# Supplementary material for: A Genome-Wide Survey of Switchgrass Genome Structure and Organization
Source: PLoS One. 2012 Apr 12;7(4):e33892. doi: 10.1371/journal.pone.0033892 (PMC3325252; doi:10.1371/journal.pone.0033892)
Supplement: File S1 — Distribution of simple sequence repeats identified in switchgrass BAC-end sequences. (XLS) [file pone.0033892.s002.xls]

## Sheet: BES_SSR_distribution.txt
	Supplemental file S1. Distribution of simple sequence repeats identified in switchgrass BAC-ends sequences.
	Element type	Number of elements
Monomer
	A/T	3449		Summary
	C/G	4868		Total No. of SSRs	50206
Dimer				frequency (ele/100 kb)	19.23
	AC/GT	1253		Length occupied by SSRs	870808
	AG/CT	2236		% genome occupied by SSRs	0.33
	AT	1897
	CA/TG	970
	CG	223
	GA/TC	1986		% Distribution of SSRs
	GC	223		Category	%age
	TA	1450		Monomer	16.5657
Trimer				Dimer	20.392
	AAC/GTT	500		Trimer	55.3101
	AAG/CTT	1478		tetramer	4.81217
	AAT/ATT	446		Pentamer	1.8942
	ACA/TGT	917		hexamer	1.02577
	ACC/GGT	525
	ACG/CGT	298
	ACT/AGT	122
	AGA/TCT	948		Length distribution
	AGC/GCT	1060		Length of SSRs	No. of elements
	AGG/CCT	920		12-20nt	43394
	ATA/TAT	309		21-50nt	5648
	ATC/GAT	935		51-100nt	900
	ATG/CAT	464		>100nt	264
	CAA/TTG	996
	CAC/GTG	462
	CAG/CTG	1095
	CCA/TGG	613
	CCG/CGG	2418
	CGA/TCG	559
	CGC/GCG	3056
	CTA/TAG	167
	CTC/GAG	1092
	GAA/TTC	1563
	GAC/GTC	565
	GCA/TGC	871
	GCC/GGC	3074
	GGA/TCC	883
	GTA/TAC	148
	TAA/TTA	327
	TCA/TGA	958
Tetramer
	AAAC/GTTT	16
	AAAG/CTTT	64
	AAAT/ATTT	70
	AACA/TGTT	11
	AACC/GGTT	7
	AACG/CGTT	1
	AACT/AGTT	3
	AAGA/TCTT	33
	AAGC/GCTT	17
	AAGG/CCTT	9
	AATA/TATT	59
	AATC/GATT	15
	AATG/CATT	6
	AATT	18
	ACAA/TTGT	15
	ACAG/CTGT	2
	ACAT/ATGT	45
	ACCA/TGGT	3
	ACCC/GGGT	5
	ACCG/CGGT	2
	ACCT/AGGT	2
	ACGC/GCGT	12
	ACGG/CCGT	12
	ACTC/GAGT	5
	ACTG/CAGT	7
	AGAA/TTCT	49
	AGAC/GTCT	3
	AGAT/ATCT	26
	AGCA/TGCT	11
	AGCC/GGCT	20
	AGCG/CGCT	16
	AGCT	28
	AGGA/TCCT	13
	AGGC/GCCT	23
	AGGG/CCCT	28
	AGTA/TACT	1
	AGTG/CACT	5
	ATAA/TTAT	46
	ATAC/GTAT	46
	ATAG/CTAT	14
	ATCA/TGAT	12
	ATCC/GGAT	85
	ATCG/CGAT	5
	ATGA/TCAT	6
	ATGC/GCAT	44
	ATGG/CCAT	26
	ATTA/TAAT	23
	ATTC/GAAT	8
	ATTG/CAAT	4
	CAAA/TTTG	191
	CAAC/GTTG	5
	CAAG/CTTG	10
	CACC/GGTG	13
	CACG/CGTG	11
	CAGA/TCTG	4
	CAGC/GCTG	20
	CAGG/CCTG	8
	CATA/TATG	21
	CATC/GATG	68
	CATG	27
	CCAA/TTGG	6
	CCAC/GTGG	6
	CCAG/CTGG	20
	CCCA/TGGG	8
	CCCG/CGGG	5
	CCGA/TCGG	4
	CCGC/GCGG	17
	CCGG	19
	CCTA/TAGG	1
	CCTC/GAGG	51
	CGAC/GTCG	1
	CGAG/CTCG	9
	CGCA/TGCG	11
	CGCC/GGCG	27
	CGGA/TCCG	1
	CGGC/GCCG	58
	CGTA/TACG	5
	CGTC/GACG	5
	CTAA/TTAG	2
	CTAC/GTAG	3
	CTAG	30
	CTCA/TGAG	39
	CTCC/GGAG	86
	CTGA/TCAG	3
	CTGC/GCAG	33
	CTTC/GAAG	8
	GAAA/TTTC	53
	GACA/TGTC	3
	GACC/GGTC	2
	GAGC/GCTC	19
	GATA/TATC	12
	GATC	22
	GCAA/TTGC	12
	GCAC/GTGC	15
	GCCA/TGGC	19
	GCCC/GGGC	17
	GCGA/TCGC	18
	GCTA/TAGC	30
	GGAA/TTCC	7
	GGAC/GTCC	14
	GGCA/TGCC	36
	GGCC	67
	GGGA/TCCC	34
	GGTA/TACC	3
	GTAC	1
	GTCA/TGAC	7
	GTGA/TCAC	10
	GTTA/TAAC	1
	TAAA/TTTA	48
	TACA/TGTA	17
	TAGA/TCTA	11
	TCAA/TTGA	6
	TCCA/TGGA	56
	TCGA	6
	TGAA/TTCA	2
	TGCA	37
	TTAA	14
Pentamer
	AAAAC/GTTTT	5
	AAAAG/CTTTT	27
	AAAAT/ATTTT	22
	AAACA/TGTTT	4
	AAACC/GGTTT	3
	AAACG/CGTTT	1
	AAAGA/TCTTT	19
	AAAGC/GCTTT	1
	AAATA/TATTT	10
	AAATG/CATTT	6
	AAATT/AATTT	2
	AACAA/TTGTT	2
	AACAT/ATGTT	2
	AACCA/TGGTT	65
	AACCC/GGGTT	3
	AACCG/CGGTT	11
	AACTC/GAGTT	1
	AACTG/CAGTT	1
	AAGAA/TTCTT	5
	AAGAG/CTCTT	2
	AAGCA/TGCTT	1
	AAGCC/GGCTT	1
	AATAA/TTATT	14
	AATCC/GGATT	1
	AATCT/AGATT	4
	AATGA/TCATT	1
	AATGC/GCATT	3
	AATGG/CCATT	2
	AATTA/TAATT	6
	ACAAA/TTTGT	4
	ACACG/CGTGT	1
	ACAGA/TCTGT	1
	ACAGG/CCTGT	2
	ACATG/CATGT	1
	ACCAA/TTGGT	30
	ACCAT/ATGGT	1
	ACCCA/TGGGT	3
	ACCCG/CGGGT	12
	ACCCT/AGGGT	1
	ACCGC/GCGGT	3
	ACCGG/CCGGT	1
	ACCTC/GAGGT	1
	ACGAC/GTCGT	1
	ACGAG/CTCGT	1
	ACGCC/GGCGT	1
	ACGGA/TCCGT	1
	ACGGG/CCCGT	1
	ACGTA/TACGT	1
	ACGTC/GACGT	2
	ACGTG/CACGT	1
	ACTAC/GTAGT	1
	ACTGC/GCAGT	2
	ACTGG/CCAGT	1
	AGAAA/TTTCT	12
	AGAAG/CTTCT	3
	AGACA/TGTCT	1
	AGACG/CGTCT	1
	AGAGA/TCTCT	2
	AGAGC/GCTCT	2
	AGAGG/CCTCT	7
	AGATC/GATCT	1
	AGATG/CATCT	6
	AGCAC/GTGCT	2
	AGCAG/CTGCT	7
	AGCAT/ATGCT	2
	AGCCA/TGGCT	2
	AGCCC/GGGCT	2
	AGCCG/CGGCT	8
	AGCGG/CCGCT	1
	AGCTA/TAGCT	1
	AGCTC/GAGCT	1
	AGCTG/CAGCT	3
	AGGAA/TTCCT	2
	AGGAC/GTCCT	1
	AGGAG/CTCCT	5
	AGGCG/CGCCT	7
	AGGGA/TCCCT	3
	AGGGC/GCCCT	2
	AGTAT/ATACT	1
	AGTGA/TCACT	2
	AGTGG/CCACT	1
	ATAAA/TTTAT	3
	ATAAT/ATTAT	3
	ATACA/TGTAT	1
	ATAGC/GCTAT	1
	ATATA/TATAT	1
	ATCAG/CTGAT	2
	ATCCA/TGGAT	4
	ATCCC/GGGAT	2
	ATCCG/CGGAT	3
	ATCGA/TCGAT	2
	ATCGG/CCGAT	1
	ATCTA/TAGAT	8
	ATCTC/GAGAT	2
	ATCTG/CAGAT	1
	ATGCA/TGCAT	14
	ATGCC/GGCAT	6
	ATGCG/CGCAT	1
	ATGTC/GACAT	1
	ATTCA/TGAAT	1
	ATTCC/GGAAT	3
	ATTGC/GCAAT	3
	ATTGG/CCAAT	3
	ATTTA/TAAAT	1
	ATTTG/CAAAT	2
	CAAAA/TTTTG	7
	CAACA/TGTTG	3
	CAAGC/GCTTG	1
	CAAGG/CCTTG	1
	CAATA/TATTG	1
	CAATG/CATTG	4
	CACAC/GTGTG	2
	CACCA/TGGTG	2
	CACCC/GGGTG	5
	CACCG/CGGTG	7
	CACGC/GCGTG	2
	CACTC/GAGTG	1
	CAGAG/CTCTG	4
	CAGCC/GGCTG	2
	CAGGC/GCCTG	1
	CAGGG/CCCTG	1
	CAGTC/GACTG	4
	CATCC/GGATG	1
	CATCG/CGATG	1
	CATGC/GCATG	4
	CATGG/CCATG	1
	CATTC/GAATG	2
	CCAAA/TTTGG	6
	CCAAC/GTTGG	2
	CCACC/GGTGG	2
	CCACG/CGTGG	3
	CCAGA/TCTGG	1
	CCAGC/GCTGG	3
	CCATC/GATGG	1
	CCCAA/TTGGG	1
	CCCAG/CTGGG	3
	CCCCA/TGGGG	3
	CCCCG/CGGGG	1
	CCCGA/TCGGG	26
	CCCGG/CCGGG	3
	CCCTC/GAGGG	10
	CCGAA/TTCGG	3
	CCGAC/GTCGG	4
	CCGCA/TGCGG	11
	CCGCC/GGCGG	5
	CCGCG/CGCGG	9
	CCGGA/TCCGG	1
	CCGGC/GCCGG	17
	CCGTC/GACGG	2
	CCTCA/TGAGG	1
	CCTCC/GGAGG	4
	CCTCG/CGAGG	5
	CCTGC/GCAGG	2
	CCTTC/GAAGG	5
	CGAAG/CTTCG	1
	CGACC/GGTCG	5
	CGACG/CGTCG	2
	CGAGA/TCTCG	3
	CGAGC/GCTCG	22
	CGCAC/GTGCG	4
	CGCCA/TGGCG	1
	CGCCC/GGGCG	2
	CGCCG/CGGCG	10
	CGCGA/TCGCG	2
	CGCGC/GCGCG	8
	CGCTC/GAGCG	1
	CGGAG/CTCCG	1
	CGGCA/TGCCG	1
	CGGCC/GGCCG	10
	CGGGA/TCCCG	2
	CGGGC/GCCCG	6
	CGTCA/TGACG	1
	CGTGA/TCACG	2
	CGTGC/GCACG	2
	CTAAG/CTTAG	1
	CTCCA/TGGAG	2
	CTCCC/GGGAG	3
	CTCGC/GCGAG	7
	CTCTC/GAGAG	7
	CTGAA/TTCAG	1
	CTGCA/TGCAG	1
	CTGCC/GGCAG	1
	CTGGA/TCCAG	1
	CTGTC/GACAG	1
	CTTCC/GGAAG	3
	CTTTC/GAAAG	1
	GAAAA/TTTTC	17
	GAACC/GGTTC	2
	GAAGA/TCTTC	3
	GACCA/TGGTC	4
	GACCC/GGGTC	4
	GACGA/TCGTC	5
	GAGAA/TTCTC	5
	GAGAC/GTCTC	1
	GAGCA/TGCTC	6
	GAGCC/GGCTC	20
	GAGGA/TCCTC	4
	GAGTA/TACTC	1
	GATAA/TTATC	1
	GATCA/TGATC	2
	GATCC/GGATC	2
	GATGC/GCATC	1
	GATTA/TAATC	2
	GCAAC/GTTGC	3
	GCACA/TGTGC	4
	GCACC/GGTGC	2
	GCAGA/TCTGC	1
	GCCAA/TTGGC	2
	GCCAC/GTGGC	1
	GCCCA/TGGGC	5
	GCCCC/GGGGC	4
	GCCGA/TCGGC	1
	GCCGC/GCGGC	8
	GCGAA/TTCGC	1
	GCGAC/GTCGC	1
	GCGCA/TGCGC	3
	GCGCC/GGCGC	11
	GCTGA/TCAGC	2
	GGAAA/TTTCC	1
	GGACA/TGTCC	1
	GGAGA/TCTCC	7
	GGCAC/GTGCC	2
	GGCCA/TGGCC	2
	GGCCC/GGGCC	2
	GGCGA/TCGCC	7
	GGGAA/TTCCC	1
	GGGAC/GTCCC	2
	GGGCA/TGCCC	1
	GGGGA/TCCCC	8
	GTACA/TGTAC	2
	GTAGA/TCTAC	1
	GTGCA/TGCAC	3
	GTGTA/TACAC	1
	GTTGA/TCAAC	2
	TAAAA/TTTTA	2
	TACAA/TTGTA	1
	TACCA/TGGTA	1
	TACTA/TAGTA	1
	TATAA/TTATA	1
	TATGA/TCATA	1
	TCAAA/TTTGA	1
	TCAGA/TCTGA	1
	TCCCA/TGGGA	2
	TCGCA/TGCGA	1
	TGCAA/TTGCA	5
Hexamer
	AAAAAC/GTTTTT	1
	AAAAAG/CTTTTT	8
	AAAAGA/TCTTTT	4
	AAAAGG/CCTTTT	1
	AAAGAA/TTCTTT	1
	AAAGCA/TGCTTT	1
	AAAGGG/CCCTTT	2
	AAATGA/TCATTT	1
	AACACA/TGTGTT	1
	AACCCG/CGGGTT	1
	AACCCT/AGGGTT	7
	AACGCA/TGCGTT	1
	AACGCC/GGCGTT	1
	AAGAAA/TTTCTT	2
	AAGATG/CATCTT	2
	AAGCAG/CTGCTT	1
	AAGCCG/CGGCTT	4
	AAGGAG/CTCCTT	1
	AAGTCT/AGACTT	1
	AATAAA/TTTATT	2
	AATATG/CATATT	1
	AATCTA/TAGATT	2
	AATGTA/TACATT	1
	AATTCA/TGAATT	2
	ACAACC/GGTTGT	1
	ACAATA/TATTGT	1
	ACACAA/TTGTGT	1
	ACAGGG/CCCTGT	1
	ACATAT/ATATGT	1
	ACATCC/GGATGT	1
	ACCACG/CGTGGT	1
	ACCAGC/GCTGGT	1
	ACCCAA/TTGGGT	1
	ACCCGA/TCGGGT	2
	ACCGCC/GGCGGT	2
	ACCGGC/GCCGGT	1
	ACCTCG/CGAGGT	1
	ACGCAC/GTGCGT	2
	ACGCCG/CGGCGT	1
	ACGGAC/GTCCGT	1
	ACGGCC/GGCCGT	3
	ACGGGG/CCCCGT	1
	ACGTGC/GCACGT	1
	ACTCAA/TTGAGT	1
	ACTGCA/TGCAGT	1
	ACTTGC/GCAAGT	2
	AGAAAA/TTTTCT	2
	AGAAGG/CCTTCT	3
	AGACGG/CCGTCT	1
	AGAGAT/ATCTCT	3
	AGAGCA/TGCTCT	1
	AGAGCG/CGCTCT	1
	AGAGGA/TCCTCT	3
	AGAGGG/CCCTCT	1
	AGATGG/CCATCT	1
	AGCAAA/TTTGCT	1
	AGCAGA/TCTGCT	1
	AGCAGG/CCTGCT	1
	AGCATG/CATGCT	1
	AGCCGC/GCGGCT	1
	AGCCGG/CCGGCT	1
	AGCGGC/GCCGCT	2
	AGCTCC/GGAGCT	1
	AGCTGG/CCAGCT	1
	AGGAAG/CTTCCT	6
	AGGAGA/TCTCCT	1
	AGGAGC/GCTCCT	2
	AGGCAG/CTGCCT	2
	AGGCGG/CCGCCT	1
	AGGGAA/TTCCCT	1
	AGGGAG/CTCCCT	3
	AGGGCG/CGCCCT	1
	AGGGGC/GCCCCT	1
	AGGGGG/CCCCCT	3
	AGGTCC/GGACCT	1
	AGGTGG/CCACCT	1
	AGTCGG/CCGACT	1
	AGTGAG/CTCACT	1
	AGTGAT/ATCACT	4
	ATACAT/ATGTAT	2
	ATAGAG/CTCTAT	1
	ATAGAT/ATCTAT	1
	ATAGTG/CACTAT	1
	ATATAA/TTATAT	1
	ATATAC/GTATAT	1
	ATATAG/CTATAT	2
	ATATCA/TGATAT	1
	ATATCC/GGATAT	1
	ATCGCC/GGCGAT	5
	ATCTAG/CTAGAT	1
	ATCTCA/TGAGAT	1
	ATCTCC/GGAGAT	1
	ATGCTG/CAGCAT	1
	ATGGAC/GTCCAT	1
	ATGTAG/CTACAT	1
	ATGTGA/TCACAT	1
	ATGTTG/CAACAT	2
	ATTCAA/TTGAAT	1
	ATTCAG/CTGAAT	2
	ATTCTC/GAGAAT	1
	ATTTAA/TTAAAT	1
	ATTTGA/TCAAAT	1
	CAAAAA/TTTTTG	6
	CAAACC/GGTTTG	4
	CAACCC/GGGTTG	1
	CAACGA/TCGTTG	1
	CAAGAG/CTCTTG	1
	CAAGGG/CCCTTG	1
	CAATGG/CCATTG	1
	CACAAC/GTTGTG	1
	CACAAG/CTTGTG	1
	CACAGC/GCTGTG	1
	CACCAA/TTGGTG	2
	CACCCC/GGGGTG	4
	CACCGG/CCGGTG	1
	CACGAA/TTCGTG	1
	CACGAC/GTCGTG	1
	CACGCA/TGCGTG	3
	CACGCC/GGCGTG	1
	CACGGC/GCCGTG	2
	CACTGC/GCAGTG	2
	CAGAGG/CCTCTG	2
	CAGATG/CATCTG	1
	CAGCCC/GGGCTG	1
	CAGCCG/CGGCTG	1
	CAGCGG/CCGCTG	2
	CAGGCA/TGCCTG	2
	CAGGGC/GCCCTG	2
	CATCTC/GAGATG	2
	CCAACC/GGTTGG	1
	CCAAGC/GCTTGG	1
	CCACAC/GTGTGG	1
	CCACCC/GGGTGG	2
	CCACCG/CGGTGG	1
	CCACGC/GCGTGG	1
	CCAGCA/TGCTGG	2
	CCAGCG/CGCTGG	1
	CCATCA/TGATGG	2
	CCATCG/CGATGG	1
	CCCATC/GATGGG	2
	CCCCAC/GTGGGG	2
	CCCCCA/TGGGGG	2
	CCCCCG/CGGGGG	1
	CCCCTC/GAGGGG	1
	CCCGCC/GGCGGG	2
	CCCTCC/GGAGGG	1
	CCCTTC/GAAGGG	1
	CCGAAG/CTTCGG	1
	CCGACC/GGTCGG	1
	CCGACG/CGTCGG	4
	CCGCAA/TTGCGG	2
	CCGCAG/CTGCGG	1
	CCGCCA/TGGCGG	5
	CCGCGA/TCGCGG	1
	CCGCGC/GCGCGG	3
	CCGGAG/CTCCGG	1
	CCGGCA/TGCCGG	1
	CCGGCG/CGCCGG	1
	CCGTTC/GAACGG	2
	CCTCCA/TGGAGG	2
	CCTCCC/GGGAGG	2
	CCTCCG/CGGAGG	2
	CCTCTC/GAGAGG	2
	CCTGCC/GGCAGG	3
	CGAACC/GGTTCG	2
	CGACCA/TGGTCG	1
	CGACCC/GGGTCG	1
	CGACGC/GCGTCG	2
	CGAGCC/GGCTCG	1
	CGAGCG/CGCTCG	2
	CGAGGA/TCCTCG	1
	CGAGGC/GCCTCG	2
	CGCAGC/GCTGCG	1
	CGCCCC/GGGGCG	1
	CGCGAA/TTCGCG	1
	CGCGCA/TGCGCG	1
	CGCGCC/GGCGCG	2
	CGCTGC/GCAGCG	2
	CGGACG/CGTCCG	1
	CGGCCA/TGGCCG	5
	CGGCCC/GGGCCG	1
	CGGCGA/TCGCCG	7
	CGGCGC/GCGCCG	2
	CGGGGA/TCCCCG	1
	CGGGGC/GCCCCG	2
	CGGTGC/GCACCG	5
	CGTCGC/GCGACG	10
	CGTGCC/GGCACG	1
	CGTGGC/GCCACG	4
	CTAACA/TGTTAG	2
	CTAACC/GGTTAG	3
	CTACAC/GTGTAG	3
	CTACGC/GCGTAG	1
	CTAGGA/TCCTAG	4
	CTAGTA/TACTAG	1
	CTATCC/GGATAG	1
	CTCAAG/CTTGAG	1
	CTCAGC/GCTGAG	1
	CTCCAC/GTGGAG	1
	CTCCAG/CTGGAG	1
	CTCCCA/TGGGAG	1
	CTCCGC/GCGGAG	4
	CTCGCC/GGCGAG	1
	CTCGGC/GCCGAG	3
	CTCTCA/TGAGAG	1
	CTCTCC/GGAGAG	9
	CTCTGC/GCAGAG	2
	CTGAGC/GCTCAG	1
	CTGCAC/GTGCAG	1
	CTGCGA/TCGCAG	1
	CTGCTC/GAGCAG	1
	CTGGGC/GCCCAG	1
	CTGTGA/TCACAG	1
	CTTCCC/GGGAAG	1
	CTTCTC/GAGAAG	1
	GAAAAA/TTTTTC	3
	GAACAA/TTGTTC	1
	GACCCC/GGGGTC	1
	GACGGA/TCCGTC	1
	GAGATA/TATCTC	7
	GAGATC/GATCTC	1
	GAGCCA/TGGCTC	2
	GAGCTA/TAGCTC	1
	GAGGAA/TTCCTC	5
	GAGGGA/TCCCTC	1
	GATGGA/TCCATC	2
	GCAATA/TATTGC	1
	GCACAA/TTGTGC	2
	GCACAC/GTGTGC	3
	GCACCC/GGGTGC	1
	GCACGC/GCGTGC	3
	GCAGCC/GGCTGC	1
	GCAGGA/TCCTGC	2
	GCATCA/TGATGC	1
	GCCACA/TGTGGC	3
	GCCACC/GGTGGC	4
	GCCCCC/GGGGGC	1
	GCCGAC/GTCGGC	2
	GCCGCA/TGCGGC	1
	GCCGGA/TCCGGC	2
	GCCTCC/GGAGGC	5
	GCCTGA/TCAGGC	2
	GCGAAA/TTTCGC	1
	GCGACC/GGTCGC	3
	GCGAGA/TCTCGC	1
	GCGCAC/GTGCGC	3
	GCGCCA/TGGCGC	1
	GCGCCC/GGGCGC	1
	GCGGCC/GGCCGC	1
	GCGGGA/TCCCGC	1
	GCTCCA/TGGAGC	4
	GCTCCC/GGGAGC	1
	GCTGAC/GTCAGC	1
	GCTGCC/GGCAGC	1
	GCTGGA/TCCAGC	2
	GGAAGA/TCTTCC	3
	GGACAA/TTGTCC	2
	GGACGA/TCGTCC	1
	GGAGCA/TGCTCC	1
	GGAGCC/GGCTCC	1
	GGATGA/TCATCC	1
	GGCAAC/GTTGCC	1
	GGCCCC/GGGGCC	1
	GGCCGA/TCGGCC	3
	GGCGAC/GTCGCC	1
	GGCGGA/TCCGCC	6
	GGGAGA/TCTCCC	1
	GGGCAC/GTGCCC	1
	GGGCGA/TCGCCC	1
	GGGGAC/GTCCCC	1
	GGGGCA/TGCCCC	1
	GGGGGA/TCCCCC	1
	GGGTTA/TAACCC	3
	GGTAGA/TCTACC	1
	GTGCAA/TTGCAC	1
	GTGCGA/TCGCAC	1
	TAAAAA/TTTTTA	3
	TAGAAA/TTTCTA	4
	TAGAGA/TCTCTA	2
	TAGATA/TATCTA	2
	TAGCAA/TTGCTA	1
	TAGTAA/TTACTA	1
	TATACA/TGTATA	3
	TATAGA/TCTATA	2
	TATTCA/TGAATA	1
	TCAACA/TGTTGA	4
	TCAGCA/TGCTGA	1
	TCTGAA/TTCAGA	1
		Total: 50206
		Total length: 870808
Length distribution
	12-20nt	43394
	21-50nt	5648
	51-100nt	900
	>100nt	264

## Sheet: Sheet1
	Type	Number
Monomer
	A/T	3449
	C/G	4868
Dimer
	AC/GT	1253
	AG/CT	2236
	AT	1897
	CA/TG	970
	CG	223
	GA/TC	1986
	GC	223
	TA	1450
Trimer
	AAC/GTT	500		500
	AAG/CTT	1478		1478
	AAT/ATT	446		446
	ACA/TGT	917		917	GC rich	Total trimers	% trimer
	ACC/GGT	525	525		17491	27769	62.98
	ACG/CGT	298	298
	ACT/AGT	122		122
	AGA/TCT	948		948
	AGC/GCT	1060	1060		8548
	AGG/CCT	920	920
	ATA/TAT	309		309
	ATC/GAT	935		935	10278
	ATG/CAT	464		464
	CAA/TTG	996		996
	CAC/GTG	462	462
	CAG/CTG	1095	1095
	CCA/TGG	613	613
	CCG/CGG	2418	2418
	CGA/TCG	559	559
	CGC/GCG	3056	3056
	CTA/TAG	167		167
	CTC/GAG	1092	1092
	GAA/TTC	1563		1563
	GAC/GTC	565	565
	GCA/TGC	871	871
	GCC/GGC	3074	3074
	GGA/TCC	883	883
	GTA/TAC	148		148
	TAA/TTA	327		327
	TCA/TGA	958		958
Tetramer
	AAAC/GTTT	16
	AAAG/CTTT	64
	AAAT/ATTT	70
	AACA/TGTT	11
	AACC/GGTT	7
	AACG/CGTT	1
	AACT/AGTT	3
	AAGA/TCTT	33
	AAGC/GCTT	17
	AAGG/CCTT	9
	AATA/TATT	59
	AATC/GATT	15
	AATG/CATT	6
	AATT	18
	ACAA/TTGT	15
	ACAG/CTGT	2
	ACAT/ATGT	45
	ACCA/TGGT	3
	ACCC/GGGT	5
	ACCG/CGGT	2
	ACCT/AGGT	2
	ACGC/GCGT	12
	ACGG/CCGT	12
	ACTC/GAGT	5
	ACTG/CAGT	7
	AGAA/TTCT	49
	AGAC/GTCT	3
	AGAT/ATCT	26
	AGCA/TGCT	11
	AGCC/GGCT	20
	AGCG/CGCT	16
	AGCT	28
	AGGA/TCCT	13
	AGGC/GCCT	23
	AGGG/CCCT	28
	AGTA/TACT	1
	AGTG/CACT	5
	ATAA/TTAT	46
	ATAC/GTAT	46
	ATAG/CTAT	14
	ATCA/TGAT	12
	ATCC/GGAT	85
	ATCG/CGAT	5
	ATGA/TCAT	6
	ATGC/GCAT	44
	ATGG/CCAT	26
	ATTA/TAAT	23
	ATTC/GAAT	8
	ATTG/CAAT	4
	CAAA/TTTG	191
	CAAC/GTTG	5
	CAAG/CTTG	10
	CACC/GGTG	13
	CACG/CGTG	11
	CAGA/TCTG	4
	CAGC/GCTG	20
	CAGG/CCTG	8
	CATA/TATG	21
	CATC/GATG	68
	CATG	27
	CCAA/TTGG	6
	CCAC/GTGG	6
	CCAG/CTGG	20
	CCCA/TGGG	8
	CCCG/CGGG	5
	CCGA/TCGG	4
	CCGC/GCGG	17
	CCGG	19
	CCTA/TAGG	1
	CCTC/GAGG	51
	CGAC/GTCG	1
	CGAG/CTCG	9
	CGCA/TGCG	11
	CGCC/GGCG	27
	CGGA/TCCG	1
	CGGC/GCCG	58
	CGTA/TACG	5
	CGTC/GACG	5
	CTAA/TTAG	2
	CTAC/GTAG	3
	CTAG	30
	CTCA/TGAG	39
	CTCC/GGAG	86
	CTGA/TCAG	3
	CTGC/GCAG	33
	CTTC/GAAG	8
	GAAA/TTTC	53
	GACA/TGTC	3
	GACC/GGTC	2
	GAGC/GCTC	19
	GATA/TATC	12
	GATC	22
	GCAA/TTGC	12
	GCAC/GTGC	15
	GCCA/TGGC	19
	GCCC/GGGC	17
	GCGA/TCGC	18
	GCTA/TAGC	30
	GGAA/TTCC	7
	GGAC/GTCC	14
	GGCA/TGCC	36
	GGCC	67
	GGGA/TCCC	34
	GGTA/TACC	3
	GTAC	1
	GTCA/TGAC	7
	GTGA/TCAC	10
	GTTA/TAAC	1
	TAAA/TTTA	48
	TACA/TGTA	17
	TAGA/TCTA	11
	TCAA/TTGA	6
	TCCA/TGGA	56
	TCGA	6
	TGAA/TTCA	2
	TGCA	37
	TTAA	14
Pentamer
	AAAAC/GTTTT	5
	AAAAG/CTTTT	27
	AAAAT/ATTTT	22
	AAACA/TGTTT	4
	AAACC/GGTTT	3
	AAACG/CGTTT	1
	AAAGA/TCTTT	19
	AAAGC/GCTTT	1
	AAATA/TATTT	10
	AAATG/CATTT	6
	AAATT/AATTT	2
	AACAA/TTGTT	2
	AACAT/ATGTT	2
	AACCA/TGGTT	65
	AACCC/GGGTT	3
	AACCG/CGGTT	11
	AACTC/GAGTT	1
	AACTG/CAGTT	1
	AAGAA/TTCTT	5
	AAGAG/CTCTT	2
	AAGCA/TGCTT	1
	AAGCC/GGCTT	1
	AATAA/TTATT	14
	AATCC/GGATT	1
	AATCT/AGATT	4
	AATGA/TCATT	1
	AATGC/GCATT	3
	AATGG/CCATT	2
	AATTA/TAATT	6
	ACAAA/TTTGT	4
	ACACG/CGTGT	1
	ACAGA/TCTGT	1
	ACAGG/CCTGT	2
	ACATG/CATGT	1
	ACCAA/TTGGT	30
	ACCAT/ATGGT	1
	ACCCA/TGGGT	3
	ACCCG/CGGGT	12
	ACCCT/AGGGT	1
	ACCGC/GCGGT	3
	ACCGG/CCGGT	1
	ACCTC/GAGGT	1
	ACGAC/GTCGT	1
	ACGAG/CTCGT	1
	ACGCC/GGCGT	1
	ACGGA/TCCGT	1
	ACGGG/CCCGT	1
	ACGTA/TACGT	1
	ACGTC/GACGT	2
	ACGTG/CACGT	1
	ACTAC/GTAGT	1
	ACTGC/GCAGT	2
	ACTGG/CCAGT	1
	AGAAA/TTTCT	12
	AGAAG/CTTCT	3
	AGACA/TGTCT	1
	AGACG/CGTCT	1
	AGAGA/TCTCT	2
	AGAGC/GCTCT	2
	AGAGG/CCTCT	7
	AGATC/GATCT	1
	AGATG/CATCT	6
	AGCAC/GTGCT	2
	AGCAG/CTGCT	7
	AGCAT/ATGCT	2
	AGCCA/TGGCT	2
	AGCCC/GGGCT	2
	AGCCG/CGGCT	8
	AGCGG/CCGCT	1
	AGCTA/TAGCT	1
	AGCTC/GAGCT	1
	AGCTG/CAGCT	3
	AGGAA/TTCCT	2
	AGGAC/GTCCT	1
	AGGAG/CTCCT	5
	AGGCG/CGCCT	7
	AGGGA/TCCCT	3
	AGGGC/GCCCT	2
	AGTAT/ATACT	1
	AGTGA/TCACT	2
	AGTGG/CCACT	1
	ATAAA/TTTAT	3
	ATAAT/ATTAT	3
	ATACA/TGTAT	1
	ATAGC/GCTAT	1
	ATATA/TATAT	1
	ATCAG/CTGAT	2
	ATCCA/TGGAT	4
	ATCCC/GGGAT	2
	ATCCG/CGGAT	3
	ATCGA/TCGAT	2
	ATCGG/CCGAT	1
	ATCTA/TAGAT	8
	ATCTC/GAGAT	2
	ATCTG/CAGAT	1
	ATGCA/TGCAT	14
	ATGCC/GGCAT	6
	ATGCG/CGCAT	1
	ATGTC/GACAT	1
	ATTCA/TGAAT	1
	ATTCC/GGAAT	3
	ATTGC/GCAAT	3
	ATTGG/CCAAT	3
	ATTTA/TAAAT	1
	ATTTG/CAAAT	2
	CAAAA/TTTTG	7
	CAACA/TGTTG	3
	CAAGC/GCTTG	1
	CAAGG/CCTTG	1
	CAATA/TATTG	1
	CAATG/CATTG	4
	CACAC/GTGTG	2
	CACCA/TGGTG	2
	CACCC/GGGTG	5
	CACCG/CGGTG	7
	CACGC/GCGTG	2
	CACTC/GAGTG	1
	CAGAG/CTCTG	4
	CAGCC/GGCTG	2
	CAGGC/GCCTG	1
	CAGGG/CCCTG	1
	CAGTC/GACTG	4
	CATCC/GGATG	1
	CATCG/CGATG	1
	CATGC/GCATG	4
	CATGG/CCATG	1
	CATTC/GAATG	2
	CCAAA/TTTGG	6
	CCAAC/GTTGG	2
	CCACC/GGTGG	2
	CCACG/CGTGG	3
	CCAGA/TCTGG	1
	CCAGC/GCTGG	3
	CCATC/GATGG	1
	CCCAA/TTGGG	1
	CCCAG/CTGGG	3
	CCCCA/TGGGG	3
	CCCCG/CGGGG	1
	CCCGA/TCGGG	26
	CCCGG/CCGGG	3
	CCCTC/GAGGG	10
	CCGAA/TTCGG	3
	CCGAC/GTCGG	4
	CCGCA/TGCGG	11
	CCGCC/GGCGG	5
	CCGCG/CGCGG	9
	CCGGA/TCCGG	1
	CCGGC/GCCGG	17
	CCGTC/GACGG	2
	CCTCA/TGAGG	1
	CCTCC/GGAGG	4
	CCTCG/CGAGG	5
	CCTGC/GCAGG	2
	CCTTC/GAAGG	5
	CGAAG/CTTCG	1
	CGACC/GGTCG	5
	CGACG/CGTCG	2
	CGAGA/TCTCG	3
	CGAGC/GCTCG	22
	CGCAC/GTGCG	4
	CGCCA/TGGCG	1
	CGCCC/GGGCG	2
	CGCCG/CGGCG	10
	CGCGA/TCGCG	2
	CGCGC/GCGCG	8
	CGCTC/GAGCG	1
	CGGAG/CTCCG	1
	CGGCA/TGCCG	1
	CGGCC/GGCCG	10
	CGGGA/TCCCG	2
	CGGGC/GCCCG	6
	CGTCA/TGACG	1
	CGTGA/TCACG	2
	CGTGC/GCACG	2
	CTAAG/CTTAG	1
	CTCCA/TGGAG	2
	CTCCC/GGGAG	3
	CTCGC/GCGAG	7
	CTCTC/GAGAG	7
	CTGAA/TTCAG	1
	CTGCA/TGCAG	1
	CTGCC/GGCAG	1
	CTGGA/TCCAG	1
	CTGTC/GACAG	1
	CTTCC/GGAAG	3
	CTTTC/GAAAG	1
	GAAAA/TTTTC	17
	GAACC/GGTTC	2
	GAAGA/TCTTC	3
	GACCA/TGGTC	4
	GACCC/GGGTC	4
	GACGA/TCGTC	5
	GAGAA/TTCTC	5
	GAGAC/GTCTC	1
	GAGCA/TGCTC	6
	GAGCC/GGCTC	20
	GAGGA/TCCTC	4
	GAGTA/TACTC	1
	GATAA/TTATC	1
	GATCA/TGATC	2
	GATCC/GGATC	2
	GATGC/GCATC	1
	GATTA/TAATC	2
	GCAAC/GTTGC	3
	GCACA/TGTGC	4
	GCACC/GGTGC	2
	GCAGA/TCTGC	1
	GCCAA/TTGGC	2
	GCCAC/GTGGC	1
	GCCCA/TGGGC	5
	GCCCC/GGGGC	4
	GCCGA/TCGGC	1
	GCCGC/GCGGC	8
	GCGAA/TTCGC	1
	GCGAC/GTCGC	1
	GCGCA/TGCGC	3
	GCGCC/GGCGC	11
	GCTGA/TCAGC	2
	GGAAA/TTTCC	1
	GGACA/TGTCC	1
	GGAGA/TCTCC	7
	GGCAC/GTGCC	2
	GGCCA/TGGCC	2
	GGCCC/GGGCC	2
	GGCGA/TCGCC	7
	GGGAA/TTCCC	1
	GGGAC/GTCCC	2
	GGGCA/TGCCC	1
	GGGGA/TCCCC	8
	GTACA/TGTAC	2
	GTAGA/TCTAC	1
	GTGCA/TGCAC	3
	GTGTA/TACAC	1
	GTTGA/TCAAC	2
	TAAAA/TTTTA	2
	TACAA/TTGTA	1
	TACCA/TGGTA	1
	TACTA/TAGTA	1
	TATAA/TTATA	1
	TATGA/TCATA	1
	TCAAA/TTTGA	1
	TCAGA/TCTGA	1
	TCCCA/TGGGA	2
	TCGCA/TGCGA	1
	TGCAA/TTGCA	5
Hexamer
	AAAAAC/GTTTTT	1
	AAAAAG/CTTTTT	8
	AAAAGA/TCTTTT	4
	AAAAGG/CCTTTT	1
	AAAGAA/TTCTTT	1
	AAAGCA/TGCTTT	1
	AAAGGG/CCCTTT	2
	AAATGA/TCATTT	1
	AACACA/TGTGTT	1
	AACCCG/CGGGTT	1
	AACCCT/AGGGTT	7
	AACGCA/TGCGTT	1
	AACGCC/GGCGTT	1
	AAGAAA/TTTCTT	2
	AAGATG/CATCTT	2
	AAGCAG/CTGCTT	1
	AAGCCG/CGGCTT	4
	AAGGAG/CTCCTT	1
	AAGTCT/AGACTT	1
	AATAAA/TTTATT	2
	AATATG/CATATT	1
	AATCTA/TAGATT	2
	AATGTA/TACATT	1
	AATTCA/TGAATT	2
	ACAACC/GGTTGT	1
	ACAATA/TATTGT	1
	ACACAA/TTGTGT	1
	ACAGGG/CCCTGT	1
	ACATAT/ATATGT	1
	ACATCC/GGATGT	1
	ACCACG/CGTGGT	1
	ACCAGC/GCTGGT	1
	ACCCAA/TTGGGT	1
	ACCCGA/TCGGGT	2
	ACCGCC/GGCGGT	2
	ACCGGC/GCCGGT	1
	ACCTCG/CGAGGT	1
	ACGCAC/GTGCGT	2
	ACGCCG/CGGCGT	1
	ACGGAC/GTCCGT	1
	ACGGCC/GGCCGT	3
	ACGGGG/CCCCGT	1
	ACGTGC/GCACGT	1
	ACTCAA/TTGAGT	1
	ACTGCA/TGCAGT	1
	ACTTGC/GCAAGT	2
	AGAAAA/TTTTCT	2
	AGAAGG/CCTTCT	3
	AGACGG/CCGTCT	1
	AGAGAT/ATCTCT	3
	AGAGCA/TGCTCT	1
	AGAGCG/CGCTCT	1
	AGAGGA/TCCTCT	3
	AGAGGG/CCCTCT	1
	AGATGG/CCATCT	1
	AGCAAA/TTTGCT	1
	AGCAGA/TCTGCT	1
	AGCAGG/CCTGCT	1
	AGCATG/CATGCT	1
	AGCCGC/GCGGCT	1
	AGCCGG/CCGGCT	1
	AGCGGC/GCCGCT	2
	AGCTCC/GGAGCT	1
	AGCTGG/CCAGCT	1
	AGGAAG/CTTCCT	6
	AGGAGA/TCTCCT	1
	AGGAGC/GCTCCT	2
	AGGCAG/CTGCCT	2
	AGGCGG/CCGCCT	1
	AGGGAA/TTCCCT	1
	AGGGAG/CTCCCT	3
	AGGGCG/CGCCCT	1
	AGGGGC/GCCCCT	1
	AGGGGG/CCCCCT	3
	AGGTCC/GGACCT	1
	AGGTGG/CCACCT	1
	AGTCGG/CCGACT	1
	AGTGAG/CTCACT	1
	AGTGAT/ATCACT	4
	ATACAT/ATGTAT	2
	ATAGAG/CTCTAT	1
	ATAGAT/ATCTAT	1
	ATAGTG/CACTAT	1
	ATATAA/TTATAT	1
	ATATAC/GTATAT	1
	ATATAG/CTATAT	2
	ATATCA/TGATAT	1
	ATATCC/GGATAT	1
	ATCGCC/GGCGAT	5
	ATCTAG/CTAGAT	1
	ATCTCA/TGAGAT	1
	ATCTCC/GGAGAT	1
	ATGCTG/CAGCAT	1
	ATGGAC/GTCCAT	1
	ATGTAG/CTACAT	1
	ATGTGA/TCACAT	1
	ATGTTG/CAACAT	2
	ATTCAA/TTGAAT	1
	ATTCAG/CTGAAT	2
	ATTCTC/GAGAAT	1
	ATTTAA/TTAAAT	1
	ATTTGA/TCAAAT	1
	CAAAAA/TTTTTG	6
	CAAACC/GGTTTG	4
	CAACCC/GGGTTG	1
	CAACGA/TCGTTG	1
	CAAGAG/CTCTTG	1
	CAAGGG/CCCTTG	1
	CAATGG/CCATTG	1
	CACAAC/GTTGTG	1
	CACAAG/CTTGTG	1
	CACAGC/GCTGTG	1
	CACCAA/TTGGTG	2
	CACCCC/GGGGTG	4
	CACCGG/CCGGTG	1
	CACGAA/TTCGTG	1
	CACGAC/GTCGTG	1
	CACGCA/TGCGTG	3
	CACGCC/GGCGTG	1
	CACGGC/GCCGTG	2
	CACTGC/GCAGTG	2
	CAGAGG/CCTCTG	2
	CAGATG/CATCTG	1
	CAGCCC/GGGCTG	1
	CAGCCG/CGGCTG	1
	CAGCGG/CCGCTG	2
	CAGGCA/TGCCTG	2
	CAGGGC/GCCCTG	2
	CATCTC/GAGATG	2
	CCAACC/GGTTGG	1
	CCAAGC/GCTTGG	1
	CCACAC/GTGTGG	1
	CCACCC/GGGTGG	2
	CCACCG/CGGTGG	1
	CCACGC/GCGTGG	1
	CCAGCA/TGCTGG	2
	CCAGCG/CGCTGG	1
	CCATCA/TGATGG	2
	CCATCG/CGATGG	1
	CCCATC/GATGGG	2
	CCCCAC/GTGGGG	2
	CCCCCA/TGGGGG	2
	CCCCCG/CGGGGG	1
	CCCCTC/GAGGGG	1
	CCCGCC/GGCGGG	2
	CCCTCC/GGAGGG	1
	CCCTTC/GAAGGG	1
	CCGAAG/CTTCGG	1
	CCGACC/GGTCGG	1
	CCGACG/CGTCGG	4
	CCGCAA/TTGCGG	2
	CCGCAG/CTGCGG	1
	CCGCCA/TGGCGG	5
	CCGCGA/TCGCGG	1
	CCGCGC/GCGCGG	3
	CCGGAG/CTCCGG	1
	CCGGCA/TGCCGG	1
	CCGGCG/CGCCGG	1
	CCGTTC/GAACGG	2
	CCTCCA/TGGAGG	2
	CCTCCC/GGGAGG	2
	CCTCCG/CGGAGG	2
	CCTCTC/GAGAGG	2
	CCTGCC/GGCAGG	3
	CGAACC/GGTTCG	2
	CGACCA/TGGTCG	1
	CGACCC/GGGTCG	1
	CGACGC/GCGTCG	2
	CGAGCC/GGCTCG	1
	CGAGCG/CGCTCG	2
	CGAGGA/TCCTCG	1
	CGAGGC/GCCTCG	2
	CGCAGC/GCTGCG	1
	CGCCCC/GGGGCG	1
	CGCGAA/TTCGCG	1
	CGCGCA/TGCGCG	1
	CGCGCC/GGCGCG	2
	CGCTGC/GCAGCG	2
	CGGACG/CGTCCG	1
	CGGCCA/TGGCCG	5
	CGGCCC/GGGCCG	1
	CGGCGA/TCGCCG	7
	CGGCGC/GCGCCG	2
	CGGGGA/TCCCCG	1
	CGGGGC/GCCCCG	2
	CGGTGC/GCACCG	5
	CGTCGC/GCGACG	10
	CGTGCC/GGCACG	1
	CGTGGC/GCCACG	4
	CTAACA/TGTTAG	2
	CTAACC/GGTTAG	3
	CTACAC/GTGTAG	3
	CTACGC/GCGTAG	1
	CTAGGA/TCCTAG	4
	CTAGTA/TACTAG	1
	CTATCC/GGATAG	1
	CTCAAG/CTTGAG	1
	CTCAGC/GCTGAG	1
	CTCCAC/GTGGAG	1
	CTCCAG/CTGGAG	1
	CTCCCA/TGGGAG	1
	CTCCGC/GCGGAG	4
	CTCGCC/GGCGAG	1
	CTCGGC/GCCGAG	3
	CTCTCA/TGAGAG	1
	CTCTCC/GGAGAG	9
	CTCTGC/GCAGAG	2
	CTGAGC/GCTCAG	1
	CTGCAC/GTGCAG	1
	CTGCGA/TCGCAG	1
	CTGCTC/GAGCAG	1
	CTGGGC/GCCCAG	1
	CTGTGA/TCACAG	1
	CTTCCC/GGGAAG	1
	CTTCTC/GAGAAG	1
	GAAAAA/TTTTTC	3
	GAACAA/TTGTTC	1
	GACCCC/GGGGTC	1
	GACGGA/TCCGTC	1
	GAGATA/TATCTC	7
	GAGATC/GATCTC	1
	GAGCCA/TGGCTC	2
	GAGCTA/TAGCTC	1
	GAGGAA/TTCCTC	5
	GAGGGA/TCCCTC	1
	GATGGA/TCCATC	2
	GCAATA/TATTGC	1
	GCACAA/TTGTGC	2
	GCACAC/GTGTGC	3
	GCACCC/GGGTGC	1
	GCACGC/GCGTGC	3
	GCAGCC/GGCTGC	1
	GCAGGA/TCCTGC	2
	GCATCA/TGATGC	1
	GCCACA/TGTGGC	3
	GCCACC/GGTGGC	4
	GCCCCC/GGGGGC	1
	GCCGAC/GTCGGC	2
	GCCGCA/TGCGGC	1
	GCCGGA/TCCGGC	2
	GCCTCC/GGAGGC	5
	GCCTGA/TCAGGC	2
	GCGAAA/TTTCGC	1
	GCGACC/GGTCGC	3
	GCGAGA/TCTCGC	1
	GCGCAC/GTGCGC	3
	GCGCCA/TGGCGC	1
	GCGCCC/GGGCGC	1
	GCGGCC/GGCCGC	1
	GCGGGA/TCCCGC	1
	GCTCCA/TGGAGC	4
	GCTCCC/GGGAGC	1
	GCTGAC/GTCAGC	1
	GCTGCC/GGCAGC	1
	GCTGGA/TCCAGC	2
	GGAAGA/TCTTCC	3
	GGACAA/TTGTCC	2
	GGACGA/TCGTCC	1
	GGAGCA/TGCTCC	1
	GGAGCC/GGCTCC	1
	GGATGA/TCATCC	1
	GGCAAC/GTTGCC	1
	GGCCCC/GGGGCC	1
	GGCCGA/TCGGCC	3
	GGCGAC/GTCGCC	1
	GGCGGA/TCCGCC	6
	GGGAGA/TCTCCC	1
	GGGCAC/GTGCCC	1
	GGGCGA/TCGCCC	1
	GGGGAC/GTCCCC	1
	GGGGCA/TGCCCC	1
	GGGGGA/TCCCCC	1
	GGGTTA/TAACCC	3
	GGTAGA/TCTACC	1
	GTGCAA/TTGCAC	1		Total no of bases	263206704
	GTGCGA/TCGCAC	1		No. of SSRs	50206
	TAAAAA/TTTTTA	3		frequency	5242.53
	TAGAAA/TTTCTA	4		Length occupied by SSRs	870808
	TAGAGA/TCTCTA	2		% genome occupied by SSRs	0.330846
	TAGATA/TATCTA	2
	TAGCAA/TTGCTA	1
	TAGTAA/TTACTA	1
	TATACA/TGTATA	3
	TATAGA/TCTATA	2
	TATTCA/TGAATA	1
	TCAACA/TGTTGA	4
	TCAGCA/TGCTGA	1		Monomer	8317	16.5657
	TCTGAA/TTCAGA	1		Dimer	10238	20.392
		Total: 50206		Trimer	27769	55.3101
		Total length: 870808		tetramer	2416	4.81217
				Pentamer	951	1.8942
Length distribution				hexamer	515	1.02577
	12-20nt	43394
	21-50nt	5648		Total SSR	50206
	51-100nt	900
	>100nt	264
