# Supplementary material for: A Genome-Wide Survey of Switchgrass Genome Structure and Organization
Source: PLoS One. 2012 Apr 12;7(4):e33892. doi: 10.1371/journal.pone.0033892 (PMC3325252; doi:10.1371/journal.pone.0033892)
Supplement: File S2 — List of nucleotide sequence of novel switchgrass repetitive repeats (SREs). (TXT) [file pone.0033892.s003.txt]

Supplemental file S2. List of nucleotide sequences of novel switchgrass repetitive repeats (SREs).

>SRE1
GTACGGTAAAAGTCGAGAGGTTTCCTGCCTTTCGCGAGATTATAGGAGTTGACTGACTTTAATTCCTGCTGAAATATAAGGACAACGGGCGGGGTTGTGTAGTTGTGATACCCCGCTGGTGTAGTCAAA
>SRE2
TACGAAGAAGAAGGTGAATTTGAGATACTTACCCTAGCTAGTTGGTTCTCCCACTATTCATACTCGAGGACGAGCATTCGTTCAAGCATGGGGGGATGGCTGGGTAAGTATTCTATGTTATCAAAAGTTCTAAGGAGC
>SRE3
GGGTGATGACGAGTTGCTTTACGACGACAATTCCGACTAGGTGAAGAGAGCGTCTTTTGGTGCACATGGACCTTGTTTATCTATCATGGACTGCTGTAATTTGAATTATTCTTGTAGTGGACTTGTAATGTGCACTTTGTGGTCATATATTGGTACTACTATTATTAGACGTGTAATGGACGACACTTTGTGCAATCGAGTATATTGTAATGTCCTATCAAAC
>SRE4
AGGTCGAAAAAGAGCGAAGCCTGGTTTCATGAACTCAAAGAATGCATAAGATTTATTTCTAAGCTTTCCTCATACCTTGGATTCCGGGTGGCTAACACCTTCACCTTTGAATATTGATCCCCAGAACAACTTGATGGAGAACATGATTCACTTCCTTTTCTCTGTACTTGGAGGTTTTGCAAAATTTTCAAA
>SRE5
ACCACGTTTCAATCTCGTTCAGATCTGGTCAAACTTACACCGGTGATTACACCGACGGTCTTTTCTCCATACCATCGGACCTTCCGGTGCTTAGGGTTGGCGGGCCCGGCCGTTCTGTTTTCACTTAA
>SRE6
GGGGTATATCCGGAGTCTCCGGACTTGAGCACCACCAACCCTAGTTTTTAATAATAAATCTATCTAACCTGGGGATTTGAATTCAAATCGATCCA
>SRE7
TTTCAACTATGTATAATTTTTTATTAGTTCAAATGCAAACAAATTTTAGAATTACACCATTAGCATCACTCAAACACTAAAGTCGATAAGAGAGACCCTGAAACCTTAGGTTTCTTCTGCGCTTCTGCTCATGTATTCAACAATGCTCATGTTTGTTTCTGTTTATTTAGCTCATTTTTCATTTCTAACGAA
>SRE8
TTCCTCAGCACGTCGAGGTACTTTGCTTCTGCCTCTTCCAGATTGCGCAAGCGCTGCACTCTGCGCTTCTGCGAGCGATTAAGCCCGTCAGGACACCACCGTGGGCGATGGTACCTGTCTTCTTCTTCTGGCTCGGAA
>SRE9
AAGCAATTCAGAGAATACAAAATTCCCCAAATTTTACAGCACAGAGTATGAAACTGAATTATTATTACAAACCAAGTTTGAATTTATAAACGTACAACAGAGTTCAAGTTTGACGGAAAACGAACGATAGTCTAGCGACGA
>SRE10
CTCAATTTCCAACAATCACTAAAATAAAACTTATGTTGCAATTAAACTAGTAACGTAAAATAATACTAACGTTATATGAGGTATTACATAACTACTAGGCAAACTATTTT
>SRE11
TATAGATTGCATTCATGTTTAATTCTTGTCTTGCATAGCATTGCATTGCGTTAGTGGCATCACAAAGGAGAAATCACGCTTAGAGAATGTCATACATGCTCAATATGTTTTGACAACTCAACAAGAGTGATAAGACAAATGTTGCGCTTTCATGCCTATTGAGTCATGTCCTAGCGAACTTAAAGGTTCAATCTC
>SRE12
AAAGCTATTAATTAGTTAGACTAGTTGGATTTAACAAAAATTTCTCAAACTTTTTATACACTAACTAGGTAATGAATGACATGTACAAAAAAAATTTTAGTCTCAGGAACTAAGTACAGCAACATGGAGAAAAGGATTTATTTATCCTAATCATAAAACAAAACAAAAGTAAAACAGTAGCTACACATATCA
>SRE13
ACGTGATGTGCTGAGATGAGAAGGATGTTTTGCAGTAAAGAGTATTAAAACAGAGGGTTAATGTCGTCACTAATGACCGGACATTGAAGGCTCTTTACGACGTCCAGGTTCGTTGAACCTGAGGCACATTAACTGCCGCTCATCAAAGCCATTCATGATGTCCAGGTTCGTTGAACCTGAGGCATATCGTG
>SRE14
TGAGATCGAATCTTTCCAACAACATCACTCACTTCAAGTGTTTCAAGATCCTTCTCATAGAGCAATGAGGTGACGATGTTGTACTTGGGCTTGTGTAG
>SRE15
GCAAAGAACCGATGTCAGATCCTAACTCATCAAATCCAAGTTCGGCTACCCCTGACTTCACATATGAACCATTCTATGGTATGCCGCCGAACTCCTTT
>SRE16
ATCTACTGCTGTGTTAAATCATTATACATGTGTTAAATGCATTACAGTTCATGTATATTGCTCAGATCACACCAGGTGCTATTTTTTCATTGTATGCTTCCTGCCTTACACCAGGTGCTATGTAGAATATATGATTCTTGATATGCATTGTTGTTAAGGATTTAGAACCATACTTGGTTTGTGTCACCAACCAGC
>SRE17
GCACTTACATTCCCTAGCCTGGAGAATTATTTTTGGGTAGAAATGCTTTTTCTGTACTTATATAAAAGAAAAACAACACACCCAGCTCTTTTATGAGTTAGTATAGATAAAATTCCTACTCTATAAATGACTGCCCAACAGGAAGAAAAAGAAAGTAGTACCACCCTACATCTTGTTTTTTGTTGACCTCC
>SRE18
GACCTATCAAAAATTGGAGTGTAACGGTTATTAATAAGTGGTCTCGCTATAGCATTACGAAATATACTTAGCGATAAATTTTGCAGTAGGCTT
>SRE19
CAAATACCCCGAAGGCCAATGGGTGGTCAACGTAATTAGTGCTGCAGGCGAGCCCATAGAGCCTCCAGAGGTCTGCGCAAAGTTTAGGAACGCAATCGGTTCAATAATAAGGACAAAGATGGTTTTGGATCCAACGATCCCCGATTGGCCAACAGTTCCTGAGGGAAGGAAGGAGGCGATGTGGCAGATGTTGAG
>SRE20
GAAACTGTTCCTTGGTGGGAGTGGTGGTACACTTCTGGGCTTCTGAAGAATCCGGTTGCGAGGCTGGTGATTGGCCTTTCTCTTCTTCTCGCGCTTGCGATCCTCCCATGCTAACCTTTCAGTCTCCACGGCGATAGCGCAGTTGACTAGATCGTGATACGACTGATGGATGCTTCCTGCCAAAATCTGACGAAT
>SRE21
AGGGGCCCAGTAGTTGGACTACAAACATGACTTGTACATTTGTAAATATTTCTAAACGTGATGTCTTGATGTTTGTATATTTGTAAATATATTAGTTCATCTAATTAGCTTAATTATATGCTCGCATTTCACTTTTAGTTAGTTTCAGATATTCTCTGA
>SRE22
CCCTTTTTGCATTTCTATGCACATTCTTGGTCATACAGCCTTTTAGCATATGTGGATTCTCTGTTGTGGTTGGTTTGTTCCCGATCCTCTGCTTGCTGAGTGTCTCTGGTTAAGTAGAGTAAGAGAAACAGTACAGAAATGCTTGACAAATTCTGTTGCATGTTTTGGTGTCTCTTGGTGTTATCGAAATAAAAA
>SRE23
CTTCCACTCCAAGCGAGGTAAGTTTTACCTTCGAATCTATCAAGCAGTTTGCCGATGCCTTTTTGAGTCGATTCGAGCAATCACAAAAGTTTACACAAGATATGCTTATCGACTTGACTATGCAAAACAAGGGGAAGAAACCTGTCAATGAATATTCCAGTTTTACCCCTAACCCTAGTCTTTCGGCCGCACCAT
>SRE24
CCCCGCGGGGGGGCTGGGCGGGGGCGAGGGGGACTGGGAGCAACACAAGGGGGAGAGGAGACCAGCTCGGGGGTGAACTTGGGTCGGGGAGGGGCGGCGGAGGGCGGTCCGCGGCGGGGAGCAGGGGCGGGGGGGCGG
>SRE25
CTGCTTCAAGGGTTCGTGGGCCAAGACATAAAGATTTTGGATTGAATGGCTGTCGCAATAGAATGTCCGACAAGTGAAGTTCAGACTGGAAGAATTATTCGTATGCTGGTAGGTTCCAGTTTG
>SRE26
AAAAACATAGGAAAAACCTACAAATCTAGCCGATATCGATAAATTGTGAATAAATCTAGACGAGAAAACAGCGATGCGCCCGAGATCAAAGCCTAGATAAACTCGATAACTTTTGAATAGATTTGAACGAAGCCACAGCGATACGCCCGGTAGCTAAAGCTCAAATATACTCGGTAAAAAAAAAACTCACCAGCA
>SRE27
GGGTTTCGACGATGTTGACGATCTTGATTGAAATTCTTTTGGTCTTGAACTCATGGGAGCGCTTCTTCATGCCTGCAAAACATTTTAAACACAC
>SRE28
CTATAATTTTATATCGATTTTACAATACTTCTATTTAATGCCCCTGAGTCGTCAGGACCCTAATTGAATTTTTTTCTACATTTAGGTCCTGTCGCCTT
>SRE29
CAACTATATAGCCTATATAGATGACACCTACTAAAGTCATTAACTCTATTTCTCTTAACATGCAAGTTATCCGCATCATATAGGAACCCATTATATCAAATGCCACATCAACGTCCACTAGGGCCATCTATTTATGTTTTCCATCAATTT
>SRE30
GGAATTGCACAAGGGATAGTTTGCTTCATTTCCAAAGAGTCATTAGTATCATTAATGCTCTCAAATTTTAATTTGAGCTCTTCATGCTCCTTGCTAAG
>SRE31
CCCTAGGCCGGCCGGCCCAGGGCGTTTCTCGTCCCACTCGACTCCAACTTTTGCCAAGGTCCACACAAAGAAATTACAAGCCTATGCCTTATACAAAGCGCGTCCAAAAAACAAATAAAACTAGGACAATAAAACCAA
>SRE32
ACCGACGAGGAGGTAAGTTACAGAAAATAGAGTGGATTGTTTTACCCCCAACGATCTAAATCATTTTATTATTTGATTAACTTTAACT
>SRE33
GCAACCAGCATCTTTGCCTTTGTTTTGTTGCCCCCCGAGCGTTGAAGTACTAGATTTAGTCTCTGTGCTCTTGCTAGGGGATTTTGGTTCAACAATTTCGGCTTGGGACGGCCGAATTGTATCTTGACAAGCAACATC
>SRE34
TGAAACAAGATCGGGCGGCCCAGGATGGACGGTGCGCGCGGGTGGCGGCGCTGACGCCGGAGACAGAGCTCTCCGCGGCGGCGCGCGGCTGGGAGCTCGCCGGAGCTCGCCTAACTGGCGTTCCCGGGCTCAAAAACG
>SRE35
CGACTACTCGATTCGCCGTGCCTTTGACTTTGAGTGAACAAAGAAAGGTTGGTATTCGAGGTAGCCGATGGAGTTACGACTCCTGAAG
>SRE36
GGAAATCCAACAATAATAGATCCACAAACATGCACCTAGGCTATGCACCTGAAAATTTTCCAGTGAAATACACATGCAAAAAGTAGGCTACCACAAAATTTTCAAGATTTTTAGACAAACAGAACAACAGATACAAAATAAACTAGATTAAACACAACCTAAAATTTTAGAGGGGCAAAATTGA
>SRE37
AATTAAGAGAGACACTCTCCGGAGTGGTAGTATTCGCGGGCACCAACTCGTAATCACCGTCGAGTAGATTTACCGTTTCTATATGCATGCAGAAATGATATTGTTACAACATGATA
>SRE38
TGTCTTGAGGTGACTCGACTGGATCTGGGTAAACGTCAAAAACGGGTGCCTCCCGGCTAGCGGTGGCTGATTGGTTTTCGACGTGAAGTAGGCGATCC
>SRE39
AAGCACGTGGGGGAGACGACAAGGTCAAGGCTTTTTGGCGTGGTTCCCGGACGGTCCGAGCACATCCCCGGACTCTTCTCAAGATTCTACATCATGTCCTCTCGGTATTTTGACGAATCCCTAACTCTTGTTCTTGGATTTCTTCATTGGAAAGAGTTAGGGTTAGGTGCTCCGATCTGTTTTTGGACCATGGAT
>SRE40
CAGCCAAACAAGAGGAAAAGAACCAGCCAACGCGCAAAGCAACAAAAGCAAAAAGACCCAGACCAAGCACAACCAAGCACAAGCAACAAAAAGGACCA
>SRE41
GGGCCCAATCGGCCTCATCTTTCTTCTGCGCGAAGTACTCCTCAACCCTAATCTGTGTTTTACCAAAACCATCGACCAAAACCG
>SRE42
AACTTTCACCGGCAGAGGGTGATCCCTCTCATGGAGAGGGCCCTGCCGATCTTCAAGCTCACCCCCGGGACCCAGGCTTCGGGCTCGAGGACGGCGGTCGAACTGCTTCCCCGCAACACCGCCGCCCGGAGGGCGAGGTACGCGGTGGCGGAGTTCCCCAACGACCC
>SRE43
TTGACGTTGGCGTCGCCACGCGTCGTGCCGACGAACCTCGCCCGTCGTGCTCCCGCACCGTCCTTATCCGCACGGAGTCGTGCCCGTTTTCGCCTCCCCGTTCCCCATTCCTCACCCCTGTGGAGCACGCAGCCGAGCCGAGCAAGAGCAGGACCTCGCCGGCGTCCTCCGGCCGTCCTCCCCTCGCCGCTCC
>SRE44
TGCGATTAGAGCAGAATGGCGCTTACTATGTGTAAACACTAGAATTAGGTTAGGAAGTGTATTGGACGATGTTGTCTATAACCCGGTAGACAATTTCC
>SRE45
CTCCTGGCTTCTGAGGTTGAGCTCATCCTCTGCAACGACGACGAGAAGATGAAGAGTGGCACGGCGTCACCTACGCCGCATGCCCTGACACCGAGGCA
>SRE46
TTAGTGTAGCCTACTTTTGGATCATGGCTACTAGGCTAACTTAGAGTTGAGTAACCCCCTTAGTACTGATGTTAGAAGTAACCAAGTAGAAATGAGAGGATGATGGATGTAATGAACCTCTAATGCTACTAATGTGAA
>SRE47
GCCAGTAGGACTTGACAACGCCAATCATATGGGTGAGATAATTTTTGGAGGTGGTTGTCATGACTTCGAAGAATTTCTTGGGAGCA
>SRE48
CGTAGCTTTTGGATGGATAGGATCCAGCTCTACATTGTACTTGTTATCTTCCTAAGCTTGATTCAGTGTTTGCTGAACTCATGGAAGTGCCCCATGATCTCCATTTTGTATTCAAAAATGATATCGTCTCACTCAA
>SRE49
TCCCAAATCTCTCGCATATGCTTTCGGTTAGCTTCATAAAGCTGGTTCCGCATAGCAAGAGCTTGGTCAAGGCGCTTGGCAATTTCGGCATTCATTTGGGCCAGGAGTTTTCGGTTATCTACAGTCTTGTACAAAGCATGAGACTTCATGAAAGACCAATTGGCAACATCCTATAAGGCACAAGATGATAAGTCA
>SRE50
CTCCTCTTCGGCCCACCCCGGCCAATCATCATCGTAGTCACGACCGGTGGCACCCCATGAACCAGGGCTCATGATGCTCTCCCAATCGCTGTCCCCCGCATAATCCTTCGGCTCCGGGGTGTGCTCGATGTAGTTCTTTCTTTTGACTCCGAGG
>SRE51
AAACCTAGAACTAGTTCAACCGGACCCACCAGGGGAAGAGAGATAAGTGGGTAGAGGGTCTAACGTCGGTTAGCCAACTCATTACCCAGAAGACTTGCAACTAAACTATCTTGATCTGCTTCGGCGGCTGGAAGAGGA
>SRE52
TTTTCTCAACATTTATTTTTCTTCACAGAGAATTTAGTGTAAAAGAAAATAAATATTGGTTGTTTTTCAAATTAAATGATGTTGTTCTTCTGGTGATGTATTCATGTCACATGCATAGTGTTGTTGAGTGTGAAAACC
>SRE53
TCCATTAGGCTGCACTCCCGTACCAGCGACTGCAGGGTTCCGAATGCGGGAGGCCCTCGTAATGCTTCGGGAAGCCATCTGTAAATTGGGTAGAGTTTTTGTGAGATTGGGATTAAGTGATGTTTAAGTTGTTTAATT
>SRE54
AAGCTTCATCGAGCTCGTCGGACGGCAGTAGTTTCTTCGTCCGTGATGCTGATCCCGAAGCTACTGCTGTGGAACTCGGTGCGAAGCACACCGCTGTGCTTCTTGGCGGGAAAATTGTGAAATCTCTTCGTTTTGAGA
>SRE55
TCTTTCTCGACATCATCTTCATCCTCCTTATTGGGCTTCTTCTTGGGTGCATCTGGCAGCGGGGACTGAAAGGACTTGCGAATAATTGTG
>SRE56
CACTAACGTCATGATAAACCAAAGTCTAGTTGAAGTTAAAGTGAGAAAATGAAATTTCACACATGAAATGACAAGTCTTTTGAATCATGGCTTTTAAAGATTTAAACAACATTTCAAATTTCAAACCCATCTGCTTTG
>SRE57
ACATCCGCAATCAGCTCCCAGCTTCGAATCGGCTTCTGGAAAACTACCAGTATCAGTACAAGTTGCGCCGCCGATACGAATCGGAAGAGGAGGAGTAAGAGCACCGCACAGGGAGGACG
>SRE58
CCACTCTTTGTGACTGGAGTCATGTTGAGAAAGCCAAGTGTTCCCCATGACTATATCATGACTGATTACATGAAGAGGGGAATGACAGACAAAGTAAGAAAAGAAAGATTGAAGAATCCTTTGCGTGCTAAGAAAGGAAGAAGTGTTGATTATAGATTTCAAACCAAGTTCCATCAAGACTTCTATGTGAGTGCA
>SRE59
TCACCTCAAGCAACTCCACCAACAAGTCCAAAGGAGGCGCCACTTCACCAAGGGATGGCGCTACCGGAGCCGGAGCGTACGATCGGAGAGCTATGCACTCCGGACGTTCGGGACTTGCCGATCCAAAATCTCGACAAC
>SRE60
AGATCGATTATATTCGGTAATGGAACAAAAATGTGCAATTGTTAGTATTTTCAATAGCTATAGGATTATCCGATCTTTTGGGAAGGATAACATTGTATTCTGTCACAAAGCAGTCGATAAATTGCATTATACTAATGACAGAAAAAGGTCATAGTATGATATTGACATGATCAGCAGAAACTATCACAAACTGCAACTCATTTATGCATAACAACTAACCTTTTT
>SRE61
CACATCTTCTTAGGACCACACGACTTCATCCCTTGATGGTTTCTCGCAGTGTAACCAGGGCCTTCCGCATGAGTGGGCTCCCCGCTGGGAAGAGAACT
>SRE62
GAACATGGTACGTTGAATGCACCGATGCCTATCTTGAAGCCGTCGGTTCAACCGGTGCTTCACTTCTTTCTTCACTTGATCTCCAGAGGCGCTCAGTCCTGCACCAATGCCAGGGCGTCGGATCTTCCGACAACCATCGGATGCACCGATGCTATAGGCATCGGTTCTTCCGGTGCTACTGATTTCAGTAGAACTCGTCCAATTCAGCGTTTCTTTGAGTTCTTTCTTTGTGTTTTGCTTTGTATGACCTTTTT
>SRE63
ATTTTTCGACCTTGGATTCATCAGTTATGCTAAATTTTATCAACTACCCAAAATCTGTTTTGCAAAAGAATCATCAAGTACAAGCTCTCTTAAAGAGCGGAGAAGCCCAAATGCTTGGCTGCGACAAGAATAGAGTTTTATTGTTCGAATCTCCATAGTGGATCAAATGAATCATGATCTCTGAAAACCAAATT
>SRE64
GTCGCCTTCGCAAGGCGTTTGATCTTAGAACAAACAGCCTTACGAAGGGTGTCTACCCGATCACCCAACTCCATCCGGTCGATCTCCGACTCGGCCACGCGCTCATCCATATTGTTGAGGCGTAGCCGGAGTGCCGCGAGCTGTGCACGAAGAGAGGCGACGTCGGTAGG
>SRE65
TCAAGGGATATATTCTTTGGAAATGCTATCTCTCATCAAATTCAAGCCTAGGTTCCTATTTCAAATGGATATCTAAGACAAAGGAACCAAAATATCAAAATCTTTCTCTTGTCAAGGCCCTCTCATCTAGAAATCAAA
>SRE66
GGCAATGACAAAGGCCATTGGACAAATGAATGCCCATTCGCCATTGAAAGAAAAGAAGAGTTTGAGCGGCAAAATTCACAGCCAGCAAAACAAGTCAA
>SRE67
TGGTTTCAAGGTTGCTTGAGTGGCAGTTGCTGTGATATGCTTTGGGTAGCTCACCTGTATGTTCTTGCTAGCACTAGCATGCTTGCTTACCTTCTAGTATGCTAGGTCCTTTATGGTGATGCTTTTCTTTTACAAATG
>SRE68
GCTCAAAGGACGGGCGGCGTCAGGCCGCCACTCCCACAGTAGATGTGACCGGGGTCCCATCCGCTGACTCTGGTCACCACTCCGCCATCCCGGACGCTGTAGCAGCGCCTTGGGACCTGCGACGCGGGACAAGACAGG
>SRE69
CGCCGGGTCTTCCAGCCGAAGGCCCGCGACGTTCACCTCGACAGAGAGCAGCGGCTACCACGTAAGCACCTCCGACCCTGTTGAGGTGGCTGCCGCTCTCGGGATGCCGGAGGCGAAGCTGATCGGGGACAACATCGT
>SRE70
GCTTCTGCACCATGTGTGCCAGCGAGGAAAATTCCAACTGAAAAGCCAGATCCTTGATCGGCTTAGCGAGTCCCAGAACTGCCAAATCAACCGCTTCCTTTTCTGTTATGCGCGACGTGTAGCATCGGTTCTTGACCTCTCGGAAGCGCTGCACGTACTCTGAAACACTTTCCCCTCGCTTCTGCCTGACTTGGG
>SRE71
CATATTTATTTATACAACATTCATCATCATGTAAAGCAAGTTTCATTTTTATTACGCAACTATGCCTCATGTTATTTTATACAAATACTAGATGTAAAATGATGAATTTGTGATATTTTTAATGAATTTTTACGTTTTTT
>SRE72
CTACCCAAAAAACAATTAAAAAAAGAATACAAAAATAAAATTGGCTAATAAAAGGTACATTAAATGACATGTGCTAAATAGGAAATTAAAACAAAAA
>SRE73
TCCCTGGAGAAATGGCCTATACCACCACAATTGTAGCATGGACTCTTTGCGGCAACATTTGGATTGCTCCAATAGGCATTGATCGGCCTAGGAGCTTGTCCTTGAGGAGATTGAGGGTGACGCACAATCCACATAGGGCGGGGAGGTTGAGTACCCGGTGCCCGAGGTGGAAAAGGAGAAGGCCCCAGACGTGG
>SRE74
GTTGGATTTGTTTGGGAAAGGAGGCCCTATCCTCCTCGTGCCCTCAGGGCTTTTGAATCTGATGAGTTCACTCTTGTGTGCTGAGTTCTCGTCCTCCCCCTCCTCTTTCGCGCTTTGGACTTGAATTCTCCTCTTTTGGTGTGTTTAGTGTTTGGAGGAGACAAGTTCATTGATTCGTGGTTTGCTGGACTCTTT
>SRE75
GCTCAGCTAGCAATTTCTGAATTTGTTCCATAGTAACACCAGAAGATGGAGCACTTGCAGCAGGTGTTACCTCAGTAGATGCATCTGTGGAGGTAGAAGCGAAGTCGATCTCCTTGATCTTGGTGACTTTGCCGCGTC
>SRE76
AAAAGGGCGGTAGGAATTGGTTTCTGGGGTATTTGTAGGGCCCGGGCGCTCGCTAGAAGGGGACGGCGGCCACTGCAGCGGGCTCTCCACCGCGACGGCGAGGTGGCGGCGGCGCGGGCGCTTCTGGACTCGGCGGCGCGCGTGGCACGGCCAGGGAGCTCCAGCGCGAGGCAACAGGAGGGGGAGGAGCT
>SRE77
ACCAGAAGAGGGCGTTCAGGCGTCAGCGCCTCGCTAACACCCTACAAGAACAACAAGGCGACAACTACGACTACTCCAACTGCGACCTCCGCAGTGTGATCAACGTTGGGCGCGATGCGCGCAACGTCATCATCTCAA
>SRE78
CATGGAAGCGCATGGAGTGCACATGGCGAATTGGCATGATTCATTGAGTTTAAATTTAGTGATCAACAAAGAAAATCATTAAACTCAAGAAGTTAGGG
>SRE79
TTGATTGTAATCTTTCCTCCAGGACACAGCTGAAGACATCCTTAGCACTGGAAGCCCATCACAACAGAGAACCGCCGCTCATGAAGTCGATACTGGAACAACTGAAGTCCAAGAACAGCGAGAACCACCCATCATCCCAGCAGAAATTCGCAGTGAAGAAACTGCAACAGCCGATGTCGCTGTTGTTGCCCCAACTGAGCCGATCACAC
>SRE80
TTTCAATGTTGTGTGTCCTATTCATGCAATTTCTTTTTCATAATTTCGCGCATATATAGGGCCTTCGATAAGTACCGTAAGAAAAGGAAAATCCATAGACCTTTTTGGG
>SRE81
CATAAGGGGGGCAACGTTCAGTGCTGCTCTGAGGGTGCTAGACACCAAGGGTATCGATGTGATTCTGGGAATGGATACTCTTGCCAAGTGGGGAGTCAGAATTGATTGTGCTCATCGGGCAGTTCACTTGACAGCATCTGATGGCCAAGAGGTGACAGTCAGTGCTACAGAGCCTTCTGGTTTTCTTCATCAGAT
>SRE82
ACTGTCTTAGTCAAATCAGTTGCAGCATATTTGAATTGATTAAATGAGTACCCAAGGCTAAGAGAGGAACAAAATAGGTGCACTAAATCCATATTC
>SRE83
TTGGGGGGTCCGCGAAACCCGGGTAGGTGGCCGGTTTTGAGAAAACCGCCAAAACTCCACGCGCGGGAAGATTCCCGCCTCCACGCCGTGGCCCTAGACGCCGTTCCCGCCTCGGCCTTCTGACGGCCCTAGACGCCGCCCGACGCCCGTCACCTCCTCGCCCGCAGCGAGGCCCTAGACGCCGTCGACGCCCGT
>SRE84
AAAGCGACACTAATAAGAAGAAAGCTATAGCTAGGAACTAATCAATCGCAAAAACATAACATGCACACACAAAAGGGTAACAGAATTGTT
>SRE85
CAATCTCACTCACTAAGAGCTAATCCTTTACACAACACTCTCAAAGTGTGCTAAGGGCTAAGGATATGATCTTGATGCTTTTGTATGGCTTGGAGATGTTCTTGGGTGTGTGTGGGATGT
>SRE86
ATTTGAGCCTTGCCACTGTTGCAAGATGTACGACCGCCCTTGTCTACGAAGCAGCTCCAAAGAAAAGAAAAGTGAGCACAGCGAAGTACTTGAAGAATATACTAACCCCAGACCGGAAATAAATTGGAAGCAAGAAAAGACGCAGAATGTTTATTCGGACTCCTTAATGCCACCATCG
>SRE87
GCCTTGGCGCCAGGAGTGGATCGCAACGCGGCCCAGCAGTGGCCCAAGCATCTGGGCCGCCCTTCACCACCGCACGGTCGTCCGGTCGGGCCTCCAATGCCACCGCAAGGTCTCCCGCCTCCGCATG
>SRE88
TTGGGAGGATGTTTTCTAGGAGTCGGTCACATATCCCCGAGCGGGCAAGGGACTATAACCTTGCTACTGCTTCCGGACCGAGGCAGCAGAGGATTGATACGGGGCCTTGGACGTCTAAGGGGAGGACTGCGAGAGAGTTGCTGGGTAGGGCGTGGTCAAAGGCTTGCCACT
>SRE89
GCTTGTAGTTTGACTAAGACAACTTGCATGATAGTGTGATCTCTTGTTTAGGATTTGATCTTGCTAGTGTGCTTTTGTCTAGACAAGATGATCATGATAGTGTGTTTTCCAACCTAAGGATCTTTTGCTAGTATGCTCTAGTTGATAGGTTTCAAACTTCTAGATTGGGCAATACTAGTTTAGGTTAAGGACTCG
>SRE90
CTAGGCCGGCCGGCCTCACCTTGTCACGTCTCGTGCCCATCTTTCGCCAGGGTGCTAATCAGTGGACATACATGCGTATCCTACACGGTTTCGGACCAGAGCCACCTTGGAAGACC
>SRE91
GATGATGAGACATCACCGTACATTGTTGATTCATCGTCGTCAAACATGGACAAGAAGAAAGGTCGATGATTTTCGCTGAAGGGCTCAGGATATGAGGTGGAAAAGTTTGGTTCGGAAATCTTTTGTGGGCAAGGTGTTGGAGATTGGGTGGAAGGTTCCGCTCTTCGAGTGGACTCTCGAGATTCTTCAGGTGGG
>SRE92
CCTACTCACCGGTTGAACCGACGCAACATGACCACAAGCGTCGGTTTAACCGGTGATAGGTAAAAACTCTGTTCGAGTCCAGAAACGATTTTCCAGTCCGCGCCTCGCCCAAAAACTCGATGATCGAAGGATCAAATCAAGTCCAAATCTCACCAAAATTCGTAGGCACGATCACAAAGGACTTGTGAACATGAC
>SRE93
GCGGAGAGGAGAGGGGGCCGGGGAGCAGCACTGGGCCGCGAGGAACCCGTGGGGGGGCTCGATTTGGGCGGGGGCGGGCCGGAGAAGGGGGCTCCGCGGGGAGGTGGTGCGCGGCGGCGGCACTGGCGTGGGCGGGCG
>SRE94
ACTCGACTTGCTTGCTGTACTGGATTAGGTCATCCAGCTCGTCCTCCGAGTTGGAAGAGTACTCGGATTCGGAATCGGTTAGTCCACCGATTTTAGAGTATGTGTGCTTTGGGTGAGCGAGAAGCGGGATGCCCATCTCTACACGGAGGGCGTTCTCGTTCATCCAATGTAGCC
>SRE95
GGAGGTGTGTATGATGGGTTGTAGTTGTAAACTGGGTATGATACTGGCCAATTTGGTGTTGGGGTCCAGGTGGTTTGTGGAAGAGGAACTGGATGCGGTGGTTGCGAAGTGTAATTTACTGGTTTTGCTGA
>SRE96
CTCATCTGATGAACATGTCAGTCAGTTCTCCCTTCCATGCCCACAGCAGATGCTACGGGGTAATTGCCACCGGCCCGCGAATTGAGGATGCATCCCGTTCTTCTTTTCCTTTTAATTAATTCCTGTAACATATAGTCCTAATTTCCTTTCTCTGTTCAAACTATCTTTAACAAAATATCTCATGTTC
>SRE97
AACTGAGGTAGTACTGCTAGGCCTAGCAGATGAGGCCATCGTCTTTCAGCTTGTTGTACTGCTCTTGCCTTTCTTCTTCGGTGAACATTATTTCCTTCCCCTTCGCCCTCGTGATGATATGAGGCTCCGAAGTTTCTTCCTGAAAAACTTGTTTCTTGGATCTTTGCGCCTCTTCGAGGCGAGCATCAACCCTTC
>SRE98
TGCACACGGATTGGTGCATTTGTCCTGAGGTAAGCTAGTGGATGTGCGGTTCATGGTGTGATGGTACACATGGTTTATGCACATAATGTGGTACACACAAGTGTGCTGAGTATGTGCGTGGGCATGCGTTGCACATGTTGCAATGCAGTGTACTGACCAAGAAAGTTATGCAAGTTCTTTATATTTCTGTTGACC
>SRE99
TTTCGGGCCCCATTCGGTCCCAGCTTTCTCCAGCGCGAACTATCTCTCAACCCTAATCTTAGCCCAACTAAAACCATCCACCAAATCAGCTCATAAATTCCCCAATTTCCCGTCAAA
>SRE100
GAGCTTCTCCTGCATCGCCTTGCAGCGAAGCTCCTCCTCCCTCAACTTGTTGTACTGCTCTTGACGTTCTGCTTCGGTGAGCATGGTCTGCTTCCCCTTCGCTCTTGTCGTCATCTGTGGCTCCGAAGGTTCTGCTTC
>SRE101
TGGCTGTCGGGTCGGGTGCGGGTTCAATTTTACGGCCCGGCCACCGGGTCGGGTCGGGCACGGGCCGCTAGAAAAAACACCGGGCTTTTTTAGCCCGAACCAAACCCACATCTTACCCGGGGGATGCCCAGG
>SRE102
GTTCATTTGCAGGATTTTTTGTGACGATGCGATCGTTAGTACACGTAGAACATTTTAAGCAGTGTGATTACCGGTATATGCCACTTTATTCTTAGTAT
>SRE103
CCTCTCCTCTGTTTTTCTCTGCCGCCGCCGCAGAGCTTGTCGCCGGCGCCGTGGAGAGCCCGCCCGGCCGCCCTTCGCTCTGCGCTGGCGCCCACGCGTCGCCCCAGAGCTTCTCCACCACCCTTGGCTGCGCGCTGGAGCCTCCCCTGCAGTGCCACGCCGCCCAGTGCCGCCGCATGGTCGCCACCGCGACGCCGCCGTGGAGCGCCCCCTGCCGAGGCCGCCGCCCTCCCCTAGCGCGCGCACGGGCACTACTTAAACCCCA
>SRE104
CATGCCTCCCTATATTAATTATCTCTTTAAACTTTGGGAGTTATGGCTTGGTCTTCTTCCCTTGTCCAAACTTTCTTGAACAATTGATACCAATTGTAAGGTTAATTGCAATGTGCATCATCTTGATATCTAAGGATTGAGTGTATTACCATATGGACTAAGGG
>SRE105
TAAAAAGCTAAACTCTCGATAAACTACTAATAAGTAAGATAAATTTATTAGATACTAAGATTCCCTAGGTGTGTGTTCCAAGTGAGGTGAGGG
>SRE106
GAGGTTGAGCAACAGAGGCAGTGGAGGGCTAGCAAGAAAGAAAGAGATTCCATCAAGATGATGCACAATGCGATGAATCTTCAGCCGCCTCGCTCACCCATTTCTCCTTCACCTCCTGAGGTTGAGATTCCCTCAGTA
>SRE107
TAAGCCAAGAAACCCAAAAAAGATCACGATCAGCTATCAATTTCTAAATTTGAACCATAGGAACATCAAAAAGCGGAAGAATCGCATCAGAGTCAACCTCAATAGAGGAAGCCGAGGAAGTAGA
>SRE108
GGGGTTTTCTCAAGAACACAAAAACCCCAATTCATGAGAACAATTGATTCCAGAAGGTTTGGCACAAGGCTAGAAGGATATGAATCGTACCAAAGAGT
>SRE109
AGCCGAAAACCTAAAATAAACTGACCAGAACCTTTCGATCCCATTATTGCCTCCGTAGACGTAGCAGTAGGGTTGATGTAGAAGTAGACCGAGTCACAACCTACAGCAAAAACTTACAGCACCCTAGATAACGAAGAGCTTAGGGATAAGCAAACCCCGAAGCCCCAACTCTCGACCAACCACGAAGAAGAAAAACAAGGCGTCCTCC
>SRE110
AAAGTCGAGACAACTAGAATAAAGAGTAGATTGATATCACCATCATGTGTGTACATACCCCGACGAATGTTGGGGATGACTCTCGAACCCCA
>SRE111
TGTTATATTGTGATCCAAATTCTGATGGGAGATTGTTGGAATTTGGGCTTGGCCCATTAAGGCCCATGTGGTGCAAACTTTTAATCCCACATTGCTAGTAGAAGTTGAGGAGACCACGTGACTCTCCTATATATCTA
>SRE112
GGAAAAGAAAGGAAGAACCATGGGCACCGCCAAATCGCTAAGGGAATTCGAGCAAATGGATTGGATACCAATTGACTTCGGAAGATTGTTCGACAAAGCAAGACCGCATCCAAATCAGCGAGGAATGGCGAAGGTG
>SRE113
ACCATGCTTGGGCTAGCCTGGTATACTTTTGCGACGTGTTGTAGCCGTCGTGTTTTATCTTCCGCTGTTTAAACTCTGAACTTATACTTTTAGGTTGTATAACTGTTTTACTAAAATTGGTTTTGTAATAATGGTTTGAAATGGGTT
>SRE114
TACCGATGCATCACCGGTTCATCCGGTGCTTAAGAATCTTCTCCTGGGCGCTGACGTCATTGCACCGATGCAATACTCCGATGCACCGTCGGTTGAACCGGTGCTGA
>SRE115
AAGTGTAATCATGAGCAACTCTTCGATAATCACCTTTGCCTTTTGACTTTGATGAGCTGCCCTTGTTTGAAGAGCGTGAGGCTCTTCTCTTGGAATCGGTGTCGGAGTCATCACTAGAGTCAATGATAACTCGGGAGC
>SRE116
AAGTTCCATCAAGTGCCCTTGCACACCCAGCATTGGACCTCCCCCTCGTTCCCTTCCCCCTGACGAGTCAGGTGAGGCGCAGAGAGAGCGCGATCCGGATCCACCCTCAGA
>SRE117
TCTAAATAAGGAAACTATTTATCACAATTAAAGCCTACTTAACAAGCATTAAATCAAAGAAATAGTTAAATAGATCAAAAATTTTCCAAACTTGGGCAACAGCAAGGATTTAGTAACATGTGATCATGGAAAAAGTTTCACACACAAAACTTGATTATTTCTAACAGTACAAATAAATTAGCAAAACTAGTAGATTTAAGAATCTTGAAACTTTGACCTAGCTAATGATGTCAAAAAGGTTTCAAATTTTTACCAGATGCTAACAACACTGCAAGACACATCCTAACCAAAAAC
>SRE118
AAAATCAGCCTTCTCATGATTTTCCTGTTTCGCAGGCCTTCCTTGCCGAGGCCATATCTCCTATGTCCGGAATCTAAATAATGCAAATTCGGTGTCCAGATTGTGTGTCACGAAATTATCTCCAACTTTGGTATTCAT
>SRE119
AGGAAGAACTCGACCAAAATTGAGGCGGAGAGGGGAAAATCCCAGGCCGACCGGCCTCTCCTAGGCCGGCCGGCCTAGCAACTCCACAAGCAACGCCCCAGCTTCTAACCAGTGACAATGTGACACAATCAAGAGGCT
>SRE120
CGCCGGAGAAGGCGAAACTGGCGTTCCAGAGCTCGAAACGGGGTGCCGCTTGGCCTGGGAGGAAGCTAGTGGCACGCGTAAACTTCCTATGGGGTTGTTGGGGTTCTGAGAGGCCTAGAGCGGGGAGGTCAAGGGTGGTGGCG
>SRE121
AGCCAAAAAGAAAACAACAAAAATTAAACCGACGGCTTTAACCGGGGGACATCGGTTCAACCGATCACCCTAATACAGCCAATTGCAAGCCAAGATTAAGACATCCGTAACCAGCAATCAATGAACCGATGGGACAAA
>SRE122
AGGCTTGTGCCCCTTCTGCTTCTACGATCTCATCTCAGGATGAAGTTCCAGTTTCATTACTTCTACCTCGATCGTTCACCTCTACAGGAACCTTTTCGAGTAGTCGAGGGATCCGTTGAGGCCGCATATGAGCTGACC
>SRE123
GAAACTTGGAGGATACCTCCGCAACTAACCTGCGAACATATCCCCAAGAGATCTTTCCCAAAAGATCAAAGAAACTTGAGAATTTAAGGGAAGATCAAGAAGGATTGGGGTTTTCTCAAGAACTCAAAA
>SRE124
ATTCACAGAAACATACTATCAATCAATTATATTTGTTACTTTAGAGAAATCTTGTTCTCCCTGAGATACTTGATCATATCCTTTGCACACTAATCTAGCTTGCCCTGGGAAAGCCATT
>SRE125
GATGTCTATGGGGTCAGTAAGCTTTGGCTCTTCCGAATCGGAGTTCGGGACTTCAGTTAATTCAACAACGTTGGCCTGGGCTTCAGAAATATCCCCGTCTGGTTCCTGGATAAGTTCGTATGTTCCGTCGGCTAGCGGGGTGACTTCTATATGAAATGCAATAGTTGGTAGTGGTAGAGATGATCAGATATGTA
>SRE126
TCGTAATCTTATATTTTATACCATCTTTACATTAACACTATTTACTAGCATTTATCCAATATATTTTTGTTCCGAGTCTCATAAATAGTGTAT
>SRE127
ACGAAAACGCTTGAACGCGCAGCGAGCGACGACACGAAGCAGCGCCGATGCTCAGACCGGTCAGACCGGTCGGGTATACCGGTCA
>SRE128
CGTAAACTAGGCCTAAAACAAGTTCTAGGGGCTTATTTGTAAGAAAACTGAAGTTCCAGGGGCTTTTCTGCTAAAACCGAGGACTAAAACGTAAAAACCAGAAAGATCCGAGGGCCAACGCGTAAAAAGACCCTAACTGGACGGCGGGTTCTATTTCTAAAAA
>SRE129
GACGGGGCTCCCGCGGCGGAGGGCTCGCCGGAGACACCCAAACCGGCGCTCCGGGGGTCAATCCGACCCGGGCTTGGGTCGGGGAGCATGCCCGCGGAACGTGTAGTCCACCTGGGCACTTAGGTGGGCACGGGGAAGGTCTGAGCGGTGAGAGCGATGGCGGCGGCGGCTCTGCGCGGTGGCGCTCGCCGGCGT
>SRE130
TTGGAAAGAAGGGCTCATCCTACTTGTAGTTTTTGAGTTTTTGAATCAACCCAATTCCGTCTCTCTTGTGCTTTTTGTGATGGATTTTCGTTTAGATTTTGATGCACTTGATTGCGGCATTTGGTAGCGCTCTTTGGA
>SRE131
GGCGTGGTGGTCGCGGACGGGTCGCAGGGGTGCGTCTTCGGCCTTCCTAGCCCTGCGGATCGGTGTGCGAGGTCCCTGCGAGGGAGCCACGGGGGTCAGCGGGCACGGAGCGGAACCAGGGGCGTGGGATT
>SRE132
GACGCCATACCGGCGACTGTGAACGGCGGCGAGCTTCCACGCGTCGGCCATCGCGTCTGAGCGCCGCTCTTCACCTCGCAGACGACCTCGAAGCTTCCCGCT
>SRE133
CCAGCACAGAAAGCAACAGAATCAAAGGGTAAGGCGGCACCCAAGGAACCAGCTGCAAAGAATGTATGGACTTCTGCTCACTCCAAGTTTGTGATGGGCAAGCCAATGTTGTCAGAGCTGGATCTGGCCACTGCAGGG
>SRE134
CAATTAAAAGTCTTGTCATTTCATGTGACAACTTCCATTTTCTCTCTTAGGCCTCAACTAGACTTTTATTATTCTTGTTATTGCGGATATGCCTATAAATTTTTAG
>SRE135
ACCGACGTTAATTTCAAATATCGTCGGTTTAACCGGTGTACTCAGTGTCCATGCTTCAGTGACAGCGTTTAACCGACGTATAGAAACTTGAAGTCGTC
>SRE136
TTCAAGGAGTTAGAGTCTTCATGGAGAGTTGGTATGTCTTATATCTTCTCTTTATGTAATGTCTTGACTTTGTTCTAGATGTTTATTTCATTCAGCTTGGTATGTTTGGTTCATATGCTTGGTTATGTCTGTGATCCT
>SRE137
TCCTCGAAGAAGCGGTCCAGAATGAACATCGTTATATCATCATGAAGAAGCAATGGATAGAAGAACTTGAGTCGAGCGGTAGTTTCATCCAGATATAGTGCAGGCCGAGAATATTCCTCTGTTC
>SRE138
ATGCTTTCTCAACGGTTATGAACTTTGGAAATATGGTGCACGGCCAAAAGTTTGCTCAAAAAGATGTTCAAATTATTTTTCCCAAAGTGTTTAAAAAC
>SRE139
CCCAATTACAGGAGAATCGGGGGCTGATCGACTAGTTTCTTCCGAACCACTCGACACCCAGTTCCGGAAGTCTTGGACCTGATCTTTTTCATGCGCTGAAAGATGTTGGACCCTAGCCAAGCAAGGTTTTGAATAAGAAAGCTGAGGCAAACGGGATACAATCAACAAAATGTTATATACTTACTGGCCGGCATC
>SRE140
CAAAGGTTTCAGGGTAGAGGGTTTATTTCTAGATAGATTACTTTTTACTTAAATTACTTGCTAAGCTACTCACTTTGATCTGTGGGATCCCCTGTCTGAATGGATAGCAAGTTCTATCCATTTGGGGTTTCTTCTTGC
>SRE141
TTGTCAAGCCGTGAGTATTAGCCAGTTAGTAGACTCGGTGCTGATGAAGCTGCTGAGATAAGTAGCCTTTCTGGTCCTCTTATCCTTGGAGTTTTTTTTAAAGTAGTTATATTGTATCTTGAGATTGTAGTTATTTTC
>SRE142
GTTGTGATGTGTGTAGATGAGAAGAACGTTTTGCTGTTAAGATAATTAAAAAAGAGAATAAACTTTGACAGTAATGACTGGAGAATCACACCAGTAAC
>SRE143
TTGAAGGAGGTGGCCGGCGTAGGGCGTTCGGCGGCGACGTCCGGCGGTGGCGCACCGGTGGAGCTCGCGGAGGGAGGTCGAACCGGGGTCGGTGTGGATCGCAGCAGGCCCGGGGAAGCTCCAGGCGGTACGGGGCA
>SRE144
GCTCCGCGGCGGCGAGCTCGCCGGAGCTGGCCGTTCGGCTGCTCCGGGGCTCAAATCGACGCGGCTTCGGGTCTGGGATGGTCAACACGCTATGCGTGATCCACCTGGACGCTAGCCTGGGCTCGAGGAGGGTCGGAGCGGCGCGCGCTACGGCGGCGGCGGGGCTGCGCGGCGGAGCTCGCCGGCGCATGACGCTCAGGCGCACCCAGGGCGCCCCAGGGGCCGAAAAAGCGTGCGCAAGCTCGCGCGGGG
>SRE145
ACTAAATGAATGTTTGTATAACATGTTTTAGCCTAAATGAACCCTCCAACCCTCTTTTGTACTACTTTTACATTAATACAATGTATAACATGTTTTACATTGTATTTGTATACTTTTGTATGCACGCTTTTTTT
>SRE146
GTTGAGACTTCTACAAAACAAAGTAACCATAGGTGCAAACAGTGCCATAATCATGGAAAGAGTCCTATTTTACATACCTCAGGGGAAAAAAATTCTTGCACTTTAGAAG
>SRE147
GGTAGATTACTGAATTTGATGGATCAAAATACACACGAATAGAAAACTATTCCCTCAAATCAGTGTGGCAGTGAAATCGTCGGTGATAAGAGCTCAATTACTATGGCAGATGCCATTATCTACAAATCACAGCAAATCAAATCAGTGGAATTTCGCAGCATGCGCGTGCTCCTGGCTCTGCTCCACACTGCTCTA
>SRE148
ACTGTAAAATTTTGAGTAATTTTTACCAAGTAGATTGTCCTTGGTGAACAAAATACTAGCTCTCTGTTCGCTGAATTTTCTGGACATACAGTAAGGAAAACTTTTAAGCAAAAGACCATCATAGGGTTTGAACTGGCC
>SRE149
TACCCCCTCTTGCTGTGTCTAGGCAAGAGTCTCGTAGTTATCCTTAACTACGCCCTGACGGCCGAGCAGCCGGACCCCTGTGGTCCGGAGCCCTACTC
>SRE150
TAGTAGAGGGGCGGGTAAGTCGGATATTTTCGGTCGGTTTTAATACGGGTACTATTGGATGGGTGGAAACGGGTGACACTATGAAACGGGTTGGGGCGGATTGGGTTGACGACAAAGACGGGTTGGGACGGGTTGGGG
>SRE151
AATAATGCATAACAAAATAGAAGAAACTTAAATTTTGCATGTGTATGTATGTGTGTTTATGTGTATATGAAATTTTGCACATAAAATGACAGGTCAAATGAACCATAGTATTCGAGGTTTTAAACAATCTTTCAAATTTTAAACAAATATGCTTTGAAAATAATTTCTAAAATATAGC
>SRE152
TCAACCCCTGCAAAGCACGCCCGAGATGGAGTCAGGAAAAGGGGGCTACACAACACACAGCGGATTCGAAATCAAAACTTACCAGAGAAATGTACCCCG
>SRE153
GACGTCGGCGCCCTTCGTGCCTACATAGACCGTAAGCTCGAGCACCTCCTCGTCCTCCACGACTTCGAGCTTCAAGGCCGCGAGCGTCTGAGCCAG
>SRE154
AACTTTCGACACAAACGCACAATAAGTGCAAAAACGCCAAGGGGCTTCGACCTTTCAAAAGGTCCGAACCAAAAAACCTTCGGCACAAACGCACAACAAGTGCAAAAACGCCAAGGGGCTTCGACCTTTCAAAAGGTC
>SRE155
ATAGGAACCATAGTGTATCTAGCTGCGAGTACGAGATCACAGGTTGCCACTGCTCAGCACGGCGATCACGGGTTTCCCAAATGTCGCATTCTTTGCCCAGACATACGTGACCCAAT
>SRE156
GTCTACCCTCTCCTGGAGACTAGGGTCGGAACACCCGACCGGGCCCGACGCACCCCGAATTCCCATGGGCGTGCTCGGCCTACCCTCTCCTTAAACACAGCCACA
>SRE157
CGTGGCGCAGACGTGCCGACGGCGAGGACTGGCGGCGGTGCTGGGCGGAGCTCGCGGAGGCGGGTGCTGGAGGGGTGCGCCGGGCTCCGGAATTCCTCGGATCGACTCGGTGGAGGCCTGCGGGAGCGTTTCAGGGTCAGAGGGACACGATTG
>SRE158
GCTGCTGAGATTGGGACTGAGTCTGCCAAATCTGATGGTCCCTAAATTAAACTGTATGGGATGTATAAGCACCCGATGCGAACCTATGTTATGGGTCATGGGTGCCAAAGTATGTGTCAGGAACACGGTTTACGGT
>SRE159
TCAATCTACTGGACAAATAAACTTGAGTTCGCACTTCGCAGAACTCACAATTGGAGAACACCATAAAAAATCTCACCTTTCTGCAGGCTTTTCACCATAACTAAAGTACAA
>SRE160
GCTTCTAAAATCAAGAAGGCAATGACTTCCAAAAGACAAAGAGACAGTGATGACTCGGATGATGTGGACTATGCTCCAAATGTCAGTGAGATGGCTGCAGC
>SRE161
CCCTATGAGGTAGTGACATTTCATTCCGATCTTTTTCCTTTGTGTCTACCTTTGACTGCTAGCCTTTCCTCATCTAGCCATGCTAAAATTCCAATTCGGATTCTAGCATCCACCTAGCTAGATATTCATCCACCAGACCCAAAACATACTTCTCTCCTTCGTGTTCCTTGAACCTATCCATTTATATGGTCTTTC
>SRE162
TTTTTGTTGTTGAGCTCGACTCAAACCCTAACCCTAACTTCCCGGAAACCCTCCTGCTCCGATCTCCCGATCCCCGGAGATCTGACCCGACACCCGAATTCAATCCACGTCTCATCTCCTTCCCATCCAACGCGACGC
>SRE163
GAGAAAACGTCCTGGGGGCTGCAGGGCTCCGCTTGGGCTGGGGTTTGGCCGTGGAGGTAGCCAGCGGCATGCGTAACCCACTAGTGGTGTTGTGGAGGTGATTTGGGGCTCCGAGCGGAATGCTCGCCGAACATGGCGGCTCGGCGGCGCAAGGCTCGCCGGCGCTGGCGTGTTCCGGTCCCTACGGTGCGCCTGAGCTACGAAATTTAGCGCAGAAAGCAAGATGGGGCTGGGACGTAGCTCACCAAGGGCTCGGATTGAAGGGAGGGCCGGCGCAGAGGGGTCGTCGGCGAGGTC
>SRE164
AGAGACCTTCAGGTTCTCTTACGAGCAGCTACGGGATAATCACCGATGTGCCATTTTGGCACAATGATGTTAAAATCCGTCTGAACTTCCATATCTTCGAAGATCTCAACTTCGATTTCTTGATAGGACATCCCCTTAAGGCTCTCTTTAAGGATGTTCCTAAAGACGGATGTTTAAACATCAAGTTAGGGAAGG
>SRE165
ATCCTGCAGAAAAGCTACACACGATATTGTCGCTTCCAGTATAAGGTTTGACGTGCCTAAGTGACGTCAACAAAAAAACACACCAAAACC
>SRE166
CACCTAGCAACGGGTAGTCCTCATCGTCTGATGAGTCCCCACATTCTTCCATCATTCGAGCCTCTTGGTCTTCATTCTGTACAGCTTCCACTATTCCAGGTATCCGCTCCCCCTCATCAGCTAAACCTTGCGGCTCAG
>SRE167
CACTTTTTCATTTGGAGCCAAGAAGAGGGAGAAAATTTGAAATTACAGAACTGAGTTTGGAACTTCGGTTTATTTACGAAATTGCCACTCACCGTTTCTTCCACCTCC
>SRE168
TTAAATTGAGTAGTGATGTTGATGCGCTTAAAGGTAAACAACCCATGTCAGATCCTAACTCATCAGATCCGAGTTCGGCTACCCCTGAGTTCACATCTGAACCACTCTATGGTATGCCGCC
>SRE169
GTTGTCTAAGCTCTCACAAACAAACCAAGTGGGAGAGGTAACCCTAATGGGCTGCCCACCATGGTTTATATAGGCCATGCAATAGGACCT
>SRE170
CAGTAGGTTAAATGTTAGATAATAAACATTCTGTAAAAATTTCAGCATCTGTAACTTTACATAACAATCTGTATAAATAAA
>SRE171
GTCGGGCCCACAGCGAGCCCCCTTTCAGCACCAGCCACAGCAGCAGTGGGGATACAGGCCCCCTCAGTACACTCAGCCACAGGGGACAGTCAGGCCTCCTGCTCCTCAGCAGAATGAGCAGAAGGTCTGGGTGCAGCAGCCGGGGGTGCGCCCCAATCTGTTTCCGTGCTACAACTGCGGGCAGC
>SRE172
TCAGGAGGACGATCCAGTACCACTACTTCCACTTCGATCGTTCACCTCTACAAGAACCTGTTCGAGCAGAAGGTGGACCCGCTGAGGACGCAGGGGAGGTGACCTCGAGCTTGCTATGCTCTAGGTCCAGCGGGAT
>SRE173
CTAATGGGCGAAAGGGGGCCCTTCCCCCCACCCATTGGGGAAAGGGCCCAAAATTAAAAAAAATTTACATTTAGGTCCTGGCGCCCAGGGCGCATTAAACAGTGAACTTGTAAAATCGATATAAAATCGTAGAAAAAT
>SRE174
TTATCAGTTGGTATCACGAGACAGGTTGTTCACGGTACTCTGCTAATTTTTGGTGATGGATTACTCTTTTGATGTATACCTTGAGTTTGTACCGATGTTGTGTGCAACAACATCTCCATCAGAATACTATGAGTGGGAGGATGCTATAATAAATTGTTATTCTATTGGTGAATTGCCGTTAAACCAGATGGCTAA
>SRE175
AGAAACAGCATCATCCTCTCCACCACCCCTATCATCCTCCTCCTCGAAGGTTCCCTTGTCGAAATGATCGGAAGCGACGGCCATATCATAATCCGCAACAAATTCACTAGCACAAGTGATATCTGGGGCATCTTCTAC
>SRE176
AAATGAGAGAGAGAGGTCTCTTGAATTCAAATCTTGAGCAAAAATCCAATGAAAACCCGAGAGCAAAGTTTGAGAGAGTTTGAGAGGGAGTGAGTGAATGAGAGTTGAGTGTGAGAGCTCAAAACTCACCCCTCGGCC
>SRE177
ACGAAGATCGGGCGGCTCTGGATGGATGAGGCGTGGGCGGCGGCGCGGGGCAACGCCGGCGACGTTTCCCGCGGCGGCGCTCGGCAAAACTCGCCGGAGTTCAGCGATTTCGAGGCTTCAGGGGTTGGTTCGAGGTGGGGTTTGGCCTGGGATGATCACCGAGACATGCGTGATCCACCCAAGGCTTCTGCTGGG
>SRE178
CCACTCGAGCAGCTGTTCCACCAGGAGTTTTTGTCCATGAACTTCACCACCCATCAGTCAAGGAACAAAGCCAACAAGCCACTGACACGGAGGCCCCGGCCACAGTCAGAGAAGTGCTGATGATTGATGAAGATTGGCGGACTCAGTTTATTGATTTCATCAAGGAATTCAAGCTTCCACCACATGTTGATCCTAAAAGCG
>SRE179
GTTTCTGTCTCAGCTCAGACAAACCAGGCGTTCAACCGGCGTATACAATTTTCGGAGCATCGGATCAACCGGTGAACGTAACTCAGATCTGACCCAGCAATCAACCGGTGTTAGCAGCGTTCAACCGGCGAGTTCAAAATGTGTATCGTCGGTTCAACCGGCGTTCAGATGAGTTTTT
>SRE180
TGCGCATCTTAATTGTGAGTTTAATGAAGTTATTGTTCTCATGATTTTCAGTGAACACTGTGACGGGCTACCTGAAGTCCATTGAGCCCCTAAATGGCACCAACTACCCAAGCTGGTATAAAGATGTTCAGGTTGCCATTGCTGTGTGCGAGTATGATCTCGCCTTACGTCAAGACAAG
>SRE181
GAGTAGGGAAAACTGGGGCTGCTGGACTCGGTTTGGGCCCCGGTTTGGCCGTGGGGAAAGAGGGAGGCATGCGCAATCCACTGGAGTGGAAGGCAAGGTGCTGCGGGGGATGGAGCAGGGTGCACGGCGTGGAGCGGCGGCGCTAGGCCGCCGGCGTGCGGTGCCAGGGCTCCGTCGTGGGTCTCGGGCTACGACGACTCGTGCAAAAGAAAGAGGAGGTCCGGGCGGTGCTCACCGAG
>SRE182
TGCTTTTTTTTGCTTGTTAACTAAAAATTTACTGTTTAAGGTTATCAATAAATTATGTTAATTATTTTTTAAATGCATCATTTAACTTTTAGTTCACTGGTAAAATTTGTTAACCATGTTATGACCACATGTTATTTA
>SRE183
TTTTATTTTTCATGGTTAATAGGCTGCATGAAATGGGCTGAAAATTTCACAGTAGGCAAGTTACTCAGATATGTACCTTGCATAAAAATTTCAAACCCAGAATCTCTGTGTAACTTTAATTATGATAAGGACATGCTTAACCTAGTAATAAATGAGAAAAATCATT
>SRE184
TTGTCATCCCCATACTATATTCATGGGCGATGATTTGATTGATGACTTGGTTTGGTGTAAGCTTGACCAAGTCTTCTTTTTGCAAGAGTGAGTTGATGATGTCGTAGTCGGGCTTGCGAAGGCTTCGGAGGATCTTCC
>SRE185
TTTTCCTTTCCTCCTCACCCCCGTCGCCTCCCACCCCCCCAGTTCCAGGGCCGCGACCTGCCGCAATCCCCTACCTCATCCCTTGCAGAGCAACCCAAGTCCTCACGACACCCCCTATAAAAG
>SRE186
ATGGTTTGCTAATAAATAAACAACTCAGCACACATACAGTAGTAAACTCAGAAAAAATTACATCAAACAGAAGGTAAACAGAGTGATCTATCCTGTAAAAATCATGCCAACTCATGCAGCCATTTAATTAGAATAAAA
>SRE187
ATGTTGTGTTGGGGTTGTTCCGCTTGGTGGTTATGAGTTTGTGTTGTGGAGCGGGTGAAGGAAGCTGCGTCTTCTGAGGGACCGCACGGCAGGGACCAACACATACATATAGGGATTC
>SRE188
TTCCCTAGGACTTTACGTTCTATGCACAACCCTTAACGAATCCAACGTAGTTTTCCGAAATTCTTTGTTGTTCCAATTTTATACGGAAAA
>SRE189
CGAGATCGATCGGTCCCGAGTTGTGGTGTTCGACTCCTTGCGGAAACCAAAAGAAAAGTATCAATCTCTCATAGACATCCTTCAAAACGCATGGGCTCGGTTTATCCGTAAACACATAGGAGTCGCGACAACGCCTTCTGATCTTTATATCAAAACTGACTTTCCGGTACAGATACATATCGCGCATCTACTGTG
>SRE190
TTGTATCCAATTAAAATAATCATAAGCAAGCACCATTCAAATAAAATTGAAATATGCTTTCCCTAGTAGTTTAAATCCTAGGGATGAAGCTTTCTACG
>SRE191
CGACCCTAACTCGTTGGGCCGAGTATGGTCGGAGAACGTGATTGGCCCTAATCAGTTGGGCCGAGCATGGCAAGATGACGTTACAGACCCTAATTATT
>SRE192
TAGCGGGGTGAGTCGTAGGACTAGGGGCTCAAGACTAAGGTCTGTGCTAGGAAAAACTCCGGATTTTTACCCTAGCCCAGAAAGATCTGGTTATGATT
>SRE193
AAGAAAAAAAAATTTTCATTGCAAATTAAGCACAAATTTGGAATTAAACAAAATAAAGAGCCCAATTTCATAAAAACTTTCATTTTAGAAAAAAATCT
>SRE194
TCAGTCGACACATACTGCCGGAAGAAGTGGTGACTTGTCAACCGAATAATATGATAGCCAACCGCAATCAGAGGTGCAGATACCTATCATTGACTTCA
>SRE195
TCCGTATCAGAAGAGGTGGAAGGGCATAAAAATAATTTTGTTTCTGTCTCAGGGTTCCTGATGTAAGTTTTCATGAGGTGGAAGGGCATAAACATAATTTTGTTTCTCTCTCAGGTTCCTGATGTAAGTTATATCTGG
>SRE196
GCCTCTTAGCCACTTAAACTTGTGCTTAAACTTTTAGAAACAATCACTAGTTCTCATAGATGAGAAATAGTGTGCAATGTAGCACAAGTACTTCATGATTATGCTTTGTCAATCAATATTTGATCCAATTGATGAATAAACTCATATTAACTTATATTGGATCCATAATGAGCATAATCAACACTAT
>SRE197
AGATATTACGCCAACTCTTAAGAATAAGAGCAAACCATAACAGATCAGATCTACTAAACATAAAAGAAGCAGGGTGTTGCCTTTACGCAGCTAACTCTATGCAACAAGAGCTAGTATAAGATGATGACATGATCGCGT
>SRE198
TGCACAAGTAGAACGAGTACCACGTGAAGGTCATCGGGGAGAACAAGCAAGAGCTCAAGCGTTATGACAAGATGACCAAGTACACCTTTGAGGCCAGTGAGAGAGTCTGTGCCGAGATCGTCAAGAAAAATGACAAG
>SRE199
GCACATTCCAAACAAGCTGCGGAGGGCCCTCTTCACAAAAGAGTCATGGTGACGGTGACGAGACGATGAAGAGGCACCCAAAGAAGATGGAGCAGGATCATATCTTGGGTTTCTTGTTGCACCGGCATGAGATGGAGG
>SRE200
TTCCCATACTGTATTGGTGATGAAGTCAGGGATCTTCTGGTCGTCTTCCACTGGCTCGGTTGGTGGAGTATGAATTTCCCAATCCTCCCAAGCTGGCTTGGAAGGGGGGTGATAATCTTGATCATCCCAACCGGGCTCTGCCCATAGCCCTTGTTTCTCACTATCCTCATGAATCAGGAATACCTCCCTCTTGTT
>SRE201
CTCAAAACCATCTTTTTCATCCAAGAAAGTCTAAGCATTTTAACAAGCATGCTCCTAAAATCAAAATTTAACTCACTTATGGTTTAAGCACAC
>SRE202
CCCTACCAGCAAAATGGAGTGCCACCGCTGACAAGTCCATCAATGCTATAAAATCGAAGCTCGATAAGGCTCTCGATGAAGTCGTCCTTGCTGCCCCACCAGCCAAAAGGTCAGAAGTCAAAGAGGCCACGATAGCTC
>SRE203
GAAATGAGAGAAAGGGAAAGACAAGAGGTTCGTCCAGGCATAATACACCATTTGCAACACTAACTTCTGTTAACTGGGATGACGACGTAGATGATTTC
>SRE204
GGGCAAGCGTTTATAGGGTAGATATTTAACAACGATTACTACACAAGACAACAAGATCAACTTCACAAAACAATTTGATTAAACTTACAAAGTAAGTGTTAGTTAGTT
>SRE205
CTTGTGGAACATTCTAGAACCTTGTCATGGTGAACAAAATTATGCCATGGTTTATCCTTATTTTTATAGAACCTTCTAGAAGTTTGCATTGTATATTT
>SRE206
TTAAGTTCTTCGGGTGCAACCAAACCCCCAACCATTAACGCGCGCCCTCCTGATGGTTAAGTTGAACCCCGGGTCGCTGTACGAGCACGGAGAATGCCGAGGGCGGCTGAAAGAGTGCCTTTGCCGGCTGAAAAAGAT
>SRE207
CAAGTCGTAGTCACTTGGATACGGCTTGGAATAGCCGATCGCTTTCCTCTTGGGCAGGATGCCGAACTGGTCTCTCAGTATTGCACTGA
>SRE208
GGCTGCTGCAGTGTATGTGGGAGCTTCTTGGGTGGAGGACTGGTGCTCCCCATGTTAATCCAACACCCTGCATATAAGGTTGTCTTTGGCACCTACTGAGCAGCTTTGCATCGATACCTTGAGTGTACTCTGCACACGGTCCTTTATTCAGTACATTGACACCACGCAAAGTAGTGTACTCTGCACACGGTCCTT
>SRE209
TACTCTATAAATGATTGCCCATATGCTAAATTGTGTTGCTATTTGTAGACTACAACTTTATCGTGAAATAAGTGTGATTGTAATTCCATCTATTGCATTACATTTAGATACGACTGCTCTGTCGGACGGAACATACGAGCTGATCCCGGATTCCGAAGGAGGTGATCTCGAAGCTCAAGTGAACACTGCTGTACTAACTGAAGCCCCGGACCAAAGTTCGGAAGAGCCCAGGGCTGAAATAGTTAGTGACTACCG
>SRE210
GCCCTTCGGACGGGACAGCTCGACGCAAGCACAAGCTGCCAAGCAGCTGTTGCCACCGTCACCCTGGCCCCCCCCAGTGCGGGGACACGTATCGTCCTTAAAA
>SRE211
TGGGAGGCACTAGAGCTGCAGTCGGTGATGGTGCCGGCGCAGCCGACGCCGAAGCACGTGATGACGAAGCGGTGGCCCCGTCGGCCGCGACGCTGAGCCGCGACATGGCAACCTCAACCCACGTAGGG
>SRE212
TGGGGTTTTCTCAAGAACTCAAAATCTCCAATTCGTGAGAACTCGCGATTCCAGGGGGTTTGGCACTAGGCTAGATAGATAAGAATCGTCACAAAGAGTCCGGCAAAACACGAATCCACGGGCTTGATTCCTCTAAAC
>SRE213
GAAGATCCCGGGGCAACCCGAGTCTCCCGTTGAAAATGTCAGCATGGTGTCTACCGGACGGGGTAACTCGTCCCGGAGGCCACCACGCAATAACCATGCAGGTAGGTACTATCCCCCAAGGAACGACGTTTGGGATGG
>SRE214
TCTTTACTTCACTACCTTATTCAATAATCCGTAAAAACTAAGTATGAAATTCAACTACAACGTATAAGTATTCATAACTACGTGATGACACTCAAATTCTATACTGCATATGCC
>SRE215
TGGCTACTGCTTCCCAGGTGACATAGGGAAGTGTCATGCCACAAAAGAAGGTAGAGCTTGCGGTCAAGCTGCTAGAGGTAAGTAGCCCAATACTTTGA
>SRE216
GGCATGGTAGGTTTAGATGCAACAAGAAATTACCTTGTCGCGTGCACATGCCACTGCAATTAGTTGTTTATGTTTTCAGTTGAGAGCTTGACTCTGTGTGTTGTAACTTTTACCATTAATTTGCAGTTGTAGCCGGGA
>SRE217
TGGATGTGTTGGGTTACAAATGAGATTAAATTAGCATTATACGATTCATGTTTGGACGGCCACAATAGTTGGGCAGCACTATAGTGGGCTGGTCTCATGTTGGCCCAACTGCGGGCCTTGATATGAGCTGGGCCAACATGGATTGGGTCCAGCTACAAATGGACTTCGCATGGGTTGGGTCAAGCATAGTTGGGC
>SRE218
ACAAGAGCTTAGCGGTTGTTATGGACTCATTGCGCAGAGATCCAAACCAATACAAAGACATGACCGACATGTTGAACAAGTAATTTATTCTTGTCATACCACCTCAATCACCATTGCTTTGAAATCAACGACAACTAT
>SRE219
CCCCTGGCGAAAGAAGGGCTTCGCTTTTTCCCTCAGCAAGGCGGCCGTTCACCTAACATAGTGTACGGAGTGGCGTGTGGGGCCTAGTATGTAGGCG
>SRE220
GACTTCCTCCTCCACCCCGTGCGCCGGGTTTTGGTGCTCCTCAACCCATGTGGATGGCACGCCGTCCTCCGGCTCCCCAAGGTCAACCTCCTCGTGTTCCGGGGCAGCCGGGAGGCGGTGGTGGAAATACCTCTCGTG
>SRE221
CGGGGTCGATGCCTCGTCCCACGACCCGGGAACGCCGTTCCGATTCGAGGGTCGGGGTCGAAGAGGGTCAGTGTCCCATTCAAGGTTGGATCGCGTCCCGGTTTGAAAGGGGTCGCAGCCCCAT
>SRE222
GAAAACCCCCGAAAACTTGGATTCAAACGAAGAATCTCAACCAAACGACCACGAAAATCGATGAAACTTGGGGGATAGCTTCGCCCCTACCCCGTGAACATATCCCCAAAAGATCTCGTCCTAAAGATCAACG
>SRE223
GGGGAGTTTTTCTTAGAATTAGTTGATAGAAATAAGTTGAAGTTCATATAGTAGAGAGCTTCATTTAGAATTAGTTAGTAGATTCAACATTAAGTTTGATGATATCAATGTACTTATTGATGAAACCTTTGTTTCAGTATTAATGAGTATTTTT
>SRE224
TCTGCAAGACATGGCCGTTTGGGTTTCCATACCAACGTTCACCCACCATTGCATTTATTGCAGTAGGTGAACGTCTGCATTGATATGACAGAAGCTGAGGCGTTTCATTGACCAGGGGATACTATTGATCGCGTATT
>SRE225
AGATATTTAAGCCCACTAACTCCAGAACTAAAGGACTAAACTACCCCTAGACTTAACTAGACACTAGAAAGCCCGTAGGGGCAAAACCGGAAAAAGATACAAGGACTCATCCGACGGCCAAGGTTCTTTCTTCGAGTCGAAGTCTTCTCCGCGATGCCGCCGTGGG
>SRE226
GAACTCGCCGGGTAAACTCGAGGCGGCGCTGCGGGGGTCCACCGGGGGTCAGCTAGGGCCGGGGAGCGCCGCCGGGGCGTGAGCGAGGCGGCGCAG
>SRE227
CTCCATGGTCCAAGCGAGCCGGCTCGCAACAAAAGCAGACGCGAAGTGTTTACCCGGCTGGGCTGGTGATCTTCTCGCCCATTACATCCGCCGCCACG
>SRE228
CCTGTTTCATAGTCTGGTAGGCCATCACGACTTCGCACATGTTCGGCTTCTTGTCCTGATCAGCGAAGCGGAGGAACTTGTATATTGGTTGAACCGTGTCGATGATATATTTCAATGCATCCCACCACTCCATACTT
>SRE229
GGTAGTAGAGACTCATGAAAAATGTGTTGTATCTAGCAAGCAACTTAGAGAGGATCATGATAAGTTACTTGTTAAGCACAATGAACTAGTTGAAAAACATGATGAAGTAGTTGTGCTC
>SRE230
ATAGTGTAAAACTATTTGCAGTTTGGCCCAGAATTTAGCAAGCAGCCCCCTGAGCTTTTTAAATATTGAACCCGCCATCCAGCACCTGGTCTTTTGCACGCTAGCCCTTAGATTTAATGGTGAATTACGTTTTAGTCCTCGGTTTTTGCAGAAAACCCCCTGGAACCTTAGTTTTCTCGCAAATAAGCCCCTGAA
>SRE231
GCAGGGGAGACTCAGTTCACACATGCTACTCAGGACACCGACCATGGAGCACCGCAATCGCAGAGGAGAACAGGTGGACCGACGGACTATGACAGTCC
>SRE232
AAATGTAAAAAAAATTACATTTAGGTCCTGGCGCCCAGGGGCCATTAAAAAGTGAAATTGTAAAATCGATATAAAATCGTAAAAAAATAAAAAAAATACAAACTCAACTGTTCTGGATTCTATGAAACAAGATCTACAACTTTTGTTACATAAAGTTTTTCATTTGATCAATGTATCTTGCTCTATT
>SRE233
GAGATTTTATTTATTCATGTATTTAACTAGATATTGAATAATGCTTGCATTTATGTTTATATCATGTATTGTTTTTACTCATGTATTCATCATGTGAC
>SRE234
GAATGATTTATTTATATCTCTTGAACCATAGCTTTGTTATACTTGATTTTTGGAACCTAGCATCCTCTTGCCATGTATAGTCTTGTGTAAAATTTGTG
>SRE235
ATCCATTGTGGATCGGGCGGCCAGGACCTAATTGGGCGTGAGATCGGCGGCGCTGGTCACCGGAGCTCATCTCCCGCGGCGGAGCTGGGCTGAACTTCACCGGAGTTCACCGTAAACGGCCGTCCGGGGGTCAAATCGACCGGAGTTTTGGCTTGGGAGGATGAGCGTCGCATGCGTGATCCACTGGTGACATAA
>SRE236
AGGCCTCCTCGGAGTCCTCTGCCTGCCCCGACCCGCGCTGGTTCGGTGGGACCGGCTTCTTTCCCTTCCTCCCCCGCTTCTGTTTCTTGGCGGGGGCG
>SRE237
TCCATGGTTAATAGTGCTATCTCATGATAAATAGTTCTGGTACTTGGAAAATTACGAAACTTTTACCAGTTGCTATATTTGAGTAGATAAACCTGCAGGAAAAATTTGAAGGTCAAATACCTAGATGAAGCAGAAATAATATTTAGAGCATGTTATTCCTATGTCCAATTTGGT
>SRE238
TACATCCCCCACCATTAGCACCGCCTCGCCCTCGCGCAGCTCCCAGTCCATTTCCCCCCGCCCTATCCTCACCGGAGCCACCGCGCCGCCGTGCTCCGAGCCCGCAAGCCGCCGCTCCCCGTCGACACCCCCTCTCCC
>SRE239
CCTTCGCCACGCCCCCGCCGAAGCTTCGCGCGGCCGCCACCGCGACGCCGCCGTGGCGAGCCCGCTGCACCACCCCAGGACCTCAACTCGCGCGCGCCCCAGAACCTGGAGAACCCGAGCACTCTATTCCACGCGCTCTTTCACCTGCTCCCCGCTCCGGAAGCCCAGAACACTACCGCCTCCGCCATTACCGCCCGAGCTCGGAGCTCGCCGCGGACAGCCATCCTCCGCCCTTCCCGCCCCCAA
>SRE240
CCGTCAACTATACTCAATAATAAAGGAAAACTACATGCCTTACTCACATATTTGTATCACTAACCTTGCTCCACAGTTGTTTTCGAGTTTTGTACATTTCAGATGAGCAAGAGCGGAATAAGACGAAAACACGCAGCAGACGCCATACAACTACGCAGAATATCACATCCGGCGTCACACCCTTACAAAGAGGGC
>SRE241
ATGTTGGCGTCGGTGTCCTAGCTACAGGGGCGAGTTACAGGCTACGGAAAACTGCCTAAAAGGAAAAGGGCCACGGGGCAAAGCTCACTGGGGCTGTAGTTGGCCGAAGATGCTGCGCGGAGAGGCTGGCGGTGAAGTCCGGGCGGGGCGCAGAGGTGGCGATTGACCGGAGCTCGGTGACGAGGTCGAAGCCGA
>SRE242
TCTGGTTTTCCAACTTCTGCCCTGGGGGCCTCGTATTTTAGTTATTCCGCCTGGTGAGGGTAGAGGTAGTTCACGGATTGGAGGGATCTTAACAGTTG
>SRE243
AAAGTAATTAAGACTTTTTTGATTGGTGATGAACCTTGGCGATAGTGGACTTTGGTGGAATTTGGAAGGCTGGTGAATGGCTCCTGAGTACTGGCCTTGGGTTCTGCACCATCTTGTTGCTGCAAACAGGGGGGGTAA
>SRE244
GAAACCCATGAAATTAGGAAGGCATCAAATTTACTTCACCTGGAGCATGTAGTCTCCAACCACTCTTGGAAATCCTCCTCCATTCTAGAAAGTTATTG
>SRE245
TATGATCCATTTTTACCTGGAAAAAGTTGTATACTTCCGTATATAAAATGTTTTGCAGATGTGATAATTACCTCTATGTTCAGTTGCAACACTGTTCC
>SRE246
TTTTCAAACTGTTGCTTTTCGACAGAAAGTGGATTCTATCACGATATTAACGTTTAAAAAGTGAATTTTAGATAAAATTAAGCAATTTCATGATATTAATGAGTAGTGTGTGAGTTTGAGAGATAGTGTGTGTTAGTG
>SRE247
ACTTGGTGGCATATATATAAGCCTCACCCCGGCCATTTTTAGATTGCTGGAGTTGCAGAAAATCCCACACACACCCAAGAACAACTCCAAGCCA
>SRE248
GATCCAACTCGCACGTACCTCGGCAGTTCCTCGAGTAAAATCTCGATTAAAGCCACGAAAAACCGGGATCGAATAAGCAAACCTCACACGAAGGCGAGTCCAGAGAGTACAACAACACGCATTTCATACATCACAGAGTCTTGCAGCGGAAATTTAAAATTATTACAAACCAGTTCTGAAA
>SRE249
GCTTCCAAAGAGCGTTCCCCATCCTATGACGGGTGTCCCAAGTAGAACATGGTCTTCTCCGATGGCCGGAACTGGGGTCCCACTTCTGGTCCATTCTTGCATGCGCCGGTCTCGGGCTTGTCTGAGGCTCTCCTGTGCAACCGCTTCACTGCTGA
>SRE250
TGAATAGACATGTTCACCATGAAAAGATTAATCAATGTCTAGTTGAACTTTAGGGGTAAAAGTGACAAAAATTACATGAAATGATAAGTGATTTGAATTGTAGTTTTCGAAAATTTAAAATAACTTTTAAACCTTTGCTC
>SRE251
GGTCAAAGTGAATGACAATACCCGAAGTAAGTTATTGTCATACAAGACATTTTGACGCTAGCAGAGAAATGGAAACCAAAAGGAGAAACACTGACAGA
>SRE252
CAGGTATAGAAATGCCATATGGATGCTGCTTCTTCGTCTAAACAGACAAGGAAAAGACGGCGCGGTAAAGAAGCAGCTACCTGCACATCAGGTGTGCTGGCACCGTCATGTTGTTTCATCTTTTCCCTTGCTATACGTAGGTGTTCGTGCAGTACACATGCACCGAACAAAATATTATGCGTTGAGATC
>SRE253
GCATGCACTAGAGTTCATATTTTGACACAAGAACACACATGACAAGTAGAGTATCTCTGCCAAAAGACACACCCAGCATAGCTATGGAACTCAAGTTATAAATAAAAGAGCATTTACAAAGTATTTAACATACACATAAAAATTTGCAGTGACAAGGCAAAGTCCTTTTACAAAGTGATAGAGTTCTAAACATAGAATCCATGGCC
>SRE254
CAGTGATGACTCTGATGATGTGGACTACGCTCCCAATCTCAGTGAGATGGCTGCAGCATCTTCAGTGGGTGATGTTGGTGATGAATCTTCAGAGGAAGAGACTGAGGAAGTTGAGGATGATGTTACAGATCTG
>SRE255
TTGTGTGTAGGGACTTGTTTATATTGTTAGAAATACTCTGCAAGACACATATCCCAAGTTTCTTATAGGTTCAAGCTCGAGAGGGGACTTGTTCCTGCTGACTGGGCTGTCTGCCTGCATAGACCGGTCTGACCGGTC
>SRE256
GGATTTATATGTTTATCCACTTGTGGCATTGCTCTTGGAGTTATAAATTTTGGAGGTATATGAAGTTCATGCATTGCAATCATACTTTTGCACTCTCATATTGAAGATGCATATGAAGAAACCGTAGCCGGATTGGTGCGGTAAGTACCGGTACAGCAACGCACGTTGAGATATAGCAATGTGGTTGCAGCCCTC
>SRE257
AACTAGGCGTATAGCCCGCGCATTTGCGCGGCTAGTATTGAAAATTCAAAAATTTGCATGTCGTTATATCCTTACTTAAAGATTATACTATTTTTTAC
>SRE258
ACCCCGAACCGCCCTGCGCCGGCGATGCGCCGCCGCGAAGTCCGCCCCGCGCCTTGGCGAGCCCCAGCAGAGTCTCCCCGAACCCCGTTAACCCCCCAGGTGGACTACGCATGGCGCGTAGTCCATCCTGGACCAGACCGCGTGCCAATTAGAGCCCGGGAACGCCGGATTCGGCTTACGCCGGCGATCCCCCGCCGCGGGAGAGGAATCCCGGCG
>SRE259
GTTGAATTGGAAATAATACCACCTGCTCACCTTCCTACTCATGTTGGATGGAAAATTCAAAGCACTACCAAAGAATCAAGCTTGAGCCACATGGTGACACTATCACTACTACTGCAATCACGATGGTGAAGTCAACGC
>SRE260
CAAAGCAGGGAAAACATGAGAACAGAAGAAAACTACTCGAAGGACAGGTACCAAAGAAGGAAAAGAACAACTTTCTTCTCCTTGGCAGCAGCCTTAATCTTCTCCTGCAGCTTGGACGCCTTGTCCTTCAAAGCAC
>SRE261
ATAAATCGACAACCATCACTTATGAAGCTCCACGCGTAAACCCAACCCGCCGCTATTAGCGGATGTCCCCCCAACGGCTAAATCAGACGGCATGGGCACTTTTCCAGCC
>SRE262
TGTCGGTACCCCAGGACTGGGGTACCCCCTCTTGCTGCGCCTAGGCAAGAGCCTTGTAGTTATCCTTAACTACGTCCAGCAGCCGGACCCCTGCGGTCCGGAGCCCTGCTCACCCAACAGCGGTCCCGGACCTGTCCC
>SRE263
TATGAGCCCTGAGCGGAGGAGTTGGCGAAGCACCAGGAGCTCCAGTGGCTTTTGCACTATGGCCCTGGACGGAGAAGGTGCTGGACTGGAGGATCCGAGCTCCAACGATGACACGTCATCCGAGGTGAGCATGTCTGATG
>SRE264
GTGGTCGAGGGTGGAAGAGAAGGGGCTGGGGAGCTGCGCGGGGTCGAGGCGAAGCTAGATGTGGGGTCGATTTGGGCGGAGCGGCTGTGGAGGCGCGGCTCGACGGCGGGCTTGAGGCTCGCCGGCGTTCGGTGGAGCGGCGGCGGCGTTCCGGGGTGTCTGGGCAGGGAAAGAGCGAGAGGGCGAGGGAAA
>SRE265
GGGGCCGGGGTGGTGCTCTGGGGGGGCCTGGAGCGGCAAAGGGAGGGGCGTCGCGGCGGCGCAAGCGCGGACCAGCGGCGGAGGGGCGCCTAGGGCG
>SRE266
GCTACTTCAGTTGCTGTGAGTGACCGGAAGAACCGATGCCCTTTGCACCGGTTTAACCGATGGTCCCTGGAATCGCTGCAACTGTGTCAGGAAGCCAA
>SRE267
TGCTTGTAGTTTGACTAGGACAACTTGCTTGGTAGCGTGAGCTCTTACTTAGGATTTGATCTTGCTAGTGTGCATCCATCTAGGCAAAATGATCATGATAGTGTGTTTACCTACCTAAGGACCCTTTGCTAGCGTGCT
>SRE268
TTTTGTGATCGAGCTAAACTCTGACAAATCTACCCCTTCAGGACCATATCTAACTTCTCCTGACCCATAGAACACTTGAAAATACAAATCATCTGACATGCCTGCCAATATTTACGACAATAATTACTCGTCCTTAGA
>SRE269
ACCCCACGCCTACGTCGCTTATGAACGCGAAATTCCTCGCAGAAGTTTATCTAAGTCGCATACGAGAACACGGAAGTAGAGTAAAGAAAACGAAGGCTCGAATACACAAGGCCTCGATGGGCCACACTGTCGATTTCA
>SRE270
AACATAGTTGAACGCAGACTCCATGAACGTGTGTCCAGAGCTCTCTACTACAACCCTAGATCGCTCTACGCTCCACGGAAAACGCCCGGAAGCGGCAAAACGGAAAGCTCTCGGCACGGGGATCTCACCTAGGGCACTGGGGAGAGCTGCGACGGCGCGGGCTGATCGCGGGACGTGGAGAGCTCGAACTGGGAA
>SRE271
AAGAAAAGGAACATCGAAGCTCAGCTCGCCACCAAAAAGAGGGCACTGGACCAGGCAAACAAGCTAGCCGAGGCCAGGCGCAAACTAGCAGAAATGGAGGCAGAAGTTGAGAATTTGCAGAGGGCATACCAAGAAATG
>SRE272
CCGGCCCCGGGGAAACGCGACGTACTCCGCCTGCACGACGAGGCGGTGAAGAAGCAGAAGAAGGCGGCGGAGGCGGCCGCCGCCAGCACAAAGAAGAG
>SRE273
GATCGCAAGTCGGATGACAGGAGAGACTCGATCCTACGAGTCCAAGAAGCCTTTTCAGAAGAAGATCAACTATGTGGAATATTCTGCTAATGATGAGTCTGAAGAGGAGCAAGAAATGGTCGCATCGGCTGAG
>SRE274
CTGCTGGAAAGGGTGGTAGCCCACTCCACCGTCAGCCCGTCCCCTCTTGTAGTTCTTCCGATCCCCCCAGCCAAGCAACTCCCTCTTTGGGGGGATGCAACCGGACAC
>SRE275
TTTTCTAGTATTAACTGTACTATCTTGCAACACTTTATACTGGACTTGTGGATAGTCGTAATCAAAATGCCTGAAATTGTAAATGTGAGTTGGGGTTGTGCCTTACTTTTCTGTCTAGCTGTGTCAACGCCA
>SRE276
AGTTGTTACTTTCTTTGTGGTGGCTACTCAGTCGATGCATGTCAGCTCTGTCGGTTCTTTCAATTGCTTTGTATCGAAATGCGTCGCATCATGAGCATCCATGCACTGCTGTGGTTCTGACTCTGGCATGGCATCCTTTCATACGTGTAGACACCGCGAGCGAAGCCGTC
>SRE277
TTGTTCCTCCATTTCTTGGATTGCCTTTTCTGCCCTGTGGATTTGGTGCTTCAGTTGTGCCGCCTGTTCGCGGTAGAGTTCATCCAGGCCGGTGAGGTAGATGGATAGGTGGGAGACCGTATCTTCTAGGTCTTCTTC
>SRE278
CCCACCTTGGTTTATATAGGCTAAGGAAGAATTAACCCAGATGACACTGACCCTACACTTAATCTAAGCGACTCAACGCCCGTAGGGGCAAAACCAGA
>SRE279
CAGTGATAAAGCCCCCCCTCTCCCCCACTCTAACACCTGGGTTTTAGGGTCGGAGTGGCTAGAGGGGGTGGTCTAAGTGGGTAAGAAATCCATGGCCG
>SRE280
CTGAAATTTTTACTGTATGCTTACAATCATATGAAGACCCCACTGTAAAAATTTCAAACTTAGTAGCTCAGTATAACTAGCTGTATAAATAAATCCT
>SRE281
AATGCAAAAGAACACAATTTAAGTTTTAAAATTGCAAGGGTAGACTTAAGCATAAATATATCTTTTTATGAGGGTAAAAGTGAAAAACAAAATATGCATTTTAACCCCTCATAAATTTTGAAATTTTTCCTTTTGCAAAATTTTTTTAAAAAAAAGAAATTACACTTTTT
>SRE282
TGAAGGTAGTGTCTGTGGTACGACGGGGAGGGCGACTGACTGAACTGCCGAAGGAGACTCCTGGAAGAGTGAAGTCGCTGGCAGTGGTGAGAAGAGTGGACGACCGGCAGACCCAAGTAGTGCGGACATCGAGAACGTGGTCTCCGGTGTCGCTGAGGTAGCTGGAGCTGCAGTAGGGGCTGGAGCTGGAGTGACTGCAAGCTGAG
>SRE283
GACGTTCAAGGTCGGAGTTTGATCCGGATTACGTTCCGAGTCCAATTCGGGTAAAGACTTACTAGCGAGCATTTATTATACATTTTCAACGACTGCGCGTACTGAGTTGCCGAATTGTATGGTCCATGTAGGAGCCTCCGACAGGAAGAGGTGATCGCCGACGCCAACCTGCAAATGCAACAGAGGAAGAACTTGAAGGCAATGAAAGCTCTGGTCCAGAACCTCAATCGACTTCCTCTGGCAGCCAAAAT
>SRE284
TATCGCAGCTACGTCGAGTTCATCCAAGACGGGGAAGCCAGCGGCGAACTTGGCGGCCACGGCGGTGGCGGTCACCACCGCGCTCATGGCGGCGTTGACCGAGCTAGCTGACACGGCGCCC
>SRE285
GAGGCATAGATGATCTTGAGCTTGTCAAGCTCTTCTTTGAATTTCATTGCTTGCTCAACTCCTTGGTTATCTCCTTTCTTGATTTCGGCTGTCAAGCACTTGTGATCAACATCACTTGAAGATGTTGACTCATATGAA
>SRE286
CTCCCGTTTCACCGACATCTTGATCCAAGGGTGCATGAAGTCCATAGTGGTGTTCCGGGCCAAAAGATCTCGGTAAGTGCTGCAGGTGGGCCTTTCAATCCATGTGCTAGGCCTTTCGGTCCATTTGATCAAACCAACTTGCAATCCATGGTTTAGAGGCAATGTGAGGATGTCACTTCACTCCTGGATCAAAGA
>SRE287
CCACTACCGGCCATGCTGCCCTGAGTGTTAGTCCAATGAATGGTTGTAGGGATCTTATGGCATGAACTTTAGGATCCATTTCCCTTTGTGGAAAGAAGCCTCAGCGGAATTGGCTCCATTTTCCTGATGAAGCAGATG
>SRE288
TGGGCTTGCACCAGTTGCCTTATCAACTCCGTCTGCTCGTTGCGGTCAGCGATAAGAGCTGCAACAGCTTGAGCCAAAGAGGGAGGTTGTTGGGGCAGTGCCTCGTGATTGTCATTGTCATGATTATCACCCATCTGC
>SRE289
CGGCTCACTGCCATCCAGAGGGAGGCTGCTCTAGAGCGCGCTGCATCTGAGGAGCGGTTTGTCGGCCTACTTGACAGAGTTACTCAGAGGACAGACGCTCAGTTTCAGCAGATGCAGCAGGGCATGATGGCTATGTTCGGCATGATCACACAGCTATACTCTCACTCCGGACTAG
>SRE290
AACATTTTGAACTAGAAAATCTAAGGATCGGGCCCTAAAAGGGCCGGGCTCTAAACATATGTATTTTTGAACTAAAAATTTTAAGGGCTTTATTGGGCTGTGAAGAGGC
>SRE291
AGTTTAGGGTCCAATGGTGTGGATCGGGAGCGTTCGTTGCGAAAAATTCTGACACGACTTCGTGGCACGAACTTTTGCATTAATTGCACCAGTTTGGCGCGTTTTGCAGCAAGTTTCGTGCAGTAGCGAAACGGTTCC
>SRE292
AAAGCCTTGAGGATACAAGGAGCAAAGCAAGTCCAAACCCGATCAAATTTTGTAGAAAGGATCAAAAAGACATTGTGAACATACCCCCCAAAGGAATC
>SRE293
GCGGAGAGGAAGAGGAAAAGAAAAGAGAAGCATGACAAGGGGAGCAAGATTGCACACGCGAAGGGAAAACCGCGGGACGCCAAGCCCGAACCCACGGA
>SRE294
TGCCAAGTGCGCGCGTGGGAGACTCCGCGGTCATGGGGCCCAGCCGTCAGCAACAGCAAAATCTACCGCATTCAATGCGGTGGATTCGGGCTGTGGCGGCAAATCCGCCCGTCTTGATGGATAAAAGCAGGGAAGGGGGGATTGTTTGGGCTCACCT
>SRE295
CCACGAGAAGAATAGCGGACGCTCCAAGAGGCAGCACGAGCGGAAGAAGAAGAACGTTGGCAAGTACAAGGGCAAGCAGGCGTTTGTCGCCCAGAGGGAGGATCACTCCGCCACCAACCGGACTTCGTCCTCTTCGTC
>SRE296
CCCCCGCCCGACCGCCCGAGTGGGGCCCGACGCCGGTCACGCAGGACTCGCGCCCCAACGGTGCCAAGCCTCCGCACAAGCTAACTGTCCATGGGGG
>SRE297
CATCAGCAAGGCCCTGTGGTCCCATGTTTTGGTTCTCTGTCTCTTCTGACTCATCTTGCTCAACATAATTGGTCTCTCTTCGAATACTCGGAGTTCCTTGATCTGCACCATGTTGGATTTCATTTTGTGTCTTCTCCC
>SRE298
TGCCCGTGGAGCAGCCACCGTCGGCAGCGGCGCGCGCTGCACGTCGGCAAGAGTCAGGGCGCCCGTCAAGGGCCCCCTCACAAGCTGCGAGCGGCGGAGCGACAAATCCCAGCTCGCAGCATACCTCACTCATGTGAG
>SRE299
GGCTGCTTTTGTGTTGCTTTTTCGGTCGATTTCTCCATCCTCCTGTGCTCAACTTTTGTTGCCCGATTTGCACCCTCGAGCCAGTGCCCAACGAAGCTGTGCAGCCTCCCCCACCAAAGCCACTCA
>SRE300
GCGTCCGCATCCGCATCATCGGGAACGACGTACCCCGACGACACCCTCTGGAGATCCATGAGGTAATGCGTCGAGGCCACGGCGAGAGCCCGCAGGACACCGAGGCGGAAGGTGCTCTTGGCGTGTTCGGCAATCCGG
>SRE301
TCACTCTTATGGAGTTGATATATCATATATGGCATGAATATCATTCTCGAAGTGTGATTTGCTCCCTTGTGATGCTACTAGCGTGATGCAATGCCAATGCAAAGCGGGAATTTAAACATGAATGCACGCTATATGACAAGAAGAATGCATTGCATAAATTTAAATCTATCTTGTCAAGTTTGAACCCTCGCCAAG
>SRE302
CCCCCCTTGTATTCCCGTTCATCTTTTGTTCTTGGATTGATTTCCTTTCTTTTGAGGGTTTTTGCGATCAAAGCTTTCTCTTGGTGAATTTAGGGACTCCGTGATTTGCATCTCAACCATCTAGCCTAGAACTAAACC
>SRE303
CGGCCCCCATGTGTCCTACGCCACACGGGTAACGCATATGCAGTTTCCCACATATTCACACATACATTACCATCCACTATAGAGATGGCACCCAAACGTTCGACGCTGAATGGGCAGCGCTGCATACGTCATAACAACGTATTCACTTCCCGTACACTCGCCTTACGGGACATCCAAGGGTAGACGTGTCCCAAG
>SRE304
GACACCAGTTCTTGAGCAAAAAGCGAAGCATCAGGAATAAGGGGAGTGAACGGAACAACACTTATCCCGAACCGCCGGGTCTCCAGCGAC
>SRE305
CTGTGTTGCCGATGCATCCTGCTGTGCACCCATCGGCTGAACGGCCGATGGATCAGGCTGAGAGGCTATCGGCTGAGAAGCCGACGCATTAAACTGCATCTTGGGTGGCGTAGAAAAGAAATCCGGATGCATACCATACCCAGTAGCAGGATTCCATCCTTTAGGAAATACGGACGCAGATCCATCTTGCACAGT
>SRE306
AGTTGCACTTACACTTCCAGAAAGCAAATTCAGTCATATTACAATTGCATTTACACTTCAACTACAATAAATTACACTAAAATAAAATGCAAAATCAA
>SRE307
GTGAGAACACTTGAACCCAAAAGGTAAAAGAGACGGGGAGAAGGAGAAGCTCAGTAAAAACAAGTGAATCAAAAAACAAATTCAACCATTGATCTCCG
>SRE308
ACCGCCCCCAGTCGCTACTTCCCTCGCCCAGGAGCTCCTTGGCCTATAAGAACCCCCAGAGCTCCACCGTCGCGCGCCTTCTCCTCCTTCTTCCTCCTCCCGCCGCTCCGCCATGGCCGGCGAGATCTAGCTCGCGCGGACCGGCCACCACAGCCCTACATTGTCCCATCCAACCACCGCAGCAGCTTCTCCACCTTCCAGTTGAGCTCCAC
>SRE309
GGGAGAGCTTTCCCCAACCAGTCCCTCTCCCACCCAATCTCCCCAAACAAGCCCCAATCAAGCAAGACCATGCAGAACCACCCCATGCCCCCCCCTTGGCATTGAAGCCCTACCCCGCAGCAGAATCGACGGAGATGA
>SRE310
TACCACAGCAACTCCAGAGGATTGGGAACCAGCTCAGAAAAACTCAGCTCAAAAGGAGCAAGTTTGCTACGCAAGACGGTCCGGCGTTTGACAGCAGACACAGCTCCAAAAGGAAGAGCAAAACGGTGAACTCACACG
>SRE311
CGCCGCCAGGCTCACGCCGCCGCCACCCTGCGCCACACCATCCCCCGAATTCGAACCCCGGTGAGAAAATCCTCCGCCCGCGCTCCCTTTTGGCCTAAGAGTGGAGTCCGTAGCCCCCTCGAGCACCCGA
>SRE312
CTAGCCTCTCTAGATCAGACTAAACACCTAACTAGTTCTCGGGAAAGCAGAGCTTACTTCGGCGGCTGGAAGAGGAAGGACTTCAGAAAGGGATGAGA
>SRE313
CTCATGACCCTAAAAGAGCACATGTCGGGAGAAGCCCCGAATTTCACTAACCATGCAGGACATGAAACTCAAATGATGAGGAGGG
>SRE314
ATTTCGGGATTTTCATGTGGGGTTGTTGAAATAACTTTGAGAGGTAGATTATATGGTCGAGGAGGTAGAGCAGATGAAGTTTCGTTCATTGTTGAAG
>SRE315
AAGGGGGGGGGGGGAGGAGCTCCGCAGCCAACCCTGTAGCGGCGGGGAGGTCGAAAGCGAGCTCTGCAGGCGGCGCCCGGAAGCTCGGCCAAAGGCCGCGCGTAC
>SRE316
ACTTCTCCATCGACCGACAAGGGAAGGTCACGACGGATGCCGGCTTCGATGCTTCACAGTTTGAGGTAAAATTCGATGAGAACAAACAGCCTGTCCTTAATTCTGAAATAGCTAATGCTATAGATGATGCTGTTTCTTCTCATGTGAATAATAAGTTGGAATTTATTGGTCAAAATATGCATGATATGTTTGATG
>SRE317
TCCGCCGCGCCTCCTCCTCAGATCCCCCGGTGGTTCCTCCTCCACCACTGCTGGAGCCGCCGCTCGTCCCTGAACCCCTTGCCCCGCCGCCCGTCCCT
>SRE318
ACTGCAATTACTCGCCGCCGGCGCATCTCCGGCCCACCTGACCCCTGGACCACCTTCACAGCTCGACAGCGCATCGACCCGTAGGGAAAAGCAGCCCGGAGGAGCACGCCGTCATCCCCAACGCCGAGCTCTGCCCGTGCGCCGCCGCAAGCCACCGTCGTCAGCTGCCCCTGCACGGTTTCCCCGAGCGACCGCACCTTGGTGAGCACTT
>SRE319
ACTCCTCCCACTTTAAACAACGACACGACGTCTCACTGCTCATGACTTCAGCACTTGCACGCTCCACAGCGCTCACTGGTATCGCATCGAGCGTATTATCGCACGAACCTAATCGTCGTACTGTCACTGCATCGACCTACTCGTGATTATTGCACTGCCC
>SRE320
CCAACCGACAGCAAGAACAGCAATGTAACGACTAAGACTAGATCAACAAAATCCTCCTCAATATGATCAACATTGGTCCTAAAACATGCAACATCATCATCTCAAGGAGAAAGAAGCGCAAGGAACTAGAGGCCAAG
>SRE321
AGAGGGGGGCGGGGCGGGGTCTGTCCCGCGGCGGCGGCTCGCCGGCGGTGGGGGGCCGTGGTGGCCGGGCATGGGGGCTTCGGTGGGAGGCTAGGGAC
>SRE322
AGCGGTGGAGAGGGGGGCGGGGCGGGAAAGGTTCAGGGGGCCCGGGCGCACCGGAGGGGGGCGGTGGGGGGGCTCGGGGTGGTCTGTAGGGGTGGCGCGGCGGGGAGCGGCGGGCCGGCGGCGAACTGG
>SRE323
CAAGCTCGACGAGCAGCGTCAACAAACCCAGGAGCTACGCGCCGCACTCGAGCAGCAGCGTACCGCGCGTGGTGCACACGCCCAGGCGGCGGGACGTGTTGCCCGGGAGCGCATCCTGGCCGACGACAACGTCGACAA
>SRE324
AAGAAGAGGAGGCATGCCAAAGCTCCTCAAATGATGAAAAAGAGCCAATGGACCCCAACCTCTACATGCAAGTCAAAAAGATGAACAAATGCTTGCAAGAAATCAACTCAATGGGGTATATGGTCTTCCTCAAAGATGGGCCTCATCACCAACTTATGAAGGTTGAGAAAAGATTCAAGAAGAA
>SRE325
TCATCGCCTCAACCCAGCAATATTGCCGCAGTTCGATGGGGAGTCAGACCCCGAAGAGTTCCTCCTCAAATACGAAGCCACCATAGAAGCATCAGGAGGAGGCACCGCGTGTAAAGCGAAGGCGCTCGTCCT
>SRE326
TGTTGGCGCTCCTTAAGTACCCATTTTATCCCTTGTTTATCCTTGATAATGGCATGAATTTAATATCAAAATCACTAACCGTCCTAACCCCGGCCTAATTATTGGTCATTTTCACATTTGCACATATATTTTGGAGGAACTTCGTTTTTGCAGGTTTTTGGCCTATTTTGGAGCATGAAATGACGAG
>SRE327
CTTAGTTGGATCAATTATTTTCCGGTATCAATTTACTCTCGCTACTAATGTCATTGGCGATAAATGTAAGAAGAACTCTATAACGTAACCCACATTTG
>SRE328
CTTCCATTGTATCAAGATTCTCCTTTTGAAGCATAGCATTTATGATGTTTTATTTGGGCTTTGGTAGGAGCATGAGAATCTTGCGGTTGATGGAGCCACTGTCAATTTTAGAAAT
>SRE329
GAGCCCCGTCTCCCCGTTTCTCCACCGCCTCAGCGCCAGCGCAAACCCCGCCTTCAGCTCCACCTCGTTTTTCCCCAGCTCCCCGCCCCCACCCCTC
>SRE330
GTTCTGGTATGGGTTCATCTCTAGCTCTCTCTTGTAATATTCGGTTGTTTGTAATAGAATTAGACTATGGTTACCGATATCTGCTCGAAGTATGTTCTGAGTTATCGGATATATGCTTCTTGATATGGTTGCGTTATT
>SRE331
GATGCTAACCTGCGATTCATCATACTCCAGTAGTCTAGTGTAGTTAGGAGACGAGGCCGGGCCCCAAGACGGTCTTCTGTCATGCATCACTAGGAACCATGTATCCTGAAAATTGTTGATTTACTATAAATTT
>SRE332
GTGGACCACGAAGAATCGTTAGATTCGACACGAATGTATGAGCCAAGTTCATTCATAATTACCTGTGGTCCTGGCGACTGACACGCTCCAACGCGGTGGGCA
>SRE333
CAGGTCAAATTCTTTCAACAGGGGCACTGTTCCTCCACTGTGCTCGTCACTGTGAGCCCGACGCCCATACCGCCGCTGTGGTCGCCGGCGAGCGCGTCCACGC
>SRE334
ACCTCTGGGACGATTCACAAAGCAAGTCACCAACTCAATTGGACCAACACTTGTCTGAATCCCGCCCTGAAGAAGACTCTGTTTCAATCGAAGATTACATGAATCGCTGGTGCAACGTTGTCCAAACTCCGAATTCCC
>SRE335
ATATATGTTCTATGATTGTGCCAGCAGAGTCACCCATCAGCGCTCCCTACCGTCACGACGAGGCTCCCCGGTTCCCAGTTTACCGACCGACAGCTCCACAGGACCGGAGGAGGGGCAGACAGGCAGAGAGAGCTGCCA
>SRE336
GTATGATGATGCAATGGTGGGTTTGAATATTACCAATCAAATTGGCTGTTGACGAGCCGATGGTTAAAATCCCGCCTGGTCCGTACTTGCCATAATGCATTCTCATCACAACTATCGGCTGTTAGAAAGCCGAACATC
>SRE337
CTCGCGCGGCACCAGCGGCAGCGGAAGGAGGTGGTGATGCGCCGCGGGGACGGACGGGCCCGGCAGCACGGTCTGGCATTCGAGCCGCTGCTACAG
>SRE338
AATCCGGCCCGGGCTTGGTTCGGGGAGGATCTACGCGTTACGCGTGATCCACCCGGGACCTGGATTGGGCTCGGGGAGGTCTGTGGCGGAGGGCGCACCGGCGACGGCGGGTCAGCGCGGCGGAGGCTCGCCGGCGCGAGTGTTCTGGGCGACGCCAGGGGCTACGGGCTACGGAAAATGGCGCAAAAGGGA
>SRE339
CGCAGACTAGGGATCCCGCAGATCAATGACAGAAAGTAAACAAGTAACTGAAGTAAAGAGAAAGACTAGCGAGATACCGACGAGAGACGAGGAACTTCACTCCGAAGATATTCCATTCCTCCGAGGTGGCTTACAAAA
>SRE340
ACGTCATGTACGGGCTTCATCATGACGTCTGGTTTCGACGCTAGACTATCGTTCGTTTTTCGTCAAACTTGAACTCTGTTGTACTTTTATAAATTCAAACTCGGTTTGTAATAATAACAATCAGTTT
>SRE341
TCATTTTGCTCAAATTTGGCCTTCCTTCTTGTACCTGTAAGGCACATTGAATTGCTGTCACATCAGGAGCACAAATAATGCAACTAAAAGGTCAAGCA
>SRE342
ATTTCATGATCAGTTCTCTGGTGTAGCTATTTATTTGATTTAATCCTTGTTTAGTAGACTTTATTTATGGTAAATAGTTTCTGTTCGTAATAAATCATGAAAATATTTCTGCATGTTCTTCTTGAGTATCTTAGCTTGTCCAGGAAGTTTGAGCCTCAGTTCATGGCTAGAACAGGAGCTAAAAATGAATCTTGC
>SRE343
TATTAGGCTGTTTGGAAATTTTAATGCGAACACTTAAAAAAAAAGAACTATATGCTCCTCTGTGAGAAAAATGTGGTGGATTTTGAGCTGTGAAAGGGTCCTATATATTTTGCCACAACAATTAT
>SRE344
GCCATCGCAGAGACTCAAAGGGCATTGACTCAAAACCAGTTCAATAGCTCGCAATGTACTCTGGGCTCAACCTCCTGAAGAAATGCTGCACAA
>SRE345
CTCTTGGTTCTAGGTCTTCGCCGTCTTCCTGGAGTACCGGTCTGACCGGTCCGCTATACCGGTCTAACCGGTCGGCGCAGGGAGGCTGCTGGTGTTGATCGTTTTGACGATCTTGCTGCGCGTTCTAGCGCTTTCGAG
>SRE346
ACTCCCGCCGGACGTCGTCCAAGAGATGACAGTTGCTAAACCTTCGTCTCTTGTCAGTTTTATTTCTTTTTGCTATGATCTCCAGCAGGAACATTCACTACGAAGCAAAGCCGTGTAGCACCAAGCTGATGAAGCTGCGGCAGGAACGAAGACACGCGAGTTCGAGCGGTAGCAGCCCGTCATCGCCCAACTACGGCGCGCGCCGCCGCAGCCCGCAGG
>SRE347
AGGACCAAAGAGCTCAACGGCTCAAACGAAATCCATAGATATGTCTCAAAGCACGGCATACTCAAGCGACAAATGTACATATCCATGAATTAACACCA
>SRE348
ATGATGATGTCAGTTGATCTCTTTAATAAAGCAAAGGTTTTCATTAGCTTTTCGACTACATTAAAGGCAGATTTCAATATGGTAGCATCATTACTATCCTCCAAAAAGATTCATCCAACAAGGGTAATCTCTAAAGAT
>SRE349
TACTCTTCCCGTCTGTACTTATGAAAAGTTGGCTCATACCTAAGGTTCTGGAAGATGGGGCGTATTCGTTTTTCATCCCTCGGTCTTGGGCGGTTGTTGGACTGAACAAC
>SRE350
GAATAGTTTTTTTTTTTAAAAAAAGGAAAAGAATGCTATGTTTAAATATAAAAATGAAAACCAAACCCCACACTCATTCATGAAGAAACATAGTTGTGTTTACTACTCTATAAATGACTGCCCATGAAATGAAATGTTGAGATCATCACTGAATTAACTTTTGTTGAACTACAACTTTATCGTGAAGGAAAGA
>SRE351
AATGCTGGTGGAACCAATGGAGATTTTGGGGAATAGATGGAAACAAGGTATGGAGTTTAGGGTTTCTGAAGAGAAGAAGAAGGGTACGAGACTCCTTT
>SRE352
AAGTCGAACTAGCCGTTTAGAGCCGTTACCCAACTTTCTGCGCATGCACCGGTGTATCCGAAGGTATAGCACCGGTGCATCCGGTCACTCTGCGCCATGGGGTAGCCGTTGGGTCTCTGACAGCTG
>SRE353
ATCCTTTGTTGTGCTTTACTGACTTCTATCCGAAAGAATGGAAGGTTGCTGGCTGACCAGAGCTTGATTTGCAATGGCTCCGGGAG
>SRE354
GTTCTGGAAATTGAAAGAAAAATTCGTGAAGATGAGGCAGCAATGGGACAATGAGGAATTGAAGGAGGCGACGACGATGAGAAGCAAGGATTGGGACCATGACTTAGTACAAGAAGAAGTTGAAGGAAATTGAGGCAA
>SRE355
AGGACGCCATTGGATGATGGATTTCTCAGGCAACAGACCATCAGAAACTAGGGTTTCCAAGTCGGAGTTGGAACACTTACTTGGTACCCATCCCTCCTCGCGGGTTGGTTCTGCAGCTACGCCCTTGCCCTTGCTTGCCTTCTTTGGAGCCATCCGGAAATTCACAGGGCGCTTCACGCGCATACAATGGCTA
>SRE356
CAAGGCAAGGACACCAAATTCAGCCAGCCACCTAGTGGTTTGGCTGAATCACCATTGCCTTGATCCCCACCTTCTTAAAGAGCGATAGTATGTGCATCCTCTACCTCTCAACTCTCTTTGATTCATGAGTTTGAATGGTTTTTAAATCTTACTCACTAAAATCAAACTAAAAATGAATTAGTGTATTCACCTTCT
>SRE357
GCTCGCCGGAGTTCGTCGGATCCGACGTTCTGGGGCTAGTTTTGGCATGCGGTTTGGCCTGGGAGGTAGTACGCCTCATGCGTAAACCACTGGGGCCCTCAACGAGGCGCTGCAGGGCTGGGAGAGGGACTCCCGCCGACATGGGCGGCTCGGCGGCGGTGGAGAAGCGCCGGCGAGCGTGGCCGGGGCACCTAGGGTGCGCTACAGGTTCTAATCGCTAGCACAAAAGAAACAGGGAAGTAAAGGCGTGCTCACCGAGG
>SRE358
TCAACTTGCAAGCGAGGAGGGGTTCGAGGACAAATGTCATGAGCAATACCCTTGCTTGTTGGAGTCGGACGGGATGGAGGAGCCGCGGGTCGGCTTTGCATAATGTAAGGAGCTTTCCTTGGCTCCTTTCTTGAACTACTGCCAGCGGGTTCCTTGCCCGCGCGATGTCGTGGACGCAGCTCCCTTGTAGGGTTTGGAGGGGGATCCTCCCTTTGAGCGCGAGGATCATGACGCCGC
>SRE359
CCAACGGCATCGGAGTCTAAATCGGCTGCATGGGAGAAGGAGGGAATATGGAAACAATATTACCCCAGGCCTTGCCCACCACACTCCTAGG
>SRE360
GAATGAAATATGGAATTCATTGTTGATGTGCAAAGTTTAGCTCAACATGGCAAGGGTAAGTGATGAAGAAACCAACCGAGATGACTAGTGCGAGGGACTAAGCAAGCTTTGGTGAAGCGACGGCTTACCATGTGTGCAAGTGCTAAGGTGAAGTGCTAGTATCCGTGGGGTGTTCGAAGTATCATATCCAAGCCT
>SRE361
GGTACTCCAGGTGATTTCTCAGGTGGATGGTGTTGGACCAGCCCTGGCCCTTAAATATGGCTTTGATAGCCCAGGACACTGTT
>SRE362
CTTTCTGGAAGTGGGGATTCAAAGTTCCCAACATGGAACCAGAACTTCTTCCATTCGGCTCCTTTACCCGCTGGATCATAAGCCAAGTACTCGCCTCGGGTCTCAGGACGGAGTACCAATTCACATCCCCCGACGACG
>SRE363
GTTAAATTATTTGTTGTTGATCCAAGACAAAGGTAAAACAATTCAACCCAATAATGGATTGTGGAGATAACAGAATGTCATGAGCTTGATAATACACA
>SRE364
TAATTGTGTAAATATGATTTGATGCAAGGACCTTCCTATAATTTAATTTGAATAAGATGGGTGAATATTGCTTTTGTGGAGGGTTTCTTTGTAAAATTCAGTGTAATCATTACATGGCAGGAAATTTTACTTTTCAGTCTGAAATTAAGGTGAATTTGCTTTGGAAAAGATGAAAGTCCATTAAATTCAAAATCCTTTCTATGTTTTCAAAATAACCTTTCAACCTTTGGTCAA
>SRE365
GACCCTTAGGCATCTTGTTCCGACCTCGTTTGGCCCTACCGGCAGCTGATGTCGTGGTCTCTTCCTCAGTCTGAGCTGGCGCCTGCACATATGTTGAACAGTTATTTCCTACAATTGACCAATTAGAAGAGCACACATATATGCGACACTGAATTACCTCATCATTT
>SRE366
TGTATGTCAGTTCTCAATGTCTATTGCACGAAAGCATGCTTCCCTGAATAGCTATCATTGTTTCCAAGTCAAATCAAATGCCAGCCTTGAATGGAATTTAAGAAATGTGGATAATCAAATGCTATATCGGATCAGTTCTATAATTTGCAAGCATTGTGTCGTACAC
>SRE367
AAAATTCCAAGAGCTCCACCACCCATCGACCTCGGAAATGATCACCACCTCCCATGTGTCTAATGGCACGAGGTAATAACGATGTAAGTGATGACTCCTCCTCCAATGATGAATCTGATGTTGAAACAGATGAAATCA
>SRE368
AATTGTGTGCTTTCAAGCATATTGAATCATACTCTATTGAACCTAAATTCACATATCTAACTTCATAGGCTATGTACTCATACATTTGATCAACATTGTGTACCAAATG
>SRE369
GTTTACTTTTTTTTCTTATTATTAGGGAATGTTTGGTCGCGGCGCTGATGTAATGCAAAAGGGTGCTGCGCCTAGTTCTACGGCACAACCAGCAGCAC
>SRE370
TTTGCAATCTTTTACAAAAGAAATTTGGTTTTATTCTCTTTTTGATTCATTTCTCCCTGAAGTTCAATTAAGCACATGGAAATTTAAGTAACTCCCAT
>SRE371
TCTGATGGTCGGGTTTGTATCTTGACACTTGAAGCCTGTTTTACCTGCATTTCTGCCTGAATTCCAATGTAGTAATATTTCTAAGAGGAAACGTGGAATTGGCTCTTTCTGGATAACATAGGCAGGTATGAGACTTTATTCTCATGATTTCAGGCTCAAGATGACACTTGAAATGAGTCATTAGCGAGCGTCAAC
>SRE372
CCCAGAGAGCCCGTGAACAAGGCTTCAAATGTTGAATCTTGAGCAAACGAAGTCCAAATCCAACGAAACTTGGAGGATACCTTCACAACTGTCCCGTGAACATATCCCCAAGAGATCTCTCCCAAAAGATTAAAGGAACTT
>SRE373
ATTACTATCTGTATCTTTGTTCTTATCTCTGATTAGCAGCTAGTTTGTGCTTGGACCAAAGTCTTTGAAATTAGCCAAACACAATTGCATCTATTCATGGCCTAATTTTCCCTGGGTGTTGATGATTTCCTGAATTCCTGTCCATATATCCTATCGTGGCGAGGTGCAGTAGCCAGCGCCTGCTGGTCGAGGTAA
>SRE374
CAGGCAACCCCAAGGATGTGACACAACAAGACTCAACCCATCAATAGAGAACCTGCCTCATTGGAATATGCAAGGACATGATGTCCAAAATGGATCCGATGAGAGCATTGGGGTTGCAGGATGAGGTAGCAGGGACTTCTCTTGTCACTCGCAAGTTCTCTTCTAGCATCTTTTGCTGAAAAGGACTACACAAACTTCAGGAGGGCGAGAGCAAGAACACCAAACGCAAGCCATAGC
>SRE375
TGTGGCTGCCAACTCGCCCCACGCACCTCTTCTTGGGCGTGTGAGCTTCTCTGCATAGCTGAGGGATGTCCTGCTAAGGGGCTCTTTCCACATAGCATTGATGACATTCACGCTTTC
>SRE376
GTATCCGACTGTTACGGCAGACTGGCAGACGCGGCATGGGCGGCGCCATCGGCTCCACTGCCTTGGTAATACGCGATCAATAGTGCCCCCTGGTCAGTCAAACGCCTCGGCTTCCACTATATCAAAGTGGATGTCCACCTACTGCAATGAATGCGAAGGTAGGTGGACCTCAATATGGAGACCAAGGACTTCATA
>SRE377
TTCTCTTATTTTTTTGTCTTTCCAAATTGGTTTACCAGATTAAGTGTTTGTCACTATGTAATTTGATCAGAAGAAGAAATTCAAGTCATCTTGAGTAGAGCAGTGGTGTTACATGACCTGTTTCTTTTTTTTT
>SRE378
AGAAGGCTCTCCTCTCTCTTGCTCTCTTAGCTAGGTAGTGGAGCTAGGCTAGTTCTCTTTAGCGAGCAAGTCGTCCTCGGGGTCGTTGAGCAATCCTCGGCTC
>SRE379
AATCCGCCTTCATCATGGTTCTGTAATTTGCAGCTCTGGATTGCAATGTCCTTGCATACTACTATCAAATCTGTAAATTCTTCAATTGGTACCAAACAGTGTAAGTATCAAAAGTTGTAAAGATTGTTGTTGTGTTGTAAATTGATCTGGGATAATATGTCCGAACAAAATGCTG
>SRE380
CCCTGTTCGCTGTGCTGGTGCTGGAGGCTGCTGCTGGAGTGGTGTGAGAGAAAAACACTGCTGGCTGGCTGGTGGCTGGAGGCTGCTGCTGGAGTGGTGTGAGAGGAAAACACTGTTGGCTGGTGCTGGAGCAGAACAGCAG
>SRE381
TTACAACGCAGAACACTTCATACATCTCAGAGTTTGCAGCGGAAAGTAAATTTATTACAAAACATGTTCAGAGTAGCGAAGTACTACAGAGTTCCAAACTACACAAATTATTCAAGTGTCATAGTTCAGCGGAAGCATTAAAAGGTAACTAGCGAAATAACATGACGCATCGATAAAGCCCGTACGAAAGCGTCACTCAGCAGGAGGGTGGTCAGCA
>SRE382
ATTAAAGGTGGGGGAAAGAAATTTGAAAGTACGGTTTTTTAAATCAATATAAGAAATTAAACAAACGTACAACACATCAGCTGCACCCAAGCAAAACCGATGACATGTGAGACGGGCAAACAAGGAACCAAAAGCGAC
>SRE383
GTATGGCATGGCAAGGGGTGGCACCCTCCTTATATAGGCACGCACACCCTCTTGGATGAGTGACACATGTCACACTCTAGGAAGTTCCCTAAAAATA
>SRE384
CCGAATCATATCGGCGACGCAGCTTGTTATCATACTCGTATTTTTCAAGAAGACGATTGGAAGCTCGGACATGATTGTCGATGTGACGCACT
>SRE385
CTAAAAACTTTGTTTCGTCGTTGAGCTCAATCCCCTTCTTGAATCATCTCCCGCCTGATTTCCTGATACCCCCGAGGAATCGAGCCGACATCCAAATC
>SRE386
CCAGCTCGACCACGACCAGGTCACCTTCTTGATTCCTCCCCACACCTTCCTTTCGATGCTCTCCAAAGACATAAGAACAAAAAAAAAAAGAAATCCCT
>SRE387
GGGGGGGGGCTCCGGTGGCGTGCGGGCGAGGGGAAGGGGACTGGGAGGGGGGAGAGGGCGAGGCGGGTCTCTGGATGGCGGCGGGTCGCGTGATGAGGGCCGGGGGAGGTCGGTCCGCGGCGGGCGGCG
>SRE388
AAATTATCGAATTATATTTAGGCTTTGACTTCCGGGCGTATCGCTGTCGTCTCGTCTAGATTAATTCACAATTTATCGATACCTGCTAGTTCTATAGGTTTTACCTGTTGTTTTAGCTTTTATCGATATCTATCCAT
>SRE389
AAAAATTCTAATAATTTTTCTAGGGGTTAACCTTGAGTAAGTAACCGTTCTAGTAAAATATGAGGCTCTGTAACTTGCTATAACAGTCTGTAGAAATTAGTTTTGATCCATGCAGCAATACTTTGTACTATTTTTCATGCCCTGTACAATGCTTGTTTAATTGTGAAAA
>SRE390
TAGTTTGAAAATTTTGGTGCACTTCCTCAGAGAATATATCCATAAGCTGATCTTTTTCATGTATGTCAACGTCCTACAATCTCAAGAAATTAGAGCCCCAATA
>SRE391
AGTATTCATATAGATTCAGATGAAAATATGATTGTCACTACAAATAAGTATAGTTGTGATATGTACATTAGCACTTTGTTCAGCAGCAGCGTCATCCTGAATAGATGGTGGCTCAATTCCATCACCGGACATATTCAAATATATGTCGGTATTGCTGCCATCATCAGCTTGTTCAGGGACATCTCCTTGACCTTC
>SRE392
ATCGCCGGCGTAAGCCGAAATCGACGCTCAGGGTCTCGATTCGACGCGGGTGAGTGTCTAGGATGGACTACGCGTCATGCGTAGTCCACCTGGGACCTTGGCGGGCCTCTGGGAGGTCAGTGGCGGTGAGAGCAAGGA
>SRE393
TTGTGCATTTTTGCACTTTGGCCCCTATAGTAATTTGTAATTACGAATAGGTCCTGCTGCTGAAGAGAAGACCGACGACCAGGACTACCAGGAGTCCCAGGAGTTCTACGAGGAGCACCCAGGTTCACGCCC
>SRE394
TTTTTGAATAAATTAACACGATAACCCGCCGATCAAATCTGTTGCAAGCTGCATAGATATAAATAAAAAATAAAACAACAGGTAAAACCTATAAAACTAGCAAATATCGATAAATTCCGAATTAATCTAGAAGAGATGAAAACGATACGCCCGGATATCAAAAACTAAGTTAAATTCGAAACATTTTGAATAGA
>SRE395
GCTAGGGGGGGTCTGGCCGGCGGAGGGTAGGGCGTCGAGCGGCGAGGGGTCGCGGAGGTCCACCTGGGGGGGTCAATTGGGGTCGAGGGGGAGCGGAGGAGGGGGTTCCGCGGCGTGCCAGCGCGGCCGGCG
>SRE396
GGGGTCAAATAGGCCCGGACTTGGGTCTGGGGTGGACTTCATGGTATGCGTAATCCACCTAGGGCATTAGCGGGGCACGGTGGTGCGCGGAGCTGCGCACGCGACGACGGCGGCGGCTCTGGGCGGAGGGGCTCGCCGGCGTGCGCCCGTTCGGGGGCCTAGGGGGTCCCTGGCCTACGGAAAATAGCACAAAA
>SRE397
TATCCTTATCGAAGTAAAACATTTAGGCTTCTCCATTCTTTAGAAGAGCTTGTGCTTGACGATTTTCTCAGGACAGATTCTGGGTAGTTGATAGAATT
>SRE398
GCACGTATAAATTTTGTAATCGTACATTGCAATGTCTAAAATTTGAACGTTCTGTTCAATTTTGGTTGAAAATCGCAATATTATGTTCAATCAACTCGCTTATTAGTTCTGCCAATATATTTTCCCTCCAACAAAG
>SRE399
GGCGGTGGCGCCACTCGCCGCCGGTCTTCGTCAAGCAGGCGCTCGATCCGCCTCCGCGCCTCCAGCCGTTCTCGCGCGGACATCGCCGCCGATGTTCCTGAAGGAAGACGTCGTCGCCACC
>SRE400
GCGCGCCTGTTGCCCTGTCCCATCCATCAGCCCCCGCCCACGTCGTATTCTCTGCCCTAGTCGGGCGCATCCGTAGGCGCGGCCAAAATCTACCGCAT
>SRE401
TTTTTGTTATGTACTTGGTAAATTTCTCGATCCCGCTCAACTCGTGCTTCTTGACTTCCAGCCCCGGGGCCGTTCCCAAGGATGCA
>SRE402
CATGGACATGGTCATTTGAAAATGGATGCACACTATGGTCACTCAGGTTTCTAGAAGTTCAAATAAGTGGTTCTCAAACTATATCTCAAGAATATTTGGATTTCATTCAAGACTCAAATCAGAAAAGACAAAAT
>SRE403
GATGGCTTCGGGTGAAATTCCGGCGGGGTGGGGCCTGGGCTCCGGGGCAGAGAGCTTGGGAAGCTCCCCGGGGCTACGGCGAATCTACTTCGGGGCTTGTGGAGGTTCGCGGTGCAGCGGAGCGGTGGGCTCACGGCGGAGCAGGGGCGCGGTGAGACAGAGCAGCGCGGAGGCGGCGGCGCTAGGGTTTGTGGG
>SRE404
AAAGTCGGATGATCAAACACCAAGACCGGCATCTCAGCATGCCTCTCCAAGGCCGGCATCTCCGCAAAACTCCCCAAGGGCAGCACTGTCTCGGCAAGGTTCACCGGCACATTCTCCATCACCATCATCT
>SRE405
TACTCTGATATTTTCTGTGTTTTTCTGTTGGGCCAAAGTGTGCTTGCAACCTGCATATTAGCTCAAAAGCACAACTTGCATATTCTAGAAGGTAAAGTGTTGTTTAGGGACTTTATTGAATATAAGTGCGTGTAAGAAATGCAAACTCTCATGATTTTCTGATCAAGTTGACGCCTAGAAATGATCGTTAGTGAG
>SRE406
TGAATGTGACATCTAGATGCTGCGGTACAGAGGGAGATTGAAAGTGTCAAAAACATTAAACATTTCATCAAAATGCCAATAATATAATACAGGAAATTCATTATCTATCACTACATCCTATAAACCATAAACTACCAGTAAACTATTCTTGGGCTATTCAAATATCCAAGAATCTTTTTGCGTGTCATCAGCAAA
>SRE407
TGTCAAAAAGGGTTCAAATTTTTACCAGGTACTAGTAACACTGCAAGACACATTCTAGCCAAAAACCACATGAAGTTACTGAGTACAACTCCTAGAACAATTAAAGCCTATTTATTCTATTCTTTTTCTTGGATTAAC
>SRE408
CTGCAGTTTCTTTTCAGTTTGTTCATACCCGGAGACTCTGGTTATAGCTCCGGATACTCCGGACCACAAAACCCGGAGTATCCGGGCTTATACCCGGAGTATCCGGGCT
>SRE409
CCCACCCGAGAACCCTGAAGGGCCTACTGCCGCCGTTGAAGGAGAAGCTGCTGAGCAACCTCTGGAAAACGGAGACCTAGAGAACCGCGAGCAGGCACGGCTCATTCCCCTAGAGGAATGGACCACACTTGGAAGGGGAGTCCCCACACAAGCAAATGACCCTGCCCTACTTGTAATGCCCATCAAGGGATGAAG
>SRE410
AGGCCTGCTCCTTGGTGTGATGAGTGATTGCCAACACGTGGAGTGGACTAACTGTGTGTAGTCGCGACTCTGTGGAGATTGCGCCAGTTCTTGGTCTGTGGTGTGCAGGTACACGGATGG
>SRE411
AGAGCGTGAGATTCAGTTAAACTAACACAATGCGATGGATAAGCCCATCACGGCCCACAGCGAGACTCAAGCTTCCACATTAAAAAGTGACCCCAAGGTCAGACTAAAGCCTAAGTAGTAACACAACAGTTTCACAACAGGCAGAAA
>SRE412
CAGAAATGGAATAAACCAAATTTGCCTAAGGCAACCATGCTTATCTAAGTGTCATTCACAAGCAGGCAACGAGTTCATCTCATGTTGGCTCGGAGTCA
>SRE413
GTAGCCTTGGACAATATGATTCACATGGTACCCAACCATGCGGCGCAGCTGCAACACGGCCAGGGGAGGATTGAGGCTGTCCAGCTTCGTCTGCACGCAGTACCAGGTCCCGACTCGACTCCAGACACTCCCTCGATC
>SRE414
ACTTATCAGGTGGAATACCTCCGACATTTGGAAACTTATCAACACTTTACTACCTTGTCCTTAGTGAAAACAACCTCGGAGGAAGCATCCC
>SRE415
ATGTGTTGTGTTTCAATAGGTGATATTTTAGGAACATCAAGAATTAGAAAATCACACAAACCAGAAATTTGAATAATCATTGGAAGTTGTATTGATCGTTAGTAGCAAAAATTAATGTTACTACATCCATA
>SRE416
TTTCAGGAGCGATCGTCTTTTTAGAGCTGGAGTTAACATCCAGAGCATTGATCGGATCAGATTGTTCATCGTTTACATCCATAAGTGCATGAGGAGTTGTAGCCAACTCATGTTGATATGGGGTTTCTGCATTGGGGA
>SRE417
GGAGTCATCGCCGAATCCCTCCCTCGAGGGTGCGGAGCGGGAGTCCTCCCTCCCGGCAACCAGTGAGGAGACGCCCTCGCCCCAGGTGCTGGTCCGTGGCGACGAGGCTGCGGTGGGCGAGGAGTGGTCCTTGCTTGT
>SRE418
AGAAGCCGGTCCGCAAGCGGACCCGTGCAGAGAGGGAGGCCGAGAGGGCCGAGATGGTGGCCAAGGCCGCCGAGGAGCAGGCGTCAGGCCGTGCTCGTCCGTTCGGGATCCGGGAGCAGCCAGCCAGAGGCA
>SRE419
TTGTTCAGTTTGTCTTGTTGAGGATAAAATAAATACTTTATGTTATCAATAAATGTTGGTTAATTATTTTTACACTCCTTCTCAGTAGCATATCATGTTGGTAAAATTTGGTTACAAGTTTAAAGCTGTAAGTCATGTTTCTACTTTT
>SRE420
ATTCGTGATCAAAGAAGAAATCAAATTCGTCAACATCTCCAAAGTTCGAGAGCAAGCCCCGCTGTTTTCATCAAATTTTGCACATGGACAGAGATGTACAAGGAAGAAAAAGTTGATATTCAGAAGCTCCATGAAATTCCCGTTCCAACGCATCCAAGATCAATGAATTTGAAGACCCGTACAAGGAGATATGGC
>SRE421
GGCGCTCCTTAAGTACCCATTTTGTTATACAATTAGGAGAGGTTTTGGTAAATTCTTCGGGATGATTCATGTACTAACCCGCCACTTGGCACCCGAACTTGACCGTTTTCGATTTTGTCCTGGATTTTGGAGCATGTTGTATTTTGGCAGGAAATTGGACATTTTCGGAGATGTTTCGACGCATGGTCACAACTGGGCTAAGATG
>SRE422
CGAGGATCAAATGAGAGATGATCACCTATATAGAATTCTCGACAAAGATAGTTGGATGAATGAAATAATAAGGGCAATAAAAGGGATGCCCTTGGATCACTTGGACAAGAATGCAAAGAAAAGAGTGATCGCGGAAAG
>SRE423
CTTCCTGCCCCTTGGTGAACCGGGATTTTTTCATGACCTAGGAGCTGAGCTTTTGTGAGGTTTGTTTCCTTGACAAACTCAGCAGTAGCTTCATCCTCTTTTGAAAGCACTACTAGAGGGGGTACCATTTTTTTGGATTGTTCTCCGAGCTGGGGAACTCTCTGGTTCTCTCGCCGGTTACTCTTCTTCTCCCAT
>SRE424
GCATGCCAACTTTTTATTACAAACAGAACATACCATAAGTAAGAACATATCCAAAAATCAAGATCAGTTATGGAGTAGAACACCCAGAACATAAATAG
>SRE425
GTGGACCTAAAATATTAATAGAAAGATATTATCCGTTACTATGTTCGAAGCAACATCGTATCGATGTATTGAGTTAGATCTAAAAATTACAGTAAAGCGGCATAGTAGTTTTGTGTCTGAGAGCGCGCCAATCTCAAGCATTGTAG
>SRE426
CTCTCTTGACTTAGTTCCTCATCTGGCTACTAGATTCACCCTCATGCCTTACCGATCTAATCGAGTGAAATAAATTCACATTCATATCCTCGATTAGCAATCGATGCCAATCAATTCATGAGAATCAAATTTCATCTCAAAATTCATGATTTTCATTGACACCCAATAGAAGTTTTGTTCAAACTTCCT
>SRE427
AGCACCTGGGTGGCACGAGTCGATGCCTGGCGTCACTGCGAAGCAGGTAAAGGGGTCAGCTGGATCCGGTGCGCCACGGCGGCGAGAAAACCGGGCGGCGGAGTCTTTACCGGCGGCGTTGAAGTTCTGCTACGGCGGAGCTAGACAGGGGCGGTGGGAAACGGGTTCTGGTGGCGCTGGAGTGCAGGGGT
>SRE428
GAATGTACAGTAAAACAATTAATGAAGAAATAAATGAAGATAAGAGAACGGGATGTTTCTATCCCATACCCGTCCTGATCGGGGAGGGAAACCGACCTAGGGAGGTCGGTTCCCCCCGGTGAGCAGAGATATAAGAGAAGGGGTGATACGTTCAACAACCCGATCATGCTCATCATGCTACTACCAGAGAAGAACCACCGAC
>SRE429
ATTACTTGTGAAACAAAATCTAGATTAAATGCAAGTCTAACACAATAACCCTTAGGAATTCAAACAAAGAAAACAATGCATCAGCATGAATGCATCAA
>SRE430
CATAAGACCTTTTGGACGAAATAAGGTCTGCTTGGAACCTTCACTAGCATCGCCTAGCATGGCTGGGAGAGGCTAGCTTTGCCTAGCAAAGCAAGGCAAGTTCCTTACAGTGTGTCTGATCCTTCCCTCATCTTTTCCCTATTCTTCTCTTAGAAACAGACT
>SRE431
TAAAGAAGCTCGCAGGGGGTCCTCACGGTGATGTCGTCCACAGGGTGATGATGTGGCTCGTTCGCAACCACTTCGGTTGGACCTCCGGCTGGCTGCTCCGTGGAAGCGACGCTGCTACGGCGTTGGGAGCCGGGACTACTATCCAAGTGAGCAACTGATCTGGCATCTTGTTGCTGATGGCTAGCGGCCAATGCA
>SRE432
TTCCATATAGAGAAACAAAGTTTTTACACAGTCATGCAGTCAGAAGGCCATATGCATCGTTATAATTTTGTAGTTCAGTTTTATTAATAGCGTATTCAATATTAGTTATAAATTGG
>SRE433
CTAAGAAAACTTAAATAAGAACCCTATGTCTAGTTCTTGCAAACTTGTGTGTAAATGTATGTGTGCATGTGTTTGAGTGCAATG
>SRE434
CCCAAAGAAAAGAACGAAATCGAAAGAGAGAACATGATCGCTAATAGATTCGGAAGACATGATTATCATTACTCACATAATAGATTCGTTTGGATCGTCACCACCGAGTACATACCATTGACGACTCCAACTAGCTCATGAACTCCACCATGACACAACCACGCAGGGAGGCCATGGCGGCTAGGGGTGGCCTAAGCCATCTCCTAGACAACTTCGAAGACTTGCGGCGGCCGT
>SRE435
GCAAATCTCGGTCAACACACGAGAGCACTCGAACGTGCGAGTCGCAAAGGGACCGAAGAGCAGCAAGGCCACACGGACCGGTTAGACCGGTTGAGCAAACCGGTCAGACCGGTTTCTAGGGTTTCGCTGGAATCGGTC
>SRE436
TGATGAGTTGATGTTTCAAGGGCCATCTACCTCTACATCCGCTGCAAAACCCGGAAACTCCGGATATGAAGCCGGAGACTCCGGACATCTTGACCGGAGTATCCGGACTCCAGACCGGAGTATCCGGGCTACTCAA
>SRE437
GGTAATCGACCAAGCTAGCGACAGCCGAAGCCAGTCTCGGCCAGGGAATACCTTACCAACGGTAAGGTATTTATCAGTGGAGCCCGGTAGCGATAATCAATACAGATTATCGTTGATATTGGCTTCGATTATCATGATAATCGCGATTATCGCTAAAATCGGCTTCGATTATGAGTCGATAATCGTTGATTATCGAACGATAATGCAATCCCTGG
>SRE438
AAAAAATGAATTACATGACAACTGAACTAAACTATATCAATAATGGTTTAGATGATACACCGTCTAATTAAGAGTGCTCTGCAGTACCAAATTGCATCGC
>SRE439
AGCCGCGCGTCGAGGTCATGATGAAGCGCCGAACTACTGACTCAGTCCACTGTAGCAGCGTGCACTGTTGCTCCAGTCAGTAGCTGGTCATCATGACT
>SRE440
GGGCCGGTACGGGGGTGCTCCAGGCGTTGGATCTGCCGGAGGAGGTCCGTGAGGGTCCTGCGAGGGTGGTCCAAAGCCGAATTAGTCCGGTGGTCACCGGAGGTGACGAATTGAGGCAAAACAGGGGCTCACC
>SRE441
TTGGTCTAACACCTAAAATTTGAGTCTAACACGTCTCTTAACTACCCAACAGTACCCAATTGACATTTAGCGCTGCTAAGTCTCACAAAAACCTATTTAGCGGACATTTAGCATGGCTAAATCTCATAAAACCTC
>SRE442
TAGGCCTTCAATAGTAGTGCTTGGTGAGGGAACAAGTGTTACATTTTGAGACAGGGAAATTAGTGCATATGAAGGCAATTGCACAAGCTGATAAGCTATGCCATCACCGTAAGTGATGTCCTGCTTTGATCTCACTAAAGGCCTTTTTGATGACATGAGTCTATGGTGTACCGTTGTTGATGGTCTGAATAAGACAAACAAAACAATATGCATTGACAGGCCTGGG
>SRE443
GCGCCACCTTCGGAGTCCTCCGGGAAAGGCGAGGGCTCAGCACCAAAAGATGCCAAAGCCTTGCGGTATTCCTCGCGGATGGCCGCGCTCTTGCTTAAGATGTCCTGCGAGGCGGACTCCCACATCGCGCGGTCCTCC
>SRE444
TTCAATGATCTCCAGCTGGCGTAGCCTCTGAACACGTCGCTTCTGAGACCTGGTCAAACCTCCTGGACACCACTGAAATTGATCCGTGCGATCAGGCTCACGTTCTGGATCTCTTCGCATCGGCTGATCATCTTGCACTCTTTCATCGGCCATCTGCTCTAGCCGATCGTGTGCAGGCACTCTTCTCCCAGCAGGATCACATAGCATTGT
>SRE445
TCCATTAACTTGAGTTTATTTGAATTTTATAAGTTTATTGGACTTAGCATAGAAGAGTGAGCTGAGTGTGGGGTTTTTGGCTTCACCGGTTAAA
>SRE446
TGCACGAGATGGTATACGGAGACGCAGATCCACCGCGCAGAGCTATGATTGGCGGGATTGCACCTTCTCACGAGGCGATCTCTCAGTGCTTCCGCCAGCCGTTTCCAGCGTCGTATGCCAGAGTGCCCAGCTTGCTGACCCCAGAGGCGTACGCAG
>SRE447
TCAATAAATGTTGTAAAAAATTGATTGCATGCTTGAGTAACATCAACAAAACAAGGTAATTTTTTAATCCATGATACTGTAAGCAAGTTAGGTTTTTG
>SRE448
TGATATAGAATCAAACAAAAGGAAAATATTAGTGAAAGTCAAGCATGTTGTGAAGAGAAACAAGAAACAAGTGTTCAGGAAATGATATAAAGTGGTTTCTATATATGGCTTGGCATAGATTAAAAAGTGTTTGATTAAAAGAATGATTGCAAAGCAAGACACATGTATGAGATTATTTCTTATTCAAGTCATTGA
>SRE449
CATCGTTTTGCATATCAAGCTACATATCGTGCATACCTATAGGATACTAGCTACACAAACAATTAACATATTTTACCACACGTATATCTTATTATATTACCAAAATCCCAAATGCACCTTCACGATTATATTATTATTAGTCAAAATAAACAAGATAATTCTAG
>SRE450
CGAGGAACCTCGAAAACGAGTTCGTCCTGGATTACGACGGTCATCAAGTCTTTGCCACGCCGTCCGCCAACATGGCCGCCGTCCTCCAGGTATTCGAGGGACTACCGCAAACCCCCGAGATTGCAAAA
>SRE451
CACATGCAAGCAAAGAGCACAATTCATCATTCTTTCTATGCATGGCTACACAATCAATGCAAGGGGCAAGAGAACAAGATTTCCAAAACTCAAGCTCACATCTAAGCCTAGAGCAAGAATCCTTCAACCTCATAAACTTTCTATGC
>SRE452
GGAATAATAATAAATTTAACCAATAACATGCTTTTGGTACCTCAACCTGCAAAGTAGAACTCCAAAGAATCCCCATATAAGAACAAAAAGGGAGAAACAAATACTTAGTCCATTATACATCACAGTATAATGTGCTATGAACTAGTAACTGGAGAAATGAATTGCTTTAAAAGATGATGGGTCGTCTGGTGGGGG
>SRE453
TGCAACCCAAACTTGTTTTTGTGTAGTTTTTCAAACATGATTTGAATAGGTTTTTAAAATGTTTTTGCCCTCACATCCAATATCCAATGTGTGGTTTGAATTGTATTTGACTTTTTCTTATGAATTTAATTCCCAAATTCCCTTCCATGATTTATTTGAATTAAATGGAGTGTCCTTTAGTGTACAGACACCAGA
>SRE454
GTGTACTTCCTGCCGTTGATGATGTAGCGGGCGTCGCCGTCGCCGGCATGTCCGCGCGTGTCGTGGAGTCGCTCCCTTGCGGGAGTCTTTCCGATGCGGTCGTGCACCGAGGGTGCCTTCGCACCATGCGCTGCGGCTGCCTTTCCCTTCCCTCCTGGTGGAGTGTGCACCGAAACCTCGTGGTCCTGCCGTGCAGTCCCACCGGGCTGCTTCGGGACAATCGAGCGCTGCGAG
>SRE455
GGATGCTCGATTCGGCGGCGGCCGCTCGAGGTCGGCTCCCCTCTCGCCGCTTCCTGTTGAGGTGCGAGAGGGCATGGGGGCATGCGCCGCGGCTGTTTTTGGCTCGTGGACTGTGCCTGGATGGTTAGGCCCCGATTAGCGAATTTCTGGTACCGATTCCTGCTCTAGGCGTCCCTTCGCTGAGGAATCGAGCTGTGAGGATCACGATAGCATGGAGTGTCGAATCGATCTTTGACTGGTTGAGTAGGAGGAAACTTGTTCCTGCACTAGCGGTT
>SRE456
TGAGAAAATACTACCTCATTATGTCTAACAATTAACTCATAATGAGAAGCCTTAAGCTCAACATGCACATTTTTTAAAAGCTAAAGTTGAAAACAAGTCAAATAAAAAGTGTAATTATAATCAACTAATATCAACTTA
>SRE457
GAGAATCCCGAAGCATGGAGTTGGCCATCTCCTCCGCCTCTTGAGCACCCACGTCTGGAGTGCTCCGGGGCTTCTTCACCGCCGATCTGGA
>SRE458
AGGAGTCCGGAGCCCTCGCAAGCCCCTGTGGGCGCGGCCGCCGACCCCAGGGTCCGGCGCCGCCACGTGTCCCACAGGGCCG
>SRE459
GTCGTGTCCATCTGTCATGGCAGACTGACAGGCGCGGCGTGGGCGGCGCCAGCGGCTCCACTACACGTCTTGGTAATACGCGATCAATAGTGTCCCCTGGTCAAAGAATCGCCTCGGCTTCTGCTATATCAATGCGGA
>SRE460
GTGGTATAGAGGTAAATTGTGTTCCATGAAATGGAGCCCCTTGCGAGGCACCTGGTCCTCCATAGGGCTGAGAACCGGGG
>SRE461
TCACACCCCGGACCCACTCTTGCTGAAATTATTGCATCTAGAGAGCAAGCTGCAGCTCCAGGTGATGGTGATACAGCCCCACATGCTCCTACACATGCTCCTAGTGCACCACATGTCCCTACTCGCTCCTATTCTAGG
>SRE462
CTCCGGGTATAAGCCCGGATACTCCGGATTTTGAACACTCCGGGGGAAACTCCGGGTATAGGCCCGGAAACTCCGGATTTGGGAGTCCGGATACTCCGAGAAGGTGCCCGGATACTCCGGAAA
>SRE463
CAAAAGTCATGCCAAGACATATAACCATCTAATCACAACAAGTCGTTCATTCATATAGCACTTAGATCAAGCTTTAATTATACAGGTCAAACTAGAGCAAAGAAGAAGCTCAAAATTTAACAGGAGTTTGACACAGAA
>SRE464
TTGTCATGTATGGAACACTTAGGAGTTCAAAAGTACATGAGATATTACAAATTATTAAGCACATCAACTATAGTAACGTATCAGCTTCCTCGTCGTCGGATCTTCTTGGGCGACGCTTATACGGAGATCGCCA
>SRE465
TTTGGTAGCTCAGGCTCAAGTTGGTGATGCTTTTGTTTTGATAACCCTGACCTGCTTGCTCTAGTTCAGTAACTCTATATTCTCCTAAGCATTTTGATGCAGAGTCTGTTTGCTACCCTCTGCACTATACCTACTAGA
>SRE466
CCAAGGAGCTTGCAATTGGTGTTGGAAGAAAGCACCCCCGCCCTTATTCCTGTCCCTGTTTTTCCTCAAAAGAAAAGGTAAGTGGAAAACAAATGCTC
>SRE467
TAATTTGTGCTATCAGATTCTTGCTGCATGTCAAGTTTTTACATTTATATGGTTCCTAGATATAGTTTTTCTTTTGTTATTGCTAAGAAATGTCTTCCTGCATAGATAATTGCGGCAACTTGTTTTGTTCATGTGCTAACCTTGTGAAATCATTTAGAACTAGTATGTTGGTGGTTTTTATAAAACTTGCTTATG
>SRE468
TGCAGATCAGTACAGCAAAAAATTTCCACTAAATTAATGCCTGTCATAATAGGTTGTATCTACTGGTTACTCTTTACACATCAATTTCCACATGAGGGAAAGAAACAGTAAGATATAGATAGTAATCAAAAGTGGAGTGCAGAAAATGGACACATCATATTCGATCAGCTAAGCATAATTTAGTTGTGTAGCTCT
>SRE469
CAAGATCCTATCAAAAAAGGATGTCGGACTACGACAGCTTGATTACAAAATCATGGGAGAAAAAGAGTAATTGGAAGTACAACCAAGTCCCCCAGCT
>SRE470
CTCCCCCCTCCTGACATTCCTCATCACCTTGTTAGCCATATTTCTTTTTCCCTGTATTATGTAAAGTGTTGGTACTTGCTACCAATGCATTGCATTTAACT
>SRE471
ACAAAGCATTGAGGGGTCTGGTTTATTAGGCCGATTTTATGTCCAAAACACGAAATCTTGAAGAGGTTGGGGTGCTGTGACAGGTACACTTGAGATCACACACGTGACCCCAAACAGCACCCATGT
>SRE472
CAGGAATTCTTCTATGGCATGGATGGCTTCTGTGCGGACGGCGTCTGCTCGTGCTATGATTGCTTCGTCATCCTTGTCATCGCCTGTTACTATCTGCCGACTCAAGGTGCTTATCTCTGCAAACTCTGCTTGTATCTGCTCGGCTATTTCCTGGGTTTCTTGTTTGGAGTTTGCAATGGAAGCTTCCTCGGCCTG
>SRE473
AAATCATTTAAACCAGGTTCAATGCATGAAAAATTCTAAAAATTTTTCTGGAGGCTCATCTTAAGAAAATAAACGTTCTGTAAAAATTTGAACCCCTGTAACTGAATAGAACAACCTGTAGAAAT
>SRE474
GACTTAATCTTGTCACAACGTATTCAGGGAGAAGGAGAAATTTCTCCGCAAGATGCTACAAGAGGACTTGCGAGGTGATTACTGTAATCTGCCTCCATACTCTTGAAACTTTTCTCCCAGAATACGAGTATCATTATTCCCTTGATGGGAATAACAAGTTTGTACTTTGTCACGGCCTCGGGCCGATCTAGCTG
>SRE475
CGGAGTCTCCGGGTTTGAACAACCTGAAACGAAACTGCAAGAATCTCTGTAAGAAAAGTAGATCGAGCTAGAGAATGAGTACCAGGGGTTCCTTAAGGTTGATATCCAACAAACAAAGTTCACTAGAAACTCGTGAGT
>SRE476
TTTTCTGCAAAAGCAAGTGTTATGGTCAAATTTTTTTTAATATCTTTGAAAAACTCTTTGTTAAATTTGGAGCTTGGTTTGTAATTCTCTGATTATGT
>SRE477
ACCAAATACCCCTATTGTAACCTCTTGACCTTCGTGGGGACCGGAGGGGCATTTCTGGAAAGATGTAATAAGGTTGGGGGTATAAATACCCCCTCCC
>SRE478
TCATGAAGCTGACACTGGAGCAACTGAAACTTCCAATGCTCTGACGGATGTGCATGACGAACAGGCTGACATAATCGAAGCCCCTGTTGTCACCTCCAAACCAACTGGATCGGCCGCACTTGAACCGATCATCACTTC
>SRE479
CGACCGTGGCGAGCGGTCTCCGCCGGAGCGGGCCACCGGAGTGGACTTGGGGCGACCGTGGCGAGCGGTCTCCGCCGGAGCGGGCCACCGGAGTGGACTTG
>SRE480
GACGTCGATCAGCTCCTCCTCTCTAAGGGCCTATTAGTAATTACTAACTACAAAGGGGATCAATTTACAAAAGTGAACAAAAGAACCTGCATAGCCAATTGTGTGCCCTTATTCCTTGAACTCCTAATATAAACCATG
>SRE481
AGAATTTAACTAAATGCGGTGTAGCATAATATGCACAACACATATTTGTGCAACCCATAAAACTCAGAATTGGTCAGCTGTTAGATGGCTTCATGCTCCATCGTATTGATACTCAACGCTGAGAGCAAAAGGGTAAAGAAGCTAATCCAGCAATTCATTCTTCACCGTTCTGTGCTACGCTGCTAATCAACAGA
>SRE482
TTCATGTCATTCGTCAATGCATAGTGTTGCATCATGATCGGGAATCTGTAGACTGACTAATGGGTATGCGTTTGAGTACCACTTCGTGGGTTGTCTTCGGTTC
>SRE483
ATATTCATACTTTTCCAGAAGCCGATCGGAAGCAGGAAGCTGATTACGGATGTGACGCACTTGCTCTTCAGTAATATGCTGTCGCCCTGGCTCATTTTGATCCTGGGGCCGTTTGCCAGAAACGGCCTCTCTCCTTTGCTCGTCACGACGGCGTACAGGCCCCGCCATGTTGATCTGGAATGAAAAATTCTGG
>SRE484
TTGTGCTATGAAGGCCTATTGATCTTGGGATAGACATGGTGTTTTGACCTTGGTTAAATAAGTCTTTGTGGCTATGGAGAAGTTCGGCAACCTAGTTGTAAACATGGTGTTTAGAACTAGGTGTAAACATTGTCTTTG
>SRE485
GCTGGGCGCCGGCGAGCGGGCCGGGGAGCTTCACCGCGGCTAGAGGAAGCGATTGCGGGGGCCCTTTGGGGTTGAGGAGGACCGGGGGAGGGGGCTCC
>SRE486
ATGCCTTAGCTGAGTACTAAACCCTGTGCTCGAGTTCTGCAAGAGATTTCGTTTCGAAGTTTATGAAGAGTTTTATCTGAGACCGCTTGTCTTCTATG
>SRE487
CTTCTTCACAGACGATGGCGCATGGAAATTCTAATGCACACCGTTTTTCTGAGTTTTATACCAGCCAGCACTATCAGGCCGATCTCCTTAAGTTCAAAGAAGATCTGGCAAATGCGATTAAAAGTAAGCTTGGGGTGG
>SRE488
CAGAAGAAGGCGAAGAAGAAGATGCCAACGCCTCCAGGCGCTCGAAGAGACAAAGAAGCCGGAGACGAGATAGCCAGGCCATCGACCGACACATGCCAGAGTATGCCAGGCTCGGAAACGCATCGGGGACGATG
>SRE489
AAAATCAAAAAACCTAAACCCTAAATCCCGAGACCATTTCTCTGTCCCGACCACCCGATGTCCCATCCTCCTCTGCGCGCGACGCGCGCGTGGCCGACCAGCCGTAGACCACGCCGCGAATCCCGCCTGCACTCGTCGCACGCGACCGCCGCGCGTGGCCGGCCGGGGCCGCATCGCGTCAGCGCGATTCCCGC
>SRE490
CTAGAAACTCGACCCTCTACTCTCCTCTAGTTGTGGTCCCTCTTGTTGCCGTCTTCACGCCTTGATAATGAATTGGATACCTCGTCTCGGGGCCTATACTAGCTATTTATACCTTGGAGAAGACGTGGTGAAAAAGGAATCGGAAACCGACTTAAGGAAGGGGGGTCGGCCGACCACAGGGCCTAGGCTCGGCCG
>SRE491
CCCCCCGTCGAACCACTACCCCCCCCAAGCTCCTATTCACCTCCTCCCCTTTCCACCCCCCGTCGGAACTCTGCTTCCGCTCTCGATAGGTCCATGGCACGCTGCAGCTGAGCCTCCTCATCTTCTTCATCACCGGGATAGTTTCCCTCCGCTGCAGCCTTCTCCCGTCTCAACCTCTCTCGAGCCCGGTCAGCAGT
>SRE492
AGTTATTTTTGTTTTATAGTAGGACCCCTGAACTTTTCAGAAATTGCAAAATAGTCCAGCTCTCTTCTTCCACCTCTCTCCCTCTCTGCTTCCTCTGCCGCCGGCGCAGAGCGGCGCCGCCCGCCGCCGAGGAGGGCC
>SRE493
TCAGCTGCTAGATAGCTTCATGCTCCATCGTATAGAGACTCAATGCTGAGAGCAAAGGGTAAAGAAAATAATCTATCAATTCGCTCTTCATCGCTATGTGCTATGTTGCTAAACAACAGAGATCATAGAAGGGGTTGG
>SRE494
AGGAGGAGCCCCAGGAGGTTCAGGGTATCTCAGGACTTGACACTACGTCTGGAGTGCCCCTGCCACCACTTCCGGGAGCTCACTCACCAGTGAGGAGCGAGTCTTCAGTCAACAACCTGGACGACTT
>SRE495
TTTACCCCAGAATATCACGGGATCCCTCGGGGTACAATCTCGAACAAGAATAGGTCTGCCTTTTAGAATTGGGCCATGCCCAGACGGTAGGCACCACTTGCCGCCCCGCGCCTATCCTAGGGCATCGCGTTCACACCT
>SRE496
AAATTTGCGGGCAGGCTTTGCGATCATGGCCAGCTTACCCGCATCGACGGTCTTATTTATATCGGAACTACTCGCTGAATGAGTAGCCCCGATCCCACTTGATGGGTCCACTGTGGTGGAGGGGACAGTTTGTCCCACCGCAGTATCATCCCCAGATGGTGAGGTCCGTGGCATCTTAGCCGCCGGACTGGGAAA
>SRE497
TCAGACCTTGTCACGCCAGCGGGGGTGGCGTGACAAGGCTGTACTGTCACGCCGGTGGGAGTGGCGTGACAAGGTTGACACGTGGAATATGAGCTGGCAGACCCCTTCCGAGCGCTCCGAAGC
>SRE498
GCTCATCTTACCCCAACCGAAAGTAGGGAAGTCCTCGACAAAATCTTGGACAGAACCTCTTTCGTTTGTATCCACGAGCCAGTCCCCACAGAGCCCGAGATGCGTCAAGCGGAGCCTTCAGAAATCGAATCGGAACCCCCTGAAAGCCAATCAGTAGATTCGATCTATGAGACCGCCCCTGAACATAAATCCGAA
>SRE499
TTGTTTGGTTCCTAGTGTTAGTTTTCCTTGTATGCGGTTACTAGGAAATGCTTTGTTGCGTGTTAACTCATTTGAGATCATATGTGGTTTGCTTTATATTGCTTGGTTCAGTTTACATTTCAGGTGGTTGCGTTTAGAATCAGAATATGGGTTGCTTTCATATCGCTTGGTTCTATGTGCTTTTTAGTTGAATAG
>SRE500
ATATATGTGCCTGACATCACTGTGTTCATCCTTGCATCTATCACAGCCATGATCTTTTCAAACCGGGGGTAGTCATTGCTGAACTTGCTGGCATATGTTTGCCTCATGTTTTGATACTCCATTGTCACCTCACTCAAATTAGGTGTCTTGTCTGTGTCAGCAAATCTCAAAAACATGTACAGAGGCTCAACATCATTGATCACATACTCCATATTCGCCCACC
>SRE501
CTCTTTATCTCTTCTCTTCTCCACAGCTTGCTCCAGTAGAGTTTTCACTTCTGCTATATGCTTCTCTAGCTTGTTGGCACTGACACACTGCGAGTTGACAACATCATTGCAAGTGCTAAGGTACTGAGAGTAGGTGCCCTCGCGCTCTAGGAGTCCTACCTTGTGTTGCCTAGCAGATTTCGCAAGTTGCTCATA
>SRE502
GTTTCAGGGGCCCCAGGGGCTGCGGCCTACAAGTTCTAGTGCCAAAAGGAACGGGATGACGTGTAGGTTCTCACCGAGGGTTTGAATCGGGCGGGGGTCCGCGTAGAGGGCGCGACGGCGGCGTGAGGCGGCTCGGCT
>SRE503
CTAGATCATCACTCTTTTGCTCAATGCACTTTCTCTTCTTCTCAAGGGTGGCCTCAGGTATTCAATGAGTCAAAGCAACATCAAATGAACCAGGG
>SRE504
ATTAAAAATCAAAAATTAAATTAAATGCAAACCAAACACAATAAACCTTAGGAAATTGAATGAATGCAACAAAAATTTAAACCTATGATTAATTTTAA
>SRE505
CTTCCATCTTTCCAGCCATTGACAGAGGCTCAACGTGAAAGCAAGATGATGGACGCAGTTGGCCAAGCTGTGGCACAAGCCTTCATCAAGAGTGCAACAGTTATGGGCAACACGGTGCACAATGCAGTGGTCAAGACTTTTGCTGAAGGCACGTTTCCAGGGTGCATGGGTCCTTGCTATATACAGCCAGATCAG
>SRE506
GCTTAGAAGCCCGTGCTACGCTCAAGTGCTGCCTGTGGAGATGAAGTTCGAGATGAAGGATGGCCTGAAGACCAGCTACCGCTACCGTTTTCTGTTTG
>SRE507
AAAAACTCATCTGCTCTTCGCCTCCAAGTGCCACGGGAAACTAGCCACCGCTAGCCCCCGAGCGTGAAGCAAGAGAGAATTTGTTTTTCTCTGTTCCCATGGCGCCGAAGAAATCCGCTGCGAAAGGGAAGGCGAGCGGCGCTGCCGGGGACGGGGCGGAGGTCCAGGAGTGGAAGTCGAGTAAGTGTACCGACT
>SRE508
CTCCTCTCATGCCGGCATGATCAGGATGGTTTCCATGTACTGAAGAAACTCCAGCTGGAGCAGTGCCAGAGGGTGGAGCCTGTCATGACACGTGAGTTTGAGCTTCGGAGGATGCTGAC
>SRE509
TTCATCCCATTTTACTTTTGAATGACACTCTCATCCTTATTCATATAGAAAATTCTTAGTTCATCATCAAGAGCCTCAATTCTTGCATGACGATTTT
>SRE510
CTCTCATGTATATCTTCCGACGTTCTAGCAGGTGTCCCTTTACATCTTGCGTCGTAATACCTCGAAATAATGTGAAATCTTTAAACTCTACTACTTTGGACAACACCATCTCTATCGTACCATCCGCTAACGGATCCA
>SRE511
TAAGGAGAGGGGCGAGGGAAGAGGGAAAGGGCGGCACGGGATGCGAGGATTGCCGGCACGTGGCGCGGTTCACGAGGATGGACGCCGGCGGCCGACGCGTGCCGCGGCGCGCGGGAGAACAGAGGAGGAGAGGGAAGG
>SRE512
CAAATTTAATACAACCTAGAACAAGGAAAATATCAATTTGTAAACTTAAGTTCACAGCCACACGTGCAATATATAGTACAATCTCAGAAACTCACACTTAGAGATAGTAGACTTAACAAATTCATAGCCTACAT
>SRE513
ACGACCGAGCTAGCGGCTACTAACTTCGATTTGGCTTCCAACAATCATCGGCTGGCCATGAGCGCACCCACCAGGTATGCCCGCTCCTCCTCTGTCCT
>SRE514
TATTGGGAAATGTATTGCTTTTCATTATTATACCACGTGTCACTTTTTCTTCATCACAGAGGGCATTGCAAAAACGTCACCGAAGGCAATGCAAATTCGTCACAGAAGCCACAACCAATTCATCACAAATTTTGTC
>SRE515
AAAATGTTTTATTGCAGTTTGCTTGGGTTTCATTTTGTTTTTGGTTTTGCTTTGCAAAAGATGGTTTAATATATAGTTATTTGTAGGAAACTGATAAAATGGCAAAACCAATTTTGTTAGCCTCCTTGTAATGTCTAG
>SRE516
TTAGAATCTAATAGTAGCACACATGAAATCAGCAACAAGTTAGGCAACAGCTTGTAAAACAATACACAAATTATCTTACAAAGGCCACCATA
>SRE517
AACATCTCCAACTGTATCAATTGCCTTCAAGCAAGTGTTCATTTTGTTTGCGAAGTTGGTGAGGGTGGTGTATTTTTTTCTTGATTCATCACTTGAGCAAGCACTTGATTCTTCACC
>SRE518
GCCATTACCCACCATAGCTAAGCCTGACTAGCCATCACGGGATGCACCAAGGGGTCATTGACCGTTCACTTAGGTATAACCGGGCATAAGTCACTCGG
>SRE519
CCTTAGGGCCGCGGAGCTCATGTCTCTTAGCCCCAGCTACTCGATACGCCGTGCCTTTTACTTTAACTTAACAAAGAAAGGTTGGTAGTCGAAGTAGCTGATGGAGTAACAACTCCTGAAGAAGGTAGAGAACTTGTC
>SRE520
AAAAGAGATTTTAAATTTTCTCAAACTTCAAATCAAACTAAAAATTTCTTCATGAGACTTTCAAAACTTCGAATACTAAAGTTCAACAGGACATATA
>SRE521
CTTTTGATCTCCCCCATAATTCTCACGATTCGGTGATCTTTAGGACGAGATCTTTTGGGAATATGTTCACGGGGTAGGGGCGAAGCAATCCCCCAAGTTTCATCGTTTTTCGTGGTCG
>SRE522
TCAAAATTTAATTTCGCATTCTGATTCTCGAGATTTTACCTTTCTAACCCCCGCGTGGACCTCTACTCTTGTTGCTACAACTAAGATCTGTATTGAGTCGCTGGACTGCCGTACAGATCCGGACCCTCTTGCTGCTGGAAAA
>SRE523
GGATGCTGCTACATTCTTCGGTATTTAGTAAGTATTCGTGGTTCCTATCTCTAGTATTTTACTTGGTATAGTAGATGCTAGTAGTGCTTGTAGTTGAGTGAGATCAGTTCTCTTACTCGCGGG
>SRE524
GCTTCGGACATTGAGATGTTCGATCACGTCTATCAGCCTGCCTTCAGCAAGCGTGGGCCAGGTTTCAAATCGTGTCTGGAAGCCTTCATGACGGCTTGCCAAGTTTGTGGTGGCAGGGATGCTGTCGAGGAATTTCTG
>SRE525
TTTGTGATGCATGTTATTCTGGTACTGTCTATCTGGATGATCTTGTGTGATCTAGAAGAATGTTATTCTGGATGATCTTGTTATTCTGGATGATCTTGTGTGATCTGGGTTCAGTTAAATAGTTAAATAGTTAACTAGTTTAATTTATATAGAAACATTATTAATAAAACTCGATAAAGTTCAATCAATCGTCTT
>SRE526
TAACTCATAAAAGAGCTGGGTGTGTTGCTTTTCTTTTATATTAGTACAGAAAAATGCAGAAAAAGTGTCTTTCATCATATTAACACATGGAAAACAAGGGAAAACTATAACTAAAGCTAAAAGCATAGAATGGTGCTGATATTGTTATGAGAGATGCTTTACTGGGTCACTAGTGTGCAGTAAAATTTTCAGGTCATTTGATGTAACAAATAAATCATAAAAACTCATGAA
>SRE527
TACAATACACGGCAAGGGAGACAATCCATCGGTCATTGAATCATTATTGTTGAAGACAAGTGCTTAGGACGACAAAAGTCTCGGAGAATCTTTCATGGTGAATTTGACATGCATTATTGGGGCCCTCCCATCAATCCA
>SRE528
AAACCCCACGAATTCAAATTCAAATCAAACCACAAGCAATAAAACAATGCAAAGCTGCATGAATGCAAACAAACAACCTCATTTAGATTTAGAAAAACAACCAA
>SRE529
GTGGAATCAAGAGCAAAATTCAGTAAAACATAAGCTTGGGAAGCATCAAAGAGTTCGCAGAAGAAAAATCCGAAGAAGTGGAGGCCTACAGGCAGTAGGCCGGCCGGCCCAACACCCCTAGGCCGGCCGGCCTGCCCC
>SRE530
TGGGCCTTGGACTTAAGCTTGTACTTGATCCTCTCCCACTTCATCTCTTGATGATGAAGCCCATCTCGAAGAGTGACCTTGTACCCCATCAAATTGAT
>SRE531
GGGTCCGAAAAGCAGGACCTTTCTCCATACCTGATCAGGTTGAGGTCATTTCGTCCGTACCTGGAGAAGTAGTAGCGGTCGATGACGTCTTGTTCTTCTTGCACTCTTTCTTCTTATTCTTCTTTGGTGGCGTAGATGGCGCAGGAGCAGGATCCGCAGGCATGGTAACCTTTGATTTACCCTTCTTCTTAGACC
>SRE532
GTTGCAAACCTGCAGCACGAGAAAGATCTCGGCGTTTCGCTGACAGTGGGGCCGGGCGGCCTAAACTTAGGCCGGGCGGCCTAATCCTCCACCGTTTTGCAAACGGCCTGTTGCAATGTGTCCGTTGTGCTGCGTGTGTCACAATTCCGTTGGGTGTTGTAGCAGATCGCAGAAT
>SRE533
TACCAAATTTAATCTATGAAAAAGAATAAGAAAACCAACCAATGCATGTTCAGGAAGTTCTACTCAACAAATGACCATGATTTTTGGATATGTTGTTTCTGATGGAATGTTAGGCTCATAATAAAAAGATGGCACCCAACTAAAACTGTTATCTTGTTAGAA
>SRE534
CTGGGAAGTACTCGACCGCACTTCAAACACAACCCTATTGGGCACATCTTCAATCTTCACTAAAGTATTCCCTGTATTTTGGGAATCTAGACGAGCAATATGCTACTTAATCAAATTAAGACTAGAGGAAAGATACTT
>SRE535
GTTAATCCAACCCACGATGGTAAAAGCCTCACTGCTAGATCGGAACATCCTACACGTAATTAGGCCTAACGAACATGATAGAAAGCTAAACTTTAACCAGAATGGAGGCCTAAGAAATAGCAAGAGCCGATTCCC
>SRE536
TGTGTCCCATTACCCTTGCTTATTCTTTATCTGGACTTACCCCTGTTAGAGTATTGCCTATTGCTTGAGGTACAATGTCATGGTTAATGTTGAGT
>SRE537
CCTGGTTGTTCTGCCCCTGCTGGCCAGAACCGGAACCGGTGCTCCTGGTGTTCACCATCTGATTTGAACAAAAGATGTATGAGCAAAGATATTGCAGAAATAATTTCAGACGGATATGATATCTTTCTGCAAGGAAG
>SRE538
TCGGCCGGGCGCTCAGAGCAGGGAGGAGAGGGCAGGGGAGGTAGGAGGCGTGCTTGCGACGCAAATGGGAGGGAGGAGAGCCGAGCAAGGGTGAGGCGCGGTTGTCGGTCTCGGCACGGCGTCGTCGTGGCGGCATCG
>SRE539
AGCCGAGAATTAACGCAGCTTGGGATGAACGCACACTTGGAGCCGTTCAGGATCTCCTTCTGTGGCCAAGCCAGGAAAGGCCCAGCTCCAGGATCACAGCCGATCTTGGCTACGAATTAGATCCGCAAATGCAG
>SRE540
CACTATTACGATGACACCTACATCTATACCATAAGAGAGAAGTTTGACTTACAAATTTACCACATTTGAGGATGTGGCAGCCACGAGACCGGTCCACGCTGGCGCTGAGTCAGCAGGCACCGACGCCGTTCGGCCCC
>SRE541
CTTCCATGAATTGTAGTAGAAGGATTCAGGGGCAGGGCTGACCCGTATGCGACATGAATGGATATATTTCTTGCTCGCACATGAAGCTCGCACGGTGT
>SRE542
GCTTGGCCAGTTCCCAAAGAGCGTCAGCATGTTCGGGTGGATTGGCCATAGCGTCCATGAACAAGTCGACGTTGTCAGACCAGTCTTCGAGATCATCGAATGGTTCAAAGTTGTCGAGACCGTTCATGAATTGATCAAAGTCCTGATCGAACGAGGACTCGACTGGTTTAGGAGTCCAAATGTGAGCAGGTTTCGGTGAAGG
>SRE543
AGCTTCCTTTGCTGCCTCACGCCATGAAGCAATCTGCTGAGCTGCACCTGCACGGTTTGTTCTCCATATTCGGTTGTTTGTATTGTACTGTATCCACCACACAACCCTATTTTCTCAGATCCAGCGTATTTGCCGGAACAAGCAGTGCTTGTTTGGTTTCATTCACAAACGATATTTCATTGCGGTTTCAGAAAA
>SRE544
ACAGAGGAGGCCGGGACGATGCTCACCTAGGGGTTGTGGTGGCCGGCGATGAGGCGTAGGGAGGTCGTCGGTGAAGGCCGGCGGCGTGAAGTGGCGGAGCTCGCGGAGGAAGGAGAAGCAGAGGGAGTCCGGGTGCCTGGACCCCTCAGATCGATGTGCGGTGCTCCTGTGAAA
>SRE545
GAAGATTAAAGAGGACTCTGACCGAGAGGCAGCATCGATGCTGCAACAGCTCAAGACTTTGTCAGAGTCTCGAGACTCGATGCAGCGGGAGCTCGTGGAGCTAAAAGAAGTCAGAGATGCCGCCCTGGAGGTAACGGAGGCCATGGATATCCCGGGAAGGGACGGAGATGAGCCACTCACGCTGGCCGGGAGGCT
>SRE546
AGCAATATATTCGAATAGAGAAAACAACAATGTCGTACGGAGTAACTCTTACATGGGGATGTCTTTGGGTCCATCGCCATCCGCATTGCCATTTCACTGCCATACTCGCCAACCTTCTGCCGAAACACGTCAAACTCCTGCAATGCCTGCACGGCGC
>SRE547
CTGCAACACAAAGCGCGACGCACGCAGCATGCGTTTATCAGTCTCATGTGCTTATTGCATGGCAGCCTGTAGCAATAATTACGTTTTGCGTACAAGCTAAACAAACAGACTTGCCAAGTTTTTAATCTCCTATTGCAGCCATAAAAAGATAGGCAGAAAATCGTGTGACCCATGTTCGCTAGCTACAACTAG
>SRE548
CAGCACTGAGATCGACATCGTCGACCAATTATGGCTCATTTTCAGTAGCTAGGAAGCTACACTCATGTAACTTTGGGACATGCTCATAATTTGAAATCATAATTTAGAGTTCATGTTATTTAGAGTGAAATCATAATTTGTTGTTAAGAGTGAAATCATAATTTGTTGTGTAAATAAAGGTATATTTACAAATTT
>SRE549
AAATCTGAGAAATAGTTAAACAGATCAAAAAATTCTCAAAATTTTACTAGAACTCTGTTTTAGTGATATATACATATTTGAAAAATTTCACAATCAAAAACTTTATACAACTTCCAGTACAAATTAATTTTATCTTAT
>SRE550
AGCAACTTCTTCGCAAGTGGGCTCGACTGCGTCCTCCTGCTGCTCTCCCGCTTGCGGCTCCTGGATCGGCTCGGCGATCAGCTCGTAGGCGGCTTCGTTCGCGGCGTCTACACGTATGAAAAAGAATGCCATGCAACAGTTAGGACACAGTGCGACGCATGAGTGCTCAAGATGCGATGCAAT
>SRE551
TGATCACCTTCTTCGGACTCCGGGATCAGCTCGTACGTCCCGTCCGATAAAACAGTCGTATCTATATGTGATGCAAGAAACGGTATTATAAACACACGCTTCACAATAAAGTTGCAATTTAAAAGATAACAAACATAACTAAGCATATGGGCAATCGTTTATAGAGTAGTTATTTAACATTGCCTACTACACAAAACAATATGATTAACCTCACAAGACAACTTGATTAACTTCA
>SRE552
TCCCTTTGTTTGATGATTTTTTCCTGCTGAAGATGATCGGCGAGTTGTTTCTGGGCCTTGTTGAATTCTGCACGATGACTCTCGATGAAGGCTGCAG
>SRE553
GCAAACAAAACAAAAAAAAAGCAAATTGGAAGCATGAACAATGCCATTGCAAAATGAGGACACGCTCACTAGCAGCCTAGGCTCAACCTCCTCCTCAG
>SRE554
CGGGATTTAAAACGGAATTTTTTTTTCTTAGATTATATAATCAAAAAAAAAATACTAATATAAAAAGAAACCGAAACTAAACTCTTCTTTCCTTAACTGGGATTACATTCCAGAACAAGGAAAAATACTTGACATAGTACAACTACTCGATATTACAATTCGAGTACTTTTTACATAACATT
>SRE555
TATCCGTTGGTGCCTTGAGAGGCAAAGCGTTCTCGAATAAGATCGAGTTTGTATGGTTCTGATTTGAAACCATGGTGCTGACCGGTTAGGATTGAATCCCTCAGGATTAACCAAGTGGGAATAGCACTATAGAGGTGT
>SRE556
CCCCGGCACCCTCGCCGCCGATCCCGAACGCCGAAGCGCTCGGGCTCACCGTCGCCCCCCCCTTCCCGGCCTCCTCCTCC
>SRE557
GTGTTAGGATTTCTCTCGAGGCCTTCGAGAGAAATCCCCCTCAACCTAGAGCACTAACTTGAGATACTCTAGTCCGGGCGAGAAAACCCGTAAGATAAGTTCCCGATCACTAAGAAAGATAACTTAGCCTAAGCTAAAGGAAAACTTCCGTGCTCAAGCTGAACCTCAGACTTGAGTAAATAAAAGACTACGGAA
>SRE558
TCCCCCCCCCCACACCCGAGAACCCCACGGCCGCCGCCCCACCGCCGCCGCGCCCAGCCCAGCGCAGTCCCCCGCCTTCCCGACCT
>SRE559
CCCCAGCCGAACCCCCCCATAGCTCAGTCACCACCTAACGAAGCTCCCCAGCCGCTCCTCCCCGCTCCAAAACCTCCGGAGCACCCCCGCCGCCGTG
>SRE560
GAGTCCGCCATGGTTCAGATCTGCTAACTTAGGGTTTGGTTGTTTTGCGGGCTCTGGTTCAAGTTTTGGATACTGTGAGTTTTCGCTCGAACTTATGGAGCGGGATTCTCGAATTGCGCTCGGATTTGGAATATCTAT
>SRE561
CAAGCCCTACTTTCATATGACACTCGCATCACTGTGGCATGCAGGAAGAGCACCGTGAAGGATTGTTCCAGGTCTCTTCTCTTCAATGTTACACATTCATCCACCATCTCGAGACATTCATACCGGAAGTGATCACCCCGCAAGAATAGACTGATCGATACAACCATACGCGAACAA
>SRE562
GGCGGAAGCACTGAGTGATCGCCTCGTGAGAAGGAGCAATCCCGCCAACCATCGCCCTGCGGGGTGGATCTGAGTCCCCGTAAACCCTCTCGTGCAGCGAGACGTCGACCAGGTCAACTCCAAGAATACCAGCAATGGTCGCCCTCGACAAACCAAAGTCCTGCCCTCCAAACATGAAGTGTACGGCTCTGCGC
>SRE563
CTGCGGTTGGGTCCAAGAGCATGCGCGCGGCACGCGTGAGCCACTGGAGGACTAAGGGTGGCGGTGCCGTGCGCTGAGGGGGCTCGCCACGGCGAGGG
>SRE564
GCCATCATATGAATTAATTGAATTGGAATTTAGTGACCAGATTTTGAGCATATATGCAATTTTTGCAGTGATATGAGCATCCTAGGGGCCACAGACTATGAACTGATATGGAGATCAGAATTTTGAGCCATATGTGGCTATGTTGTGCTTGTAATATTTTGGACTACATACTACTTTGGTGTCCAAAGTTGGGTCTGTGGACTGTAGTATTTGGGACTATGAATTGTTGTGTGTGT
>SRE565
TCAGCTACCTAACTAACAATCAAGAACGAGACAAATTGCAAAGCAAGTCACAGCAAGAAACAAAACACAATGATACACAGATTGTCTGGCTTGCCTTGAAAAGCACGTGCTGCCAGATGAGAGTATGTGAGGAGGTAT
>SRE566
ATCCAATCGCCGAAGCAGTGAACGCACAAAGCGCCCCCCACGGACGGCGCCAAACTGTCGCTGCGGGAAATGGGCGACTACAAAACTACTCGATTGCTCGTTTGTTGTGCGCTTGATCGGATATGGTCTAGCACGCAA
>SRE567
TTCCTGAAAAGTAGGAAGCTAATTACTTTCGATAAAATCTTCAAGCAATCCTGGATGTGAACCTCATTTCTGATTTTCAGGACATCAAACAAT
>SRE568
CAACAAGAGGGTCGTGCCGCAGGAGTCCGGCAACAATCGTGGCTAAAGGAGTCTCAGACGATCTACAACTTCGGCTGCAAGTCCAACAGAAAGATATGGCCGTTTCGGTCAGAGTAGATTTAGGAGATTGAGTTATATTTGCCTTGCTAGAGATAAACTTATATAGGGACGAATTGTATCGGTTTTGGAGTATTCAGTTAGTAAGAAATATCTAGCTTCCCAGCCTCTTCTCTGTTTCCCC
>SRE569
CAGGGGGGCGTGAGAGGAGAACAAAGCGCAGATTTGATAGTGGCGGTGCAAATCAAGATGAGAGCGGTTCTAGTGGCACCAATGTGATCAGCGGCAGAGAGTTGAGGCCTAGGGAGAAAAAGAGATCAGCAACAGCAACTATTGATGACATAGTGGAGGAAAGTGAGCACACCTCTAGTGATGAGGATGATGTGG
>SRE570
CTTTAGAATAGCCCACGTGTTTCATACGTGCGCGGGTCCCGTATGATGAGCATACGAGGAGGTGATAAGGTTCAATTCAAACGAGCCTGTCGCTATCTGCCGCCTGATATGGAGTGCGGATTTCCCACCGTGTGATTG
>SRE571
ACTTTTGAATAGATCTGAAAGAAAACACATTACTAAGCCCGGAAGATAAAGATCAGATTTACTCGAGAAAACAAAAATTCCCCCGAAATCAAAGCTC
>SRE572
GATTCTTCGAGCAGTTTTTCCAAATCTTCTTCCAATTCGGAGAGTGTTTTGTCTTTAATTGCGTCGAATTCGAGTTGTATCAGAGC
>SRE573
GCGGCGATGGCGGCGGCGCCCTCGCCTGCGGCGAGGCAGGTTGGTGATGGGGCGGCCACGGGAGGGTTCAACAGAGCCGGGCGGACTGGGGGTGCTCGGCGGTGCGGCGCAGGGGCGCATGCGCGCGGCTCGCGACGAGCAGCAGCATGCCGGCGATGGCATGGCTGGAGAACGAGCGCGGAAACAACGGGAACG
>SRE574
TTGTGATTTTCTTATGAATCAGAGTAGAAGTAATCTTTATATATTGAAATATTGGATCGTAATCTTAGAATAATAGTAGCTATTGTTATTTCAGCATTTCGCCATGGCTGCCTCCAATTTTGG
>SRE575
CTCGATGCACCGAGAACTCGTGGAGCTGAGAGAAGTCAAGGATGCCGCCCTGGAGGTAGCCGAGGCCATGGAAATCCCAGAAAGGGATGGAGATGAACCGCTCACGCTGGCAGGGAGGCTTCGTAAAGTGCCCGGAGCCTTCGAGAGGTTTGTCTCCA
>SRE576
GGGATCCGGCGGGCCAGGGAGGTAGCGGAGGCGCGGGTTTGCGGTGGCGCAAAGCCCTTGCGCCGGTGAGGCACAGGCGCGGTCGCGGCGGAGGTTTG
>SRE577
CCTCTTCTTCATTTGGTTGCCTCCCCACCACGAGGGGCTCGAGTTGCTTCTGTACTGAGCCAAGCTGAGGAACAGTCTTTCCACATTTCTTATTTTTT
>SRE578
TCGAGGAACTACCGGTGAGTGCCAAATTGGGTCAGAGTTGCTTAGCAACGAAGATCAGTGCACCCGGGCCCAGTAGTTTTGGGTGGTTCCGCCACAGCTGGCATCAGA
>SRE579
TTAGTTGCAGCAACAAGAGTAGAGGTCCCGCGGGGGTTAGAAAAAAGCGAAAATTCCGAGAATCGAAATGCGTAATTTAACTTTGACACAAAGACAGAACTAGGAGAAAATCTTTCCTTTGCAATCTCGATGTACATGGCTTGCGCGATGGATGTCAGAGGCCGGGTTTATGAGGTCGGACCTCTACCGCTCTGA
>SRE580
TATTTAAACATGCTAAAATAGCCAAACTAAGAGAACTAGCATGTAACAATTTCTAGCTTACGATCAGCAAACTATTTCGGCTTTATATTCCTTAGCATGTTCAATAACAAAAATCTTGAGACGGCCAATGCGGCCGATTATACAAATCATAGCTCCTTGGTAAAGTATAAAACTGATAATCATAATATGGCAGCC
>SRE581
TTGTTCACTAGAGTGGGCTGTGCTGTTGAACTGAGGACAGTCCACCCTATACTGGGAGACCGTCCGCCCTTATAGGTTTTAGAGGGCTTAGCCCCAAAATTTTATCACTCCTAAGTGTAATCTAATCATGATTAATACTTGATGATGCACATGATGACATGGTTAACCTT
>SRE582
GGGCTTCTGGACGGCGCGGGGTGCTCCTGGAGTCGAGACGAGGCCGCTGCGCTACTCCGGCGGGGCTATGGCGCAGCGGAGCTTTGCGGCCGCGGCGGCGCAGGGAGCTCTGCTCCGCTCTGAGCGCGGAGGCTGCGGCGGCTAGGGTTTG
>SRE583
GGATGGCATGTATCCAGTGATGGAGCTAGAACTGAAGGGAGGAAGGGAGGACCGGAAGGAGCTCCAGAACAGATCGTCCCCAACTATTTCTCTCCCTTTTCTTTGAAAAAACTGATAATTATGCTAATCAAATCAGCAAATCAACCAACAGGGAATAAATGCCTAACGGATGATATGGTTCATGCATGCACTGCC
>SRE584
GGGCTCCGGGGGGCGGAATTCAGCGAGGGGGACCGCCGGGGGGGGGCGCCTCGTACGGGTTCGGCGAGAGGAGAGGAGGGCCTCGCACGGGTGTGGACTGGAGCGTGCGGGGGCGGCCTGAGGGGCCGCCCCAGCGAGCGCAGGGAGACAAGGGCGGGGAAGAGCGGTGGGTGAGCTGGACGGGCG
>SRE585
TGCGAGTGAATTTGAGCCAAAACTACAGGTGACAAGTCTATTATCCGAGGCAAAAACTCCTAGACCAAGCAGATGCATTCACGAAGACCAAAGAGGCC
>SRE586
CCCTTCTTCCAACTACCGCATCCCGCCAAAGGCTTCCGCATCCTTCAAGAAGCACAAGCCGGCAACCATCAGTACCCGTCCTCAGGGTAAACCACGCACCCCGCACCAAGGTGAATCGTCTCAGGGTGGAAACAGGAT
>SRE587
TAAGCATCGGTTCAACCGGTGATACATAGGTTTTCTGCTAAGAGTTGAAGCAATGGCTAGAAGACTTGAGGGCCTAGATATACCGCTCAAACCGGCG
>SRE588
GCGATGGCCCCAGCGAAGATGAAAGCCACCCCCGGCACCACAAGCACCTCCACTGAGCCTGGCCGCAACCTCGACGGCCCCCAACCGCAGCACGAAGGAGCCAACCCACAAATTGAAGACATCAACAACGAATA
>SRE589
GCGCTCCCGGGGTCATCTCGGCCTGTGCATAGGTCCGAACGGAGGAGCGCGGCATGGGGAATGTGCCTGGGCACGGGGCGGGGCTCCGTCGGGCTTCGGGCAACGCGTGCGGCGGCAGGAGCGGCGCTGCCCCGGCAG
>SRE590
TTTTTTTTTGCAGATCTGGCCTCCTGTCACCAAGTCAACTGGCGCAAAAGACATACCGCCGGATGAACCGGCGATAAGAGCGCTA
>SRE591
TTTTGCTTGTCATGCTTTAATGTACTAGTTGGTTGGGCTAAGTGGTGATGCTTTTTATTTTGAAAATCCTAAAAATTGCTTGCTCATGTTCTAATATAGATATATTCTTTTGAGCTTTTCTATGCGGTGTCTTTATGCTATACCCTCACTGTATATACATGCTAGCACTTGTAAATGCTT
>SRE592
GAGGTTCATCAAGTCAAACTGCACCACCTCCAGCACCAAGTTCTGTTAACTGGGATGACGACCTAGATGACTTCATGCCCCCCAAACCATGGCCTCCA
>SRE593
AGTGGCTGCATGTAGAACACAGAGCCCGGCCTTCCTAAGTTATTGGTACTCAGCCTGGAACTCATCGGAGAGGTGGAGCCACCAGAGTAGATGAACCGGGAGTACGCCTCCGGGGGCAGGGTTCTGTGTCCCATGATG
>SRE594
GGTAAAAAGTGCAGCCGCGTGCGCCGCAGCCGCGCAGCGCCCCTCTACCGCATTAATTGGATACGACGGCAGGGCACTTTTCCATC
>SRE595
GCCACGAATTGCTTTAACTTTTTGGATAAATCTACGCTATTTTAGTTGGAGCACATGATTAGGTAATTATTTGGGCCCAATCTTTAAGTTTTAGCCTCATTTAGATGTGAACATATTTCCAAAAAT
>SRE596
CGAGCTCCATATTGCTGCTCTTTTGGTGTAGCCTCATGATCCACTAGCTCCTCATTGCCTTGTACCGAGAATGTTAGCGGTGTTTCTCCATCGCAAGGAACCAAAACAGGCATTGCCGATTCGGCTTTCTGT
>SRE597
GCGGCGCACGGCAGAGAGTCTCCGAACTTCGCCGAAAACGGCCGTCCGGGGCCCGAAATCGAGCGCGACTAGGCCGGGGAGCAAACGCGCGGGGCGGGAAAGTGATCTAGGGCAGCGGCGCGGGCTCTCATGGCCGGAGTGGAGCTCGCGGCGGCTCATGGCGGGG
>SRE598
GGATATCTACTCGGGTTGTTACATGGAATCAGGTCGGTTGAGATCCCTAGATATCCGGAATACATATCCGCGCCTTGATCCTGATCCTCGGAGGAACCTTCCGACGTCCAGCCGAGTGCCTGTCCGCCGGGTAGTCGTGCAGAGTGGTCCTGGCCGAGTAGGTACC
>SRE599
AAAGATACAAAAAAGTGGAGCCTCCCTACTCTTCTCCTTCACATATGAAAAGGTGTGTGTTGTGAGAGGTGGAGGGAGGCCCCTTTTATAGTCTTCAGGGTCGGTTCCCGCCAAAAGCATATATGGAAGGTGATCAGGAGGAGTAGGGGGCACGCCACGTCGAAGTGCACCTGGACGGGAGGCCGGCCAGGTTCGG
>SRE600
AGTGCTCTTGTCCTTAGGGTTGTGCCATAGCTGCCCCCTTGAGGATTGGGAGTTTTCTCTACCATTTGTTCTTGTGTTTCCTTGTGATTTGCAAGAGCATTGCCTCTACCTTGCGTGGTTCAGGTTAGGCATCGACCAAATC
>SRE601
GCTCTGGTGGCGTATCAGTCGTCTCCTGAACCTATTACTAGTATGCCTCCTGTTCAGGCTGATTTTAGCCGAACAAATGGGTTTACTGGTTATGGTGTTCCTCCATACGCCACTATGACTTATAATCCGTATACTATGCCTCCCCAAAGTTCGGGCTATTCATATGGTGCAATGCCAAACCATGGTTATTCGCAG
>SRE602
TCAAAATGAAGTGGTGTCAAATCTGTATCAACTGCAATATCGTCTGAACACAACTCTCAGAAGAGTCAAGAATCAAGAGAAGAGTATCAGAACAAATTCAAGTAAAGAAACAAAAGTAAAAAACAAACCA
>SRE603
TTTGGGTGCATTTGTCAATGTTTCGTTACTACATGAAACTCGGTGCAAAATGGGTTGAACTGGTGCAATTAATGGACAAGTTTGTGCCATTAAGTCGC
>SRE604
TGACAATGTTATTCTTATTATGAGCTATATGCTAGCCTTAGAACTGAATACTATTTCAGTATCATATCTCACCACTAATGTCGCTAAGTTGAGAATTAGATGGGAGCTCTAAAGCAAGGAAAAATAATATTAAAGGAA
>SRE605
CACCTCCTTAACGAGATCAGGTTCGAAAACTCACGATCGCTCCGAAGGTTGAAAACGGTCACGAAGTCAGGTACCGGAATACCCTCGATCCAGCGGTCTTCGGCTAACCAGGACGAGACGCTCCAGCCGGCCTTGACTGGAAAACAGCCACATGCGACGAATTCTTCGACGAGGTCGCGGGTGCTAAAGGTCTTC
>SRE606
ATGCTTCAGCGGGTGGATATTCGAGTGACTCCAGGACGTATGGCTATCCTACTGTGATTTGAGACCTCCGAGGAGCTACCAGCCGTGCAGAATGAGGGTTCTGGTGACATTAGCGATCACGCTCGTCTTCACGAGTCT
>SRE607
TTATGTATACCCTTGCTTATCATCCGATCCGCGCACTCTCTACTAGATTCAAGTTGCTCGGTTGTTTTTGAAAAAAAAAAAAATAAAAATTTTTTTTT
>SRE608
CTTCAGTACGGACGGCATCTGCACGTGCTACAATCGCTTCGTCATCCTTGTCATTGCCTGAAACTATCTGCCGACTCAAGGTGCTGATCTCTGCAAACTCTGCTTGTATTTGCTCAGATATTTTCTGGGTTTCTTGTTTGGAGTTTGCAATGGAAGTTTCCTCGGCCTGGATGAGTTCCTTGGTAATGCGGACCT
>SRE609
TACTAGTCGAAGATAAGGACCTGACTATCCTCAAGCCCCAGAAGTTCTTGGACCATAAGCAATGGAGCTTCAATTTGAAGCAGCTGA
>SRE610
GACCTGTTGTAGCCACTTTTTGGAATGGGATTAACTGCAGACTAGGGTAAAGATGGTTTGTTAGACTTGAAGTGCGTGGATGACTGAAGTGGGACTAGGTTGGTGTGTTTGTTACCAGTAGCTGGCGAAGAAGTGGGA
>SRE611
CACAGTGGAAGGAGCAAATGAAGGAGCAAATACACTGTTTGACACTGTAGATGCACTGTTTGGCACTGTAGACAGAGAGGGCGTGGGAAACGAGGAGGGAGCAAATTTGCTCTTGCTCCCTCCGCTGTGGTCAGCCTA
>SRE612
ATATAATATGTATGTATTGCATTCTTGTACCTACTTTGATGCACTATCCTTCCTTGAATTGTTCAACCATGTCCTTGCCACATATTAGTCAGATACTCACTTAACTTGACTAGATGCTGAGCTATGCTTAGAATAATCTTTTCGCTTACTAAAAAGGATAGTTTGGAGTATGACACTTACCGGTTACCCTTGATC
>SRE613
GGAACTACTCATGGTTGTTTTTTTCAAATGATAGAGGCACCTAATAGTACCGTGAGTCCATTAAGTGGGGCACATTAAATGTGCATGGGTCGCAAAT
>SRE614
CCAAACTGCCCACATCTCCGCGTAGGGAGCACTTTGTACAAGTAGGTGGACAAGAACATAAACGAGTCTAGGTATAGATGGTACTAC
>SRE615
AACATCGGCCATAGAGGCAGACCCCTTCGGCACGGGCGGCTTCGGAAGGTCCGCAGGCTTGGCCCCGGTCTTGACGAGGCTCTGAATCCTCCGGCGTTTTGTC
>SRE616
CATGAAGAAGAGGCAGGAGCAAAATGATGAGAACAAGATAGAGAAGATGACGATGACAACAATGAAAGGGAGCTTGGGCGATGATTTCATCAAGCG
>SRE617
TTATGATCAAGCAGTGCAAGCGAATTTCAAATTGGTTACACAATCATGGTCAGTTGAATACAATGATGAGGAACGCAATCGGTGGTGAGTTGGTCAAGTGGAATGCCACT
>SRE618
GAGCAGGATCTATTCTATCGACCAATTGTTGAGAGCATCGGGAAGCTACAGGAGATCACCAACAAATTGCCGATGCCGCCAACACTACTGATACCGGT
>SRE619
ATGCGCTAAAGTTGTTTTTGTCGTTGAGCTCGACTCAAACCCTGAACCCTAATTCCCAGAACCTCTCCCGAACAACCCGACACCCGAATTCAATCCACGTCCCATC
>SRE620
CAAGAACAACAAGACCCTAAAACTCTTGACAAGGACCTTGCCTATGAACAGGAGGAGAACAATCCGAATGAGAAATCACTCAAAACAAATGACAACTCACGTCTAGATGAAAAAGAGATGCACACCAGGGGATAAGG
>SRE621
CTGCACGGAAAACCCCCGCCGCGAGCGGGGTTCTAAGCTCTAGAACGGCCTACGATCTAAGAAAACAGGTGCAAAAGAAAGGGGAGGTCCAGGCGGTGCTCACCGAGAGGTTGGGGTGGCCGGAGTTGCGGCGTAGATGGGTCGTCGGCGAAGGTTAGCGGCGGCGGTGGGTCGGAGTCCGTGGACAGGGGCGCT
>SRE622
CTAAGTATGCATGTTAACATGTTAACACATGGCATACTAGTGAATATTGGACTAATAACTTCGTACGTGTATATTATTTTGTGACTTTGTTAATGTATACTCGAGAATATTTGATCGCGTTATTCTTT
>SRE623
GAATAAGCTGGGTGTTTGGCAATCCTGATTATTTTGAGCCGATTCTCTGAGCTGAGTGGTATAAAGTCTGAAATACCCTTGAGGCTGATGATATCTCATTT
>SRE624
CTTTCAAGTACTGTGAAACAGGAGCTAGTCATAATCTTCGTCGATTTATTCTGGAGATCAATAGGTGAACATGAAGGTGTTAGCCACCCAGAATCCGAGGTATGATAGGAAAGCTCTAAAATAAATCTTATGCAT
>SRE625
AGTTTAAATTCCGAACTAGATTTATCATGACGAGAATTAAACCTAGCATGCATGACTCTAACATACTAGACAGTACGTATATCATAAACATGATCTCAGAAAACATGATTATGAAACAGATCTGATCACAAAATACGT
>SRE626
CCCAGTAGAAGGAAGTGGAATCGAGTAGTTGTCAAGGGATGTGAGTGTTCTCTTTTTCCAGAATGTAATCTTAGAAAAAAGAAATGTCTCAGAAAATC
>SRE627
TCCCTTCACGTCTTCACCTCTGATGGACTCCACGGTCTTCGCCAGGCCTGTTCCTACCTCTACTCCAGCTACTTCTGCTGCTCCG
>SRE628
AGCCACCCCTATCACCGCCGGTTCTAAAAGTGCATCACCAACGGTTTTGGGTACCGTTGGATTTAAGTCGTTGGTGATAGCGGGGCCATCACCGCCGG
>SRE629
TCCTCGCCTGAGGTGTTTTGAATTCCGCGGAGACTTGTGAATGGATTCGTGTTTTGATGCACTCGTTTTGACTAAGCTTTTCTTTCTCCCC
>SRE630
CCATCATGTCTTGGCGCTGTCTTGTCGAGACGGAGCCCGACGCAGCTAGTAGCATCGCCTGTTACGTAGCTGAGCGGCTGTGTAGGGAGCGGCGTAGGTGGCATGATGGAAAAGTGCCGAGCCGTCGTATCCATTTAA
>SRE631
GCCGATGGCCGGGCGTGTGTCGGCTCGGTGGCGGGAGGCCGCCCCCTGCGCGGACGCCGAGGCCGGCGAAAGAAGAGAAAAAAAAAAGACAAGCCCCCTCCACGATCCCC
>SRE632
ACTTATATCTCAAGAATATTTGGATTTCAATCAAGACTCAAATCAGAAAAGGCAAAATCAGGAAAAAGTCTATACACCGGTTTAACCGACGCTTTCATTTTTCTATACGTCGGTTAAACGAAGTCAGCAGAGTCTGGACAAGTCAATACACCGGTTAAACCGACGTGTTTGAATTTAACGTCGGTGCATTAGTCC
>SRE633
TTGTCCACTGGGGTACCTAGGGAGGAGCTGCAAGGCTGGGAGCAGGCTCCTCGACGGCGAGGGCGGCTCGGCGGCCACGGGGTTCGCCGGAGTGCGAGGACTGGGCACCTAGAGTGTGCCAGGGCGGTCCAAATCTAGCGCAGAAGGAGGACAGGGACCATGGG
>SRE634
AGGCTGAAGACGGTCGCGAAATCAGGTACCGGAATACCTTCGATCCAGCGGTCCTCGGCCAACCAGCTGGAGATGTCCCAGCCGACCCTGACGGGAAAGCAGCCGCACGCGACGA
>SRE635
GAATGAAGTATCCTTTAAGGTTAACCAATTAGGATGAACCCCGTCGGGTTGCCCAAGATGGAAAAAACGTAAAGATATCCAAAACATACTCGAGCGAG
>SRE636
GCATAGCTAGCTCGGACCGGGTCCACCCTCATAGTGGATAAGTGGTGTGCACGTTTACAAAGTCCCACAAATCATAGTTACCGCATATGTCCATAAGA
>SRE637
AGATGCAATCGGCTGGACAGCCGATGAACCATGTAGCTCAACAACTTGCGATGATGACCAATGCAGCGAGCACGGTTTCCCCTCAGCAAATGCCAATAGTTGAGCCGCAAGTTG
>SRE638
CGGCGAACCTCGCCGGGGCGCGGCGCGCAGGGTCCTCGGGGTGGCCTACAGGCTCTAGTATCTAACGCAAAAGAGAGAGGAGGTGGAGACGGTCCTCACCGTGGCCCGAATCGGGCGGAGATGAAGCGCAGCGGGGTT
>SRE639
CACTCATATCGGGAGTACTCGGGGGCTTCCCCAGCTCCAGCTGAGAAGCCGAGTGGCTCTCAGCCCCCACGTCCTCTCCCAGGACCGC
>SRE640
GCCATTTCCGGCCTTCCGGGGGTGGATTTGAGCGGGGCTGGGGTCTAGGGGCGTCTAGGCGTCATGCGCAAACCACCTGAGGGGTTGACAGGGTTCGGGAAAGGCCGGAGCGTGGATGGCAAGGGCGGTGGCGGCTCTGCGCCCTGGCGAGACTCGCCGGCGCGGACCGCAG
>SRE641
AAGGTGTCGAGGGGACTCAGGAGATCGAGCTCTACCTTTGGGTAGTCGCGGCGTGGGCTGGGATGGCCTGTAGCGGCGGGTCGACGGCGAGCAGGGGATGGCGGCGAGGGCGTTACGGCGGCGGCGG
>SRE642
GCTCGCGGCCAGGCTTCCGAAAGTACCCGAGAGCTTCGAAAGGTTCGTCTCCGCAACCACCCGATAGTATGTGGGATATGTACTCCGGTTGGTGAAATCCTACTGGCCACTTACTATACTTGATGCACTTGGAAAGGG
>SRE643
TGCATTGCCTCCTGAGTACCTTGCACCGTTGTAACTCCTGCATGGCATCTTTTCATACGTGTAGACGTCACGAACGAAGCGGTCTACGAGCTGGTTGCTGAGCCGGTCCAGGAGCCGCAAGCA
>SRE644
CACGAATTCAAAGGGTTGTCTCCTCCAAACACAAAACACACCAAAAGAGGAGAATTCGAACCCAAAACGCAAGAGAGGAGGGAGAGGACGAGAACTCAGCACACAAAGGTGAATCTCAAACGAATTTCATTCATTAATCTCAGAGGAATTCACCTATACAAAGGCTAGAGCCATCCGCCCATCATCCTACCCACT
>SRE645
CTCCTCGAGCTTGAGCAAGTTCTCATCATACTTGCTCCTAAGCTCGGACAGGTCAGACATCAAACCGATGCACTGACTGCACTCATCCTCCTCAACACAATCCTCCACAATAGGTGCAGACTGAGCAATTTCTAGAGCTAGCTTAGCTTCCTTCAGCTCCTGTCTCAAAGCTCTAAACTGCCTCTTTGCATCCTT
>SRE646
AACGTTGTGTCAAGAGTCCAGAAAGTCGGTTTATCCGACGTATAGAAAATTGACGTCGTCGGTTAAACCGATGAAAGGAATTTGT
>SRE647
CACAAAGAAGCAAGCTCACAGTAACACGGATACACCGAATTCATCTATGAAGTCCATCGCCCGCTACCAAAAAAACGAAAGGCATGATGCTTGTGT
>SRE648
AAAAAGCATGGGCTCGCTTCCTCCAAAAACATATAGGAATATCGTCACCACCAGCCCCGCTAGAATTCACCACTAACTGGCCGGTACGAATACATATCGCACATCTACTGTCGTTTCTTTAATCAACATAAATATTTCATAACCC
>SRE649
AAGCAATGATCAACTGGACTAACAGCCTGGCGAGCACGGCAAACAATACAGTCAAAGGTGTGGATGCTGGTAAAATTGTTCATCAGTTTAATTATCATACCTCACAGCCGATGGTTTTTCAGCATCAAACATCGGCTCAGACAGGCGGTTATCAATATT
>SRE650
AAAAATGAAAGAAGGATTGGTGAAAATTGCATTAACTTAACACATACCTGAGTCTACTTACCAGCAGCGTACATTGATGGATGTTTTGGAGTTGCTGC
>SRE651
TTACCAAAGAAGCAGAAGTGATCTTGAGAGTATCAAGCTCTTCTTCGAATTTCATTGCTTGATTAACTCCTTGGCTATCTTCTTTCTTGATTTCGGCGGTCAAGCACTT
>SRE652
CTTAAGAATTGGCGTAATATCTGCTAGTTTAGGCCTTGCAAACGGGTTGGACGATCCGGCGACGTATTAGATGCTTTGCCTTGATCTTAATAGGGATTGATCCGGGAATCGGCTTTCGCTTGTTCTTAGGCCTCTTTTCTGGTCAAGGTTCGGTTATCTTTTACGCTCGTTAGGCCTAACTACGTGTAGGATGTT
>SRE653
ATCCCCCTACTCCCTCCACTGACCAGCGGGCCCCGCTGGTCAGTGGGAGGGGCGTCTTCCCCGCCCAGCCACGCACACCGCAGCGGCGGTGGCGCGCCAGGCGCAGGGGAGAAGGGA
>SRE654
CAAGAACGGCGATCGCTTCGCGATCCGATGCGAATGCGACTCGTTGCCGGAGATGACCATGAACTCACTGAAAGAAGGAGCCGTGCTCGCCGAGGATCTCCTCATCGCCGCCGGCCGGTACAACCTGAAGGATCTCAAGTCACTGACGGAGAACAAG
>SRE655
TGGAGCATGCCAGCAAGGCCCAGGGTTCCTGCACACTAGTCGTGTGTGTGACCCAGCCTTGCAGTCACCTGAGTCAGCATGGTCTATGTGTCCTCCTCTACTTCAGCTCACATCAAACATGGAGGAGTCAT
>SRE656
ATTATTCACCAAAAAAAAACTCAGTAACTGCATCTCAAAATTTTTAGACAGGCATATATAACTAAAAAGAGACTACACAAAAAAATACAGATTTATTAGAGCACAATAACTATATACCAT
>SRE657
AAGGAAGGACTAAGGACGACTCGTGCTTCGCTCAAGTTTGCCTGTGGATGAAAGAAGACGTCAAGATGAAGGATGCCCCAGAAGTCTAGCTACCGCTTCCGTTTTCTGGTTGTT
>SRE658
CTTGGGAAATCTTTTAAAGAGTAATATCTAAAATAACTAATTCTCATTAAGTAAGTGAGGGTTTTGTTATTTTTAGAAAAATTATTTTCAAGTGCAAGCATGGAATATTCAAAACAGCTGATGGGTATAGCTTCTGAAGATGAAATTTTTATGGAGAGTCAATTACTT
>SRE659
TCCTCTACCGTTATCGCGTACTGAAGCTCTCCTAATGCAATGTTTACCACCGCTGTTCTCAGGTCCTCAGCGAACACATCATTCTATTCTGCACA
>SRE660
ACGAACGTCAGCTCCCAAATGCCTCTCGCCATGACAAAGGCCATAAAGCATTTGCACAACGAATAGAGGACCAGCAGCAAACACTCCGATATAAACC
>SRE661
CCTTGTTGGGCCCGTTCAGGCCCAGCTTTCTCCAGCAGTCTCCCACGGCTCCCCTACATCCATCCCGGATGTGCATAGTACCACCTCGCAAGTCTAACCGTGGATCCACCCTTGGAGAGGCTATATAAGGAG
>SRE662
GTTCCTTCTCCAGTTGGTTTGGGTCTTGATACTTAGTTTGGTCACTTTGGAAGCCCATTGGAGGGACATATGAGGCCTTTCGGTCTTAGTTTCACTTCTGGCTTGCCTCCCATGTGTTAGGGGACTATTGGTGA
>SRE663
GTTTTGCCCCCATACCGGCATCCCTGGCGCCTTCCACGCTCGCCACGCGCCCCCGTCGTCCTTCCGCTCGACACGCCGTGGACGCCGTCGCCGTTCTCGACGTCAGTGCTACACGCGTCGCCGCGCCGTTCAACCACCGTCGCCGTTCAAGCCATCCTCATCCAGTCACGAGCCAAATCGCTCTTCTCCTCTTCC
>SRE664
AAGGTTTATCGTCAAAAACAAGGAGCTTACAAACGATTAAACAGATCACTAAGCCGGATAGTTTAATAAAAAATCTAAACGAGGAAACAGCAATGCGCCCCCGAT
>SRE665
CATACTAACCATAATGTGTTTGTCACCATATATTCATGTATAAGAAAAGAGATAAGAATACCAATTTTCATGTTGTTCACATAGCTCAAACAAAGTGTTCAATTTGTCGGGTACCACGATTAGGGACACCCTAATCGGGACACTAAGATCACTCTAAAACACAAACACATGATTAAGGCAATTAGGCCCACGAAGGCCCACGGCCTCCTTCCGATCTGAAAGAAAGGAAAGAACTCAAAGAAGCCCAGCATACG
>SRE666
GCCAATTGCGACTGAGTATATTCCTTAGTTGTAATTGCAATCGCCTCGTCGGTCCTAGATGCAACGGTTTTAATGATCCAAGT
>SRE667
AATAGGTTAAAAAATAAATTTCAAACCTTTACTTAATTAGAATTTGTCCTAAACACAATGTTATACATATTATTATCCCTAATTACAGTTGATTAACA
>SRE668
GACTATGTTGCACATTAGAGTACTATCTGTTCTTGATTGTTTTTTATTTTAGGAAATTTCTATATAGTTCATCCTGCTGTGTGTCAATTCATTTATCATATCTTCTAATCTGAACATACAATGTCTAGGATTAGTTTTACTCAAATTTAAGCAATACTTATACTGAGGA
>SRE669
TTTTCAGCCGGCATCGGCACTCCTTTCAGCCGGCCTCGGTGTTTTTCGTGCTGGCACAGCGACCCAGTGTCCGGCTGAACCATCTGGCAGGCGCGCGTCAAGAGTGGGGGTTTTGGTTAAACACATGGAACTTCATAA
>SRE670
TAATTAGCATAACTTGTGGGGACTTATTTGGGGGGCGCACATAAGAGAAGGAGGAAGAAAAAGGGGTGAGAGGTGTTATGGGCCGATCTAGCCCCACGAGTACTGTAGCCCGTGCGTGAACAGTGCCGAATCCTATTTGATTAGGTTAATTTGGTTTATTAGGAAAGAGATAAGATGGATTGATTCGGTTAGGAT
>SRE671
ACGCATCCTATCCACCGAAAATCCGTCAAATGATACCGAAGGGCAACGAAAACCGAACTTGGACCAGGACGAACAAGAGACATAGAAACCCCATCAATTTAGGTACCGACG
>SRE672
CAGGACTCAAGGAGGCGTGATATATTTGGATTAGTTGTTAGTTTGTTTCCCGGTTTGTTACCAGGCTTGGCATTACATAAGTCAAGACCTGCGGTAGTTTAGGTTTTATGCTAATTGTATCTTAGATTGGTTTGT
>SRE673
CTTAGTTCAGGACTACAACAGGAGATACATACAAAGGTGTATAAAACTAATATTTAATATAGAGATAAAACTATTGGTCAAATGCAAAACTGGATGTAACAAAAGTTGTAGGTCTTG
>SRE674
ACGACAGATGGCTCGAAAAGCAAAGTCTTACGTTTCTCCGGAGCCATTAGTTCCGACACGTCCGCGGACACCGCCGAAAGGCTCTCGCTGGACTGCTGCTGCTGAGAAGGCTGCGAACCACCCGCCTCTCCTTCGGGAGCTGGACCAGAGTCTGCACGAAGAACCGCCCTCTTAATGAATGCCATATCTACACAA
>SRE675
GAGTGATTGTCGTGATGACTTGGAGGTTTTGGCGTGTTAGCTTGATTTTGGCTTGTGTTTGTGTCAGGCTAACCGCTGTGTGTGCGTTTTGTTTATGTTCTTGTGTTTCCTTCTTCAGTGCCCGTGTGGAGCGTTAGG
>SRE676
ACGCTTGCTCCACCGTCGATCCGCTTCTCCGGTCATCCTCCGCCCGAACCGACCGCGGGAATGGATTCGTGGTGAGTTTCTTGTGCTCCCCGGCCTTTTTCCCCTTCCCTTGTGCGGCCCCCGCCCCGGTGGAAGCGC
>SRE677
GCGGAGCGGCGGCGGTAGGTCGCCGGCGACAAATCCCGTGGCGGCGCTCGTCGGGGGCTCACCGGAGCTAGCAAATCCGGCACTCCGGGGGTCATTTCGACCCGGGTCTGGGTCAGGAAGGTTCGTTGCGCGATGCGTGAACCACCTAGGGCATCAACTGGGCTTGGCGGGGCTCGAGGCGGTGTGCTCGCCGGCGATGGCGGCTCTGGGCGGCGCGCCTCGCCGGTGCAGGG
>SRE678
CCGGCTGCTTGCGCTTGAGCGCCTGTCTCTCCTGGGACACGTGGCGTCCCCAGACCTTCCCCGGCCGTGGAACAGGTCCGGACCATTGTCGGGAGGACAGGACTTCGGACCGCAGGGGTCCGGCTGTTTGGTTGTAGTCAAGGATGACTACAAAGGCTCTTGCCTAGTCACAGCAAGAGGGGGTACCCCAG
>SRE679
CCTCGGCCATGAAGCAGTCCATAAAGGAATCGAAATCCCCGGCGATCGAGCCCTCCGACCAGGTGAGGCAGTAGGCAGCAGAGAACGCGAAGAAGTTG
>SRE680
ACACCTAATCAGAAAACCAAACAAGCACAACATAATCAATCGGCTGGACAGCCGATGAGTGATAAAGTGCAGCAAATGGCAATGATGACCAATGCAGCGGGCACACTTTCTCCTCAACAGATGACAATAGCTGAGC
>SRE681
AAATATCTATTTACCTTCTCCTTAAGCCAGTCAATTGCGTGAAGAGTTGAAATTGCCGACCTGTCGTTGCTGAATTCTCCGCCTGCCCTGGGGCCGCCGGCCGGCTGCTGCACCGCGTCGCCGTCGCGAACTCGCGATCATGGCCTCGGCGGTGACACGGTGTTGCCTGCCCTGCCGTCTGGCAT
>SRE682
TCGTCACCTTAACGTGTTAGATGTGCTCCTAGTCGAACGGATGTTTCAGGTCGCAATTCGCATCTGTTCACAGGACCTTCTTCTACC
>SRE683
TGTGACACCCTAGGTGTCTGCACAGTAGAACAACATTTATTTTCTGTGCTTCATGTGTGAAATTGCTTGAGTAAGGGTCTATTTTAAAAATATCAGGCCCATTTGTGTAAATATGAATTGATGTAGGGTCATTCTTA
>SRE684
TTTGGATAAAGTTATGCTAAATTAGATGGAGAGCATAATTATGTAATTATTTGCAACCAATCTTCTTGTTTTAGCCTCATTTCTAGGAAAACAAATTACTAGATATATAAAGGAGAGAGAAAAAGAGTTGATTTCCCC
>SRE685
CAAAACAAAACATGACCAGACCCAACAAAAAACACCCAAGAACCCCAGTGACACATGACGCCGTGCAGGCACCCATGCAATGGATCGACCGGAGTTTGGGCACAACCAATGAACACGAGGTCATGCGTACTAAATGTA
>SRE686
GTGGGGTTTTCATTATATACCAAAACATACAAAAGTTATTTCTTCTAACAAAACTAAAGATAACATGCTTTGTCCAAAACTATAATTACCCATAGCTCATGGGGTTGAAATTCTGATGCAAGGAACAAAACTGAAGTA
>SRE687
CCTATGAAGACTCCGAGCGAGCGTGAGCGGCTAATCTCCAACCTCTCGAGGGATTTTCATAGCCTCGATAACCGATACGGCGACATCTCCAACATCT
>SRE688
ATGCACACCGAATAGGCGAACTGCCCTGCGACCCGGGACTGCTAGCCCCACCGATACCAACGAAGGGTCAGCCATGAGTTTGTATACTAGCTCCACTGGTGAAGACAGTATCAAGTCCGCCTACCGGTGCACATATGG
>SRE689
AACCCATTTTAAACAAGAGGTGACCCACTCAAGCAACACAGAGGGCCACTCTCAGAATTAAGTTGCATATACCATTAATCAAATTAATTAAAAAGGACCAAGTGTGTTATAGCGCGGCACCCTAGCACAACTAACCAAAATGCAACCCAAAGGAATATATAAAGGATAAAAA
>SRE690
GCTGAGCAGCATGGGCGACATGGAGACGCGCATGGAGGCGCGCATCACCTCTATGGAGTCGCGCCTTCAACCGCCGCCGACGTCGACCCCTGCGGCGTCCATGCCCTATGGGATGCCAGGGTACGGATCTACAACCCTGGCGAGTTCTTCATCGACGGCCGCCGCCACGCTGTCCACGGCACCCCCAACGTCTTC
>SRE691
ATTACCGTGACTTCTATAGAATTACTCATGATTCTTATGGAGTAAATCTATCAGCATTGGAAAGAAGACAGTGCAGTCTAGATAAACCCCTAGATTGAAGTTTGGAGTCCATACGCAAAGGTCTTCAAAA
>SRE692
GAATTTGCACAAATTATGCCACTATCCATCTATAGCACTATGTGCTTAGTAAATTTTCTGTTTTAATATCTGAATTAAATAGTATCAATATGGTAGAGTACTTTGTTAACATTGTTAATTTGGTTATTTTTCTATAAGTAACATTTTAACAAAGATTGTTCCTCTTAATTAAAAATTTCTTAATTATTGAGGGGT
>SRE693
AAGAACCAGCTTATGTGCGACTTGATCATAACGAGGCCCTCATCGTCAATTGAAGCTATCTTTTCACTATTTATGTACTAATTTAACCATGTAATATTTAGAAAGAATTAAAGTATTTTTATTAATTATATGCCTCCACTTCGTATGGTGTAAAACTTATTAATTATATGTCTTAAAAGAACTATTATAATATTG
>SRE694
TTAACTACAGCTTCTAACGTTATACAATCATCTACATGCACACAAGACTTACCAGCTACCTCATATTTCAATCTCCTGTCGCTTCCACGTAGTTGCA
>SRE695
GCACCAGGATGTTGTGATAAGCCCGGCCTCTCAGCGACACAGCAGTTGTGCATCCACGGCGGCGCCCGACGTACAAGCTGATCAGCACCCCCAGATTGAGCCAACGGCGGTAGATGACCAGAGGTATCCAGTGGACGATGTCACCATGCCGACACCGTGCGAGCTACATGTGCGAGCAAGGAATATATCCAATCGTGTCGCATACGGGTCAGCCCTGCCACTGAATCCTTGTACTACAATTCATGGAAGGCCGATACCCCCTGGCTACACCTCCG
>SRE696
AAGCAGAAGTTTTCCTTTTTGCGCTGCAAAATAATCATTTTTTCTTTCATGTCTTTTCATTGTGATCTCTTGTTTCTTTTCTTTTAACAATTTTAA
>SRE697
ACTCAGGTTGATGCAAAGGTGAGATGGTCACCACTGGTTGTTTATTATTGCTCATTGTTTTTGGAGTCTGGATCGTAGGAAGAAAGCTCC
>SRE698
CCCCTTCGGGCTCCGCAATGCAGCTGCAACGTACTCGGATCAGATCCGAGTGCGACTACCCGACCCGGCAACCCTCGGTCAGATCCGATCTGACCCGACTTCGGGAGAGGAACTTGGCTTCCAACACGCCTCGTTCACCCTCCCACCCAACCGCTCTTCTGCGGCGGAGCATCGCCGAATCTTCATCGTCTCCGACGACTCCGACACTCGTGAAAACGAGACTGATGAGGAGAAGGCCCAACGACTCCGCCGCAACGAGGTCCGCGCCGACAT
>SRE699
CTGAATACAGTCTCCGTCCACTGCACTTTTCGTGTCGTTTCTTTCTGCGAAGACTCTCCTCCCACAGCTTGTTGCTCAGCTCTTGGTTCACTAC
>SRE700
GAAACGGTTAATCTCGCGGACGGTGACTACGAATTGGTGCCCGCGGACTCTCGTGCGGATCAGGAGGTTAATTTGAACTGTACTAACTTGTCTCAAGACCTGGGCCAAGCCCCAGAGGCTTTTCTGCCTGACAGTGCC
>SRE701
AACCGGTGTTCCCAGGCTCGGTTTGGACCGTGGCTTGGCCGTGGCGCACGTGCGCGACATGGGTGACGCACTGGTGGCCTTGGCGGGGCTAAAGGAGGTCCGTGGCGGTGCTGGCTCTGCGGCGGCGGGTCGGCGCGGCGAAACGCACCGGCGAGCGGCGTTCTGCGGGGCTCCGGGGCTACGACCTAATTGGACTAACGCAAACGGAGGCGTGGGGCTCTAGAGTGCTCACCGGGACTTGGCAAGGTCGGA
>SRE702
TGATTGCCCGTACACGTAACGGCTAGTTTTTGAGGCGGGCAGTTTAGTATCACCGGTTGAACCGACGATGGCTATTGGAGGTGC
>SRE703
ATCTAGCACTCACACTCACAAAGCTAGTGCTAAACCTAAGGATTTGATCAATATGCACTTGGGTTGGCTTGGAGGTGTTCTTCAATGTGTATGAGGTCTCTCTAGTCTCCAGCAACAACAAAATGGCCGGGGTGAGGCGTATATATAGGCCACCAACTCTAGGAAGCCTTGCTCAAACGGTGACCAGAAATCAGCAAACCAACCGTAAATCCCAGGCCTCGGCATTGGGTAGCGTCGGTTCAACCGATCAC
>SRE704
GGACTTAACTTAAAGAGCACTAGCCTGAAACTTCGTGCAAGGACTAGGAATGTTCGTGCCATGGGAAGGGCCACGAGAATTCCTCAAA
>SRE705
TTTCAGCTAAAACCTGCACTCATAGAAATCTAGAGGGACATGTGGAATTCGGTGATTTATTAGTAGCATGAGTGTAAGAAATGCAAGTTCATCCATTTATTATGGCAATATTGACGCTCAGAAATGGTCGTTAGTGAGCGTCAACAA
>SRE706
CGGCAATAAACTGCCGATGCCGATGAGCAACCGAGACGGCTAGATCTAAAGCCGACGCGTGCCGGGTAACAATGTACAAACCCACGAATGTATGGATCTGGACAAAGCTAAGCTTATGATTCAATCTAATCGGCTTTACAAGGTTTATCGTGATAAACAAGGAGCTTACAGCCGATTAAATAGATCACTAAGCCAGGTAGTTTGTGAATT
>SRE707
GGGGACGATTCTTTTTAATTTTTTTAATAATTAATTATTATTGTTTTCAATACTTTATTATTATTACTTCCAATATTTATTTAAAAATGGTTTAAGTTGACACTCATTTGAAGTTAATAAATGAA
>SRE708
TCAATTTACTGATTTGTATCTTGCTTTGAGAAGTTCGGCCGCTTAAATGCCACGGATCTAGTAATCTTGGGATGATCATTTGGGGTAATAGT
>SRE709
AGCCCCACCGTACCCCGTTTTTGGCCCAGGTGCATCACGCGTAACACGCTGAACCCACCCGACCCAAGCACGGGTCGAACCGACCCCCGGAGCACCGCTCTTGGTGAACTCCGGCGAGCCC
>SRE710
TTGTGTTGAATCAATTATGTCTCACACCGCGAATTACCTTTCTTGACGTTTCATTTGTTCACTTCGAGATTAATCAATATAAGAATGCGTCAAAAGATGGTCCAGATCTTAAAGCTGTAACTGATGCACAAGAACCAA
>SRE711
ATGAAACATTTACTTTGTCATGCATCAGGGGCACTTTGTTGGGCACTACCGCTGAGCATTAAGGGGCACTTTGCTGTCCACTACCGCTGAGCATTAAGGGGCACTTTGTTGGCCACTACCGCTGAGCACTAAGTCTCTTAGAGTCTCCACCATACGATCAAGATTAAAGAG
>SRE712
ATCTAGAAGTAAAAAAAACCTTTATTTCTGAAAAAGTATATGTCAGTAACCTCAACCCTGCGGTGATGACACTGCCTTTCGGGGGAAAACG
>SRE713
TTGCTTTTCTAGGGTTAAGACAAATGCTTTCGATCGTCGTTCATTGTCGGAAAAATTCCGTGGCATGCTTTACTGTCTTCGCGTTACGCTGTTTAATTGTGTTGCTAGATCATGTTTGCAAGTTAGGGTTTTGCTTGTAGTTTGCCCTCGCCATGCTCTTTTATTTATTTTAAAGTTAGTAGCTGTTTTTGGAAG
>SRE714
CGATGAAATGCACAAAATACTGCTACCCAGAAATGCCACTTACAAGGAGGGCCCACAAATCAGAGGAAACGGGCGCGCCACGCAAGATGCACCTGAGGATAAGGCTCAGGGCCCACCTGTCAGTCTACCAGAGGAAGC
>SRE715
CTAAAAATGTCCCCAGCCCAATATGACCAGTAAATACACACCGCATCTAAGTCAAACGCACGAAAACCAAGCTACCACCTAAAAAAACACAGGAGAAG
>SRE716
CACTATGGAATACACCCGCTCCATCATCAACGCTGACACCATCGTCATCTCTGCCAAGATCATAATAAGCATCAAAAAATCTGCCGAAATCATCACCTTGTATGATTTCATCCAATGGGTTATTCGTCGGAGGGG
>SRE717
GTTTTGCTCCATAGTGCTGATGGATAGCTCATGTTTGTTTTTCATACCGTTTTACTACTGTGTTTCTCCTTTGTTTTCTTTTTAGATTATCTTTTTG
>SRE718
CCATCCGCGGAAGGGGGCGCAGAGGAGCACGACCCCGCGGGTGCCATGGCGTCGATGGAGTCGAGGATGGAGGCGAGGAAGTCCGGGTTGGCGAGGCG
>SRE719
AAAAACAATCAAAATTGCTTTGGTTTTTGTGCATCCGTTGGTGTGAGTTTGAGTTCAAGAGCTTCCACCCTTGCCTTTCTAACCGTATCCTAGGTAAGTAGCCTTTCTGTACTATGTTACCTTGCACGTTTGCTAGGAGAGA
>SRE720
TTGTAACTTTGATTTGTTTTCATCTCCCGTTTATGAAGATCTCACAGCAGACCCTGGCAGGTGGCTTGGTGGGTTCATACGAAGTGACAAGGCTCACATACATGCTGCCTAGACGCCTATTGGAACATCAGCCGTCCA
>SRE721
AGGACCGGTTCCAATCGGTCCGACCGGTTCTGGAGCTTTAGTTGCATATCCATCGTCTCCTGAACCAATTACTAGTGTACCTTATGTTTCGGCTGGCTTTAGCCGAATGAATAATTCATACACTATGCCTCCTCAGGGTTCAGGTTATTCATATGGTACAATGCCAAATAATGGACATTTGCAGCAAATACCATA
>SRE722
CGCCGACCCCCTCCACCCCAACACCCCCCACCATTAGCCGCGCCTCGCCCCCGCGCAGCTCCCCCACCTCTTCCCCCCCGCCGGCGCTCACCGGA
>SRE723
TGTTGGGGCGACTACGGTCGAAGTCACGCTTCAGGTTGTTGACGTTGTTGCCGCGCTGGAAGCGATCGATGTCTTCCTCGTCGTCGTCAGCCTAGCGC
>SRE724
TGATACATGATTGGTTTTGTAATGTTACCTGTTCTGAAGAAGTGTTGGTCGATTCTGGAGCAATCGTCCTGTTAGAATTTGTGTTGACATCGAGAACATTGACGGTGTCGGCCTGTTCGTCGTTTGCATCC
>SRE725
CTGTCACTTCACCTACAACATCTGTTGGTGAGTATGAGCTATTTATTTATATACGAGCTGCTGGCTGTAGCATATGAATCCAATTAGTGGATTTAGGACGAGTATTGCACACGCTAAACAAAGATTAACTAGCTGGAGCTGTATTTTATTTTGAACCAATGCTAGAGCTATGTGATAGCATTGCCCATTTTGC
>SRE726
GAGTCAACCGCTCCAGAAAAAGAGAGAATACTTGAGAACCTTCGGCGGGCTGAGGCGGGGGATAAGGCTCAGAAAGAAGCGCACCAGGAGC
>SRE727
GTACGGCCTATCTCCCAATTGCGCACCCAACCCCTAGAGTTCTAGGTGAAGTGTGGAATAGCTATGGAAGAGCTAAACCAACACAAATAGACCCTAGGAACGAGCGAGAGAAAACACGGAAGCGAACGAGAAAATCTGCAAACCTCACAG
>SRE728
ATGATACCAAACAATCTATCTTCACAGCATGGCCACCAATATGCACTTACGTGAACTCAGGTATGCCAAGCAACATTATGTAAATCCATAGCAATTTTTGCAAATATCGTAATAAGCAAATTAGAATACACTAAGAAG
>SRE729
CTTTTGCTTTGGGGAGTGGGGACTCGATAGCGGATGCTGGGCCACTAACAAAAGTTAGCACCTACCACTAAAGAGCGAATCTTGATGTTGTTGCCGTCATGTCGATGTGGACGTTGTCGATGTTCCATGTCGAGGCTCCTCG
>SRE730
AGACTGCGTCAGACAGAGGCCCTGGAAGAAGAGGAAAGAAGAGAGGCTCCTAGGAGGGGAGTCAGATCTGAAGTTTGGCGTGTCAAGCCAAAGGCCGATGGAGGACAGCAATCAGAATCATCGGCCACATCTGTTAATGTAACCTCCATGC
>SRE731
GTGAACATGGTCCATCACATGAGCATCAGTGACAATCCTCCTAAGAATCAGCATGAGTCAGGTAGCAGCAAGCAAGGCCAGAAGAAGTTTAAGAAGAAAGGGAACCAGAACTTTGGTCCAAGGAACAACAACAAGTTCAAAGGCAAGCAGTCCCAAGGTGGAAAGATGCTGTGTTCATTCTGTTCTTCACCCAAG
>SRE732
CCTTGGCGAAACCAATCTGCACTCGACGAACACAAATTTAAAAAAAAACCCCCTAGATTTGTGAAAAACCAAAAAACACAACGTGTACTTCAAACAAATTGAAACGCACTCTATTGATACCAACTTTATGAAAAAAAA
>SRE733
TGGGCTCTTCTGAACCTTGGTTCAGGTCTTCAGTAGCTTCAGTTAGATTCACTTGAGCTTCACGCTGCTCACTCTCGGACTCCGGCACCAGCTCGTACGTACCGTCAGCGAGAGTAGTCGAATCTACATGAATGCA
>SRE734
TCGTTGTCAAGAAAAAACTAATGAGTTATTTTCATAATTGAATTAAGATATATTTGGAATATGGGGGCCGTAGGTTTTCTTTATATAGTTCTACCTTCTATTCCTCTAGGCACAGTGATTTTTTATTTTTATTAATGA
>SRE735
GGCGGCGCTGCAAGCCGCACGGAGGGGAGTAGGAGCTAGCTATGGGGTCCATTGGAGACGAGAAAAGCCGGAAAACGGGGCGCCGAGGTGAAATGGGG
>SRE736
ACTCATTTGTTGCAAGAAGAGGCTCCATCACATGCTCAAGTCCCAAAGAAAAATCCCTCAATGAGGGTAGGTGAGTTTGAGAAACATACCAAGGGATTTGGGTCAAGATACATGAGCAAGTTTGGGTTTGAAAAAGGTAAGGGACTTGGTAGGAATG
>SRE737
GATTCCTCTCGGCACGCTGATGCTCCCAAGCCCAAACGCCCCCCCCCTACCTCACCCGAGCTCCCCGCAGCCGAGCTCCCATCCCCCCCGCCCCTGTACATCGCCGGCCACCCACCTCCCGGCCGCCCCCGACCCACCCAAAACCACCATAAGGTGCGCCTCGGTCTCCTCTCTCTTTTCCCCCACAAACCCCTC
>SRE738
ACTTTTTTCCCGTACCTCCGATTTAAGTCATTCTTGTGGTCACGTGTTCGTAACGATGAGCTTTATCTTTTAAAATATTCTTTATACTATTTTATCAC
>SRE739
CGTAGAACATTCCTGAAATAAAATAAAGTCAGATTATGGTTGCCCTAAAAAGAAAAAAAAGATGGCATGCCAAAAAAACAAGACCCAAAAAAAAGGAAAAAAAAAGGGGGAAACCATTTCCCAAAAAAAAAAAAAAAA
>SRE740
ACGCCCGTGTACCTGCACACCACAGCCAAGAGCTGTGTGTCTCCTCGGAGCACGATTGTTAGTCATCTCCCACACCACCATAACAAAGAAAAACACAGCACCACAACTCAACGCCTACTCACACCACCATCGGTTAGCCAAAACACTTGAAGCGCAAAGGCAAT
>SRE741
TACACTAATTTTCAGGTGCTGAAATTTTTACAGAAGGTTTATATTCTTTTATAGAGGCTACTGTAAAATTTTGAGATTTTTTTGA
>SRE742
AAAATACAAAAGTCAAAAAAACGGTTACCGCTACAGTAAAAACTGTAAAATCTACAGTGCAAACGGTAAAGTGAACCCTGAACCGCCGCCGGACCGCTGGG
>SRE743
GCAAGAACCTCAGCAATACCCACTGGTGGAGGAGGTGGAGGTGGATCGCCATTCCCTCCGGCTCCAAAACCACTAGGGGTGCCTCGAGTTGATCCAACCATCTGAAATGTGAGTACTTTTGCATTAGGCTCATCATTATCATCATTTCAAATGGAATATACAACTCAAAATGACATGGAAATACTGGAAATTGCT
>SRE744
TATGCAAGGCATCTATCAAGAGCTCTTATTAGCAAATTTCTTAAACAGGTTAAAGAATTTGAGAAGATATGCTCATGTTTAGAAACGCTAAAGGGAGGAAACAAGTGAGGTGATGCAAACTCATGAGTCGGAGCGGGAGGTGCACGTGACGTGTGAATGTGATCGTGAATGTGTAGCGTCATGGGA
>SRE745
GTTGTAATGTCGAGTAGTTGTACTATGTCGAGTCCTTATTCTTGATTTGAAATGTAATCTTAGTTAAGGAAAAGCCTGTCGACTAGTCGACTAGGGATGTGAGTTTTTTCTTTTCCCTCACGAGATCCCAGATAAAA
>SRE746
CCTGATTGCCCTCGTATTTATTAAGGTTCTGCATGTTTACGGGGATGAATCCAGTCGGGTACTCGGCCTAATTTATGTTCTGGCTAAAGGCGGGGAAGCGATCAGTTTCATCAACAGGTCGTCCATGACGTT
>SRE747
CAAGAATATTCGAGTACGTACCGGAAAATCTGACTTAATTGTTAATGTCTGATTATAATTACCTTTATGATTTTCAATGAATTTTTTCCAAACTCTGTGCATGATTGAGAACAATTAGAATGAAGTAAAAAATTATTTGAAATTGAGTAGTGCTAGAATTACCTTTTCAACATGTCCGTAAGGTCTTTGTATTGTTGTGGATCTCGCCTCAATGAGTCCATAACAACCACTACACTGTACTCAAGAATTTATAATTCAAGTATTCAAACACTA
>SRE748
TATGGCTGCTCTCGGTGAGAAAGAAGCCAGATCCCAAACGCTATGAGCAGGGCGGGCTCGTTTAGCCAAAGCAGCCATGAACAAGTCGAAGTTAGCCCACCAGGCTTCGAGATCAACGAATGGTCGAAAATCGACGAG
>SRE749
CACAGCCGCAGCAGCAGCAGCTCGTAGAGCCGAGGCCCTAGAGGCCGAGCGCGCAGTGTTCCGTATGGACACTGTTGTGCGTCTGGAGCCAGGTGTGCTGCTCCAGAACTTGACCAAGGCCAATGCGGCGAAGGTCAAGAGGCTCAGGTGGAGTGTTCAAGAGGAGGACTGGTTCCCCGTGACCCGTGACA
>SRE750
CATGTCCTCTCTTCTTGCATGGAGTTGATGATGACTTCTCTCCAACAACAGAGGATATATCTGAATGTAGCTTTGCATAGAAGTCTTGGCTCAAATTAATGCGCCTTGTGATCTTGTCTTGCTGCATCTTCATAATTTTCTTCTCTTCTCTAATTGCACAACTTAGAAGATCTTGCAAACTTCTAAAATACTTTC
>SRE751
ATGCGTGAAGAAGGTGATTTCATTGACCAGCTGGCCCATCTTTCTTTCTATGATGAGAATAATCCGGTGCGGGAATGGATGGAATATGGTAGATCTAACCGGGCTCCAGTTCTGGACGA
>SRE752
TAATCATTCAAGAAAGATTGGAAACAAATTAACTTCTAGCTCAATTGCCTCTAGAATGAGGAAGAACACCATGGATGCTCTCCTCCAAAGACAACACAATTTAAGCTCTAAACT
>SRE753
TGTCATGATTACGCTGCCGAACGGTCTCTTCACTTACTGCCGTCTCGCTTCCCGTGCGGGTGGCGAGTGAAAATCTCTTCTTTGCCCTCAACCCTTCACCTTCTCATCCGCACAACGGGAATCTGCCGATTCACCTTC
>SRE754
TAAAACTGTTTTGCTTAGTCGTTGAGCTCGACTCTCTCTTAAACCCTGAACCCTAGATTTTCTCCTGAACGACCGACACCCGAATTCATTTCGCGTCCCATCTCTTCCCATCCAACGCGACGCGTCGCGAC
>SRE755
AGAATTTTTTGGGATCACGCGAAGGTCCACGACCTCGGCCCCTTCCTCTGCCGCGACCTCTGCCTCGTGCCCCGGACGAAGGTTGCTTGTCGTTTGAGCGTTGGGGCTCCGACTCTGGTGGTGTCATGAAGGGATCGAAGGTTATCTGATCCTCATCTTCATGCGAAGGTTCCAGAGGTAAGATGAGCTGGTGAGCTGGCTGCT
>SRE756
GCACAACTACTTCCTCATATTTAACATTTAATTCATCATGCTTAACAAGTAGCTTGTCATGCTCCTCTTTAAGTTGCTTGCTAGGAACAATGCTTGTATCATGAGTTTCTACTACCTCATTATGCCTAACAATCAACT
>SRE757
CCAGAACCCCCCAGACCGCAAAACCCGCCCCACCCCCCCCCCACCACCACCGCGCCCACCACCCCGCGCCCCAACCCCGGCCACCAGAAGCCCCAGTG
>SRE758
GGTCGACAGAAAAAGGCAGCATAGAATCTTGTATCATCTGAGAAGATCATGTAATGGCTTATGTGCTATGGCTTTCAGTTTGTAAGCACCCAGTTTGTAATGGTTTTAGTTTAAACCTGAGACATTTTCTTCTATCATCTGCTACTTTGTTTGAACATGAGACAATGAGTCAAATATTGCCTG
>SRE759
ACGATAAAACTTTTATTTCTTTTTCTTGATTGTGTGTTTGTTTGTATGCGTCGTAGACCACGGTGTGAACGAAGGAGAGCCCGTTGACGAGCAGTACT
>SRE760
GGGCCCGAAGAAGCGCCACGAGGAAGCGGAGCATGAGTGCTCGATCCGGGTAAGTAAACTTGGGTTTCGTTTCTGTTGCGTGTTTGGTCGATTTCTCGATCCTGTTGTCCTCAACTTGAGTTCCTCGATTTTCAGCCCCGGGGCCGTCGCCAAGGATGCGGTGCAGCTTGCCCCGGCTAAGGCCCTCAAGACCGGGGCACGCAGCACGCCGCACACG
>SRE761
ATTTGAATATGTATGTGCAAGCAAAGTAAATCTATATATCATACTCACAGGAGTGCCTGTAGCGCCAGATGGAGGAAAGATAGAAGGAAGGCCTAGCGGTGGCAGCGGTGGTGGAGGCCAGGGCATCGTTGGCGGCGG
>SRE762
CTGGTATCAGAGCCGAAACGCACTGGGGATGATTACTTGTATGCTTAATTAAGTTTAAAACTAACTTTTTGGCTTGCAAAATGTTCGGTTTCGAAAGTTTGACGCTAGTTGCGCTAAGGAATAAGATAGATAGCTCGT
>SRE763
TGGGTCCAATACTTTTACTGGAGCAATGTGACATGTTCATAAGGTTCCAGAACAAGGCGAACATTTCATATCCTGTCGGTGGACCCGGAAGGCACAAGGTTCAACCCAAAAACCCACATGTCAGTGCCAAGATCGTCAAATGGGGAAACCACCCATTCCAGAGGCAATGTGGAGTGTTGATGTGCAACGTCGGCGA
>SRE764
CTTGAACTGCGCAAACCTCGCGACAAGCTGCTGGGAGACTCCTTCCAGAGAAAAAACAAGAGGAGCAGCAATCTTGTCCCGAAACCCCAACTGCTCCCAATCATCAGCGTCCTTGTTAATCTAATCATCAG
>SRE765
AAATCGAGAAGCTCAAGAAGATCAAGGCGGATTCTGATCAAGAGATGGCAACGGTTCTTCAACAGCTCAAAACCTTGTCAGAATCCCGGGACTTGATGCAGCAAGAGCTTGAAGAGCTTAGAGATGTGAAGGATGCTG
>SRE766
AAAATAAATCACGCGCTAATCCCTGTTTGGCCGTTGACCTCGACCCCTTCTTGTTTCATCTCCCGCCTGACTTCCCGATACCCCGAGGAACCGAGCCG
>SRE767
CATGTTCCCCCCAATCCAAAGGTAGCCCAGCCTTTATTCACAAGCCTCTCGCTTCTCCATATTAATCCCAGTCTTCAACATAGAACTCTTCACGATT
>SRE768
ATTTCCTGGAGAGAGGGGTACCTCGGATTCCATTGCAGAGAGAGGGAATAGCGGCAATAGGTGAGAGGAGGAGGTTTGTACGAACATGCAAGGGGAGACGAGGGTTCTTCATCTCCATAATTGAAGAACATGTGACAGGTTACGGATGCACAATCTTAGGCCGCAGGTTGTAAGGCAAACATAGTGAACCTCGCA
>SRE769
TTGCTCCCCACATTCACCCTAGGGTTTCGGCCAGTGTATGCGCGTGAAGCGATCCATAGATTTCCGAATGGCCCCCAAGAAAGCGACCAAGGGGAATGGTGTGGCTGCAGAGCCAACCCATGATGAGGGTTGGAACAC
>SRE770
TATAAAAATCCAAAAGCCGAACAAATTAAAACGAGAAGCGACACGCAGAAAACTAGAGCCTGAAGGCAACATTCAACCTAACCCGAAACAAGCCCTCAAATCAGAAAGCAACTCAAAAACTAAACTCTAAAAATTCGAGCAAGAACTCTACAACCAACCTGAATACGAATAAGAGCCAAAAGCAACCAAACCCCA
>SRE771
TTCAAATATATAATTGATAATGCTTATAACTATAATAAATAGATACTATTCACTTATCAAATAAATTAAATGATAACTGCTTCTAAAAACCAATTGCTAAGTTATGGAGAAAAATAACTAACCTTTTTTGAAAAAAAAAATCGCCTCCCCTCCCCTCACTCAGCTGCCATGAACAGTGAGTTCACGG
>SRE772
TCCCATTACTATATAGCGTTGCAATTCGGGGGTAACCAAGCTCGTTATGGCACTGTTAGATGTTCTAAGAACTTCAGCTCAAAATGGAACCATACAGATAACATACCTTGGTCATTAGGGCCTCCCATCTTCTTTT
>SRE773
ACCGCCGCACGACCTCGCCGCCGGTCATCTGCGCTGCGTAATCCGACCGCCCAAGCCCTCGGTGAGCTACACTCCAAACCCCTCCTTCCCTTGCGCCAGTTTCCGTAGCCCGTAACCCTTGGCATCGCCGGCACACTC
>SRE774
GGCGCAGAATATACATCGACCTTGACTAGTTCAGACGATAATTGCACCTTTGCTCGCTAGCCATAGCAGTCATGTTGTTGCCGCTTTG
>SRE775
GAACTGCAGTGCTCGGCACTGTGCACGCCCGCGCCCATACCGGCGACTGAACGCCGGCGAGCGACTCCACGCGTCGTTCATCCCGGCGATCCTCGTCGTCCGAGCGCCGCTCTTCTCCTCGCTAGGTCGAGAGGCTTCCAGTGCAATCCATCCCGTTCCCCTTCCTCGCGCAGCGAGCGGACTGAGCGAACCCTAGCTCGTCACGCGCAGCGCCGGCCGTCGTTCATCGCCCGGCC
>SRE776
AGGTGGTGGGGAACTTCTATGCGCAAGGGATCGAAGCAAGGCGACCGGAGGGAGGAGATCGAAGGGAGGGGCGGCGGCGGCCTGCTCTGCTCGAGCTCTGGCTCAACGGGGAAGAAGAGAGTTGAGTGGGAATAAAATAAATATCAGGGGAAGATAAGGACGGGTTGGAATACGCCCAACCGGTCTGACCGGTTGCTCAGACCGGTCGGACCGGTC
>SRE777
CAGCACCCACGAACCAGAGAAAGCATCTCCTACTATGGGCCCCCGCACCAAGAAACCTAGTGTCTGTCTTGGCGCGAATGGGTTCGTTA
>SRE778
GAGCAGAGCGAGAGAGAGGGAAGAAAAGACGGAGGAAGTTGCTCACCGGAGAAGAAGGAAATCGTCGGAGTCGAGGAAGAAGGCATGGGGTCGACGGCGAAATGGCGACGACTCACGAGAAGGAAGACACCACGACGAAGAGGACAACGAGCTGAGCACTGGGGTGGCGTCGGATTTCACC
>SRE779
TAGAAGCACTCTCAGTGATTCATGCCCTTATCCAAAGACTCCACATGCTGCTTCTCATCTTGGTCTTTGGTGGCTACCGGATGCTGGATCCACCACCACCACTAGTAGTCACCTCTTAACTTCTTTGTTTGTCGCCTT
>SRE780
AGCCCAGACGGAGGACGCGTAGCAGAGCCTCCTGGGTAAATACCTTCCACTGTAAGTTGCTTTGATTCTTTTCGAAACTTACGTCGTTTTCCCTTGCTCCGAGCTCATGCAGAAGGTGGGGGAAGACTCCGCGGAGA
>SRE781
TTCCCTCCAAAATCCATTCCATTATAGGGAACACAGTACCACAAGAGAACTGCTACGAACCAAAGGAAATCATGTCCTTCTCCCTTAAGCACATGAAGTGATTCTCCTTCGACATGTTGGAAACAAGGCCGATTTCAT
>SRE782
AATAGCAACACCATCATAATTATTTTGCTAGATTAGTACAGGTTTCACATCACTATCTGATTCCAAGGCACAGCAAAATGAAGAGCGGAAAAAAAAAA
>SRE783
TGTAACACCCCTGTGTTAATCGTCTCGCTAATCATGAGTTAACTCGCTAATCGTGGACTCAAATTCGTCGTTAACGCTAATCGCGTTCGCTTAGTAAACATCTACTTAGCTGTGTTCGATCTCGTTTTTGTCCTTGATCCGAGC
>SRE784
CCGCCGTGGAGCCGCTCCTCCATACTTCCTCTGCCCAAATCAACCCCCCCACTAGCTCCCCCTCGTCCCCGCGCAGCTCCCCGACCCCTCCTCGCCGC
>SRE785
GAACAGGAGGCAGGGTGCTGCGTTGTGACACCCCGTGCAAGAGATAGTTAACACTCCCAGATCACGGCCACCGTCAGGGCACAGCCACACGACCCTTG
>SRE786
CTACGTGCTACGATAGCTAGCACAAAAAGAAGGAGGGACTATGCTGATGCTCACCGAGGGGTTGTGGTGGCCGGAGTTGCGGCGTAGGGAGGTCGTCGGCGAAGTCCGGCGGCGGGATGTGGCGGAGCTCGCGGAGGAAGGTCGAATAGGGGGCCCTCCAGGCTCCTGGACCGTTCGGATCGGCGCGGGGTGCTC
>SRE787
AAATTTAAATCTACAGGGTAATATACTTATTTTCTTGAGCTGAAATTTTTACAGCATGCTAAACTCTTGATAAAGAGGCTATAGTAAAAATTTGAGAATTTTTTGAAAAATATAACTAGAGCTTTTATTTTATTTAGG
>SRE788
GTTGAACACTCAAATCATCGGTTGATTGCTAGGTCAGAACTATGTTATGTTCACCGGTTGGTCCGATGATGTGACACTTGCATACGCCGGTCAAACGCCTAGATTTGACTCAGCCGAGACAGAACTTAGTAACGCGGG
>SRE789
TTGTAGTGGACATAAGCGAACTGGATCAATTAAAAACATAAATCAACAAAACACACTTGATCATACAGATAGTTAACTACATGCTTAGTTGCTTACTGATCAGGCAAAGATCACCCCTGATATTTTTGGTTCAGGGAT
>SRE790
TATCATATAAGCGGCAAAATACTCCCCCACACCCACCAATGCAAAGGCGTTAAAACGCAAAGTACAATAATGTTCAACTGAATTAATATATATCTGGATCTGCACCAATCCAGATCCTACCCCTGCTTCCATTTGGAACATAGAAAAGTGTACTGTTCCTATGGGAATGATACTGAATGAGTACCTGTTTCTGATGGAGCCGAACTTGTTTTT
>SRE791
AAAACAGATCGCTAAGCAAGAAAGTTTAAGAATAGATATAAACGAGAAAACAGCAATACGCCGGCGATCCAAGTATACAGAAAGTCGGCTAAATTTGA
>SRE792
ATTTTCCTACTCTTCCACCCTACAATGAGTCACAGAAGGAGGACAAGATGATACATCAGATGAATCAGGTGATCGGACACGCTTTTGTGAATCATGCTCCGATCATGGCTAACTATGTCCACAATGCTGTGCTCAAGA
>SRE793
GGGACTCTTTGGTGTGTGTTTCCGCTGTGTTTTGTCAAGTGTGTAGCCTTTCAGTGGCCGACACTTGATGGTTCTTGAGAGGGGAGTTTTTGGGGTTT
>SRE794
GATCATTCCTTAATTCTTGCATCGCATTCATGCATTTTAGTGACCGGATCGTCGGAGAACGAACCCGTGGAACCCGCCGAGTCCGTGGAGCCCGAACCCGGAGTCCCGTTCGTGGTCGAGTCTGAAGTTAACCCAGGCAAGCAGCTAAGCAT
>SRE795
TGAATGATGGGAGCGTCGAGAGCATCGCTGTTAGGTGGATGGCTCCATGTCTGTTGGGCGGCGACGAGGCTGTCGGAGTTGGCACCTTCTCCCGAAGA
>SRE796
TCCGCCACCCTGTCCTTTTGCGCTAAGTTCTAGGTCGGGTAGCGCACCGTAGGCTCCCTTGCACTGGTCACCGGCGAACCCTCGCCGCCCCTCACCGTGGTGAGCTCCTGCAAAACCCAAATCCCCTTCCCAGTGTGCCCAGTTGGTTTCGCCATGATGCGGGCTACCTCCCTGACCCAAGAC
>SRE797
GTTTTTAGGCGAGCTAGCACTTGAGTTCTTCTCCTAATCAACTCAAAAGAGCTTAATTAGGCAAGAAACTCAAGGAAGAGAGAAGGGATTAAAGAGCTCGGGCTGGGACATGAATACCTGAGCTTCTGGTGCACCGAAGAACGTCGCCCTGGCTGGCTTTTAT
>SRE798
AATCTAGAACTACTCAACCGGACACACCAAAAGAGAAAAGGTAAGAGGGAAGAGGGCCTAACTCCAGATAACTTACTATTCTACCTAGCGACAAGCTAACTACTAACTCGATCTGCTTCGGCGGCCTCAGGGAAGGAC
>SRE799
TTTTTGTTTAACTTCAAATGCTCGCAAAGTATACTAAATGAATGAATATTTAAAAAAATTTGACATCATTAAATTCGCCAAC
>SRE800
TAGGATGGAAGCTGCAGCACTCAAATCGAGCTCCTCATCCGCAGGATCGAGTTGTTTCCTGCCTAAAAGAAGTTCTCATGACTCAATTTAATTACTTCTTGCCCAAATTTATTTTTCTCATCTGCGGATTGCGGCCGA
>SRE801
GACCCAACAAGCAAAGCTCCTAAATATTTTAGTCCGGCCCATCAACTGAGGAGCATGGAACACATTCGCTGCTTGTCCCCTGCCTTTAGGTCCCATTTTATAGCGCACCAGCAGACACCTTTCTATGTCAGTTTTGCGAGGTGGTACTAAAGCTCTTGCGTTGCTGG
>SRE802
TCCTATGGTTTACATTGTGTAATGCAGTTTTTAGTTCTTAATTCTTACCGTTATATTTGATGTGTGGTTCACAGTATTCTAGTCTCCTGAAAAGGTCCGAAAATATTAAAGGCAAGTTCGAAGATTCACTAGATTGCT
>SRE803
CTTGATGAGGTTGCGTGGAGGGAGATCAGGGCGTTCGGCCGCTCGAGTCCTGCACACTCCTTTGCGTTGATTCCTTTCCCTGTTGGCTGTACGGGTGACTTCGGCTTCATCAGGTGGAGCAGCTTGGGTCAGGTTGT
>SRE804
GAGTAGTATACTGATCTTTTTGTTTTGAAGGAGGCACTAGGAAGAAAGGGTGTCCAGTTGCCAAATGAGACAGAGCTGAATGCTCTCAAGGAGAGGGT
>SRE805
AAGGGGAAGGTGGACGAGGCTGCTGTTGGTGAGGCGGAGGTCCATGGGTGGAAATCGAGTAAGTGCGCCGACTCCCACCTTTTGAATCTGGTTGAGAGTCATCTTCTTCAACCTCGGAAAGTGATCCATTGGCGTGGATCCGTGGGGGAGTCTTTTCCTCATGAGGGAAGAAACGAATCT
>SRE806
CCCCCAAACCATGGCCTCCAAGACCTGATCAGAGAACCGGAGGTTCGTCCAGTCGTACTGCACCACCTGCAGCACCATCTTGTGTTAACTGGGACGAC
>SRE807
AAATCCAAATTTTGTGACATGTTATGAATTCTCTAAAACTAATTAAAACATGTGTTGCAATAGGAGGTAGGACTATAATTTGATGACATGAAAATGTT
>SRE808
GCCCCTCACGGTGAACTCCCGGAGAACCCGGAGGCGACATCCAATCCAACACCCGCCATCATCCCACGCCCAGCGTAGCAGGACGGAATTCAAAGTATCGTCGTAAAGTGGTACACAGTTTACCGGTTTCGACTACCT
>SRE809
TCGCTGCGAACTGCTACCATTCGCGTCCCCGAAACCCTCAGGGTTGCCACGTGTCGCTCCCACCATCTGGAATGGCAAATTCACTCATTAGTAGGATG
>SRE810
AAGGGCGAATACATCTAGCGCAAAAGGGATGGCGGGGCTTGGGTTGCTTACCAAGGTTTGGTCCGGGTGGGGGCGTGACGCAGGTGGCGCCGGCGGCGAGATCCGGCAGCGGACGCGGGTGGAGCTTCGCGGTCCGAGCGGCGCTGGGCTCCTCCGGGCTTGGATCCCCTCGAATCAAAGTGCCTAGGTGCTGCA
>SRE811
TGAAGTTTTAGGTATTATTATCATTATTTTGTTACAAGGTTGCAAATAGAAGTTTGAATTATACCTAGCAAACATTTAAAATTTTCTTACATTTTTAAGATATGAGCTATAATTAAACGGATATACTTAAATATATTTTTTCGAGATTTTTTAGATATTATTTAAGATACTTGTGGTTCAAATAGTAATTACT
>SRE812
CCGGGCAAAGCTCATTCTCCGAGACAGGTTTACCGTGTCAAGGAGAAGAAAGAAGAGGTACAACCCACTATTGATCCAGAGAAAGCTAAAGCCGATGATGTTGTGCAAATCGGCAATATCAAAGTGGTTGTCAATGAT
>SRE813
CTCCAACCCTCCTCCGCCCACGCAGACCCCACCCACAGCTTCGCCTCGACCTCGCGCAGCTCACAGGCCACTCCTCCTCGCCCAACCACCACCGGAGCAACCTCGCCGCCGTCCCTCAACCTCCACCCGCCGCTCTTC
>SRE814
AGGCGACTCCCAGGTGTCCGCCGTGTGCGGTGCTCATACTCTTCCTCTTCCGACTCATGTTGGTGCCGCAACTCGTGCTCATCCTGGTACTTTT
>SRE815
GACTAAAATACCCCTAAGTGCTAAAATTAAACTAGAAGGCCCTTAGGGGCAAAACAGGAAAAGATACATTGAAGACCATCCGACGGCTGCGACGACTTGGAGAAGTTTGCTTCGACCCGACGCAATCTTCCCGATGTCGCCACGCGTCCTTCTGGAATCTTC
>SRE816
AACACGGCGAGCCACAGCAATGGATGGGGGCTGGGGTTGGGAGGGGATGCGGAGTAGGCGTGCGGCCGGGGAGGACAGGGGAGGCGTGACTGATGA
>SRE817
AGGCCCTTGAGCCAGCTTCCCACCGGTAGTTTACGGGTCACGGACTGAGAACTTCCTAACTACCATATTCGGTTTTCATGACATCATAGA
>SRE818
GTATACTACATTCACACGTCATAGTTCTACTACTTTTTGGGTTTGGGTTTCCCTCCGTAAACTCACAAAATATATATGCAGTGCTCATTCATTTCTAA
>SRE819
AGCTACTCGATTCGCCGTGCCTTTTACTTTGAGTAAACAAAGAAAGGTTGGTATTCGAAGTAACTGATGGAGTAACGACTCCTG
>SRE820
CACCAGCGAAACTAACAAAACCCATACAATACAAACGAAATACACACGCCATAGAATCATAGGCTAGTGTTTAGTAGTATGAATCCTTTGGAGGAAAAAACAGAGAAGCATTGTATCGTCCAAGACAAGTCCCAATACAATCAAGCAGC
>SRE821
AATGGCCGTCCGGGCTTGTTTTGGGCTGCAGGTTGGTGCAAAAGGACGAGCTCGGCACGTGTAGTCCACTGGGGCTCACAGCCGGGCTCGACGGGGGTTCGGGCGGCGTGCGCGACGGCGCAGGCGGCGGGCCTCGCCGGAGTGCAGTGCCGTAAGCGATAGAGCGCGCCAAGGTCCAAATTAGCCAACGCAAAA
>SRE822
GCTTCCAGAACCACCCCGGCGGCCGCCACCGCGACGCCGCCGTGGAGAGCCCAAACCAGAGGCCCAGCTCTCGATCTTTCGCGCGCCTGAGCACTACAAGAACCCCAGGAGTCGATTTCACTCGCTCCTTTGCTCTCTCCTCGCTCCCACACCGCAGAACACCGCCGCCGCCCCGCTGGAACGCCGGCGAGCTCA
>SRE823
TTTCTTTTACTTTTCAACTAACTTTGTAATTCCTAAACCCTCTTAACATTTAAAACATGTTTATATTTATTTGTTGTACTCTTCCGCATGCTCTATTTTGTATAGCCTAAATTTGTACGATCAATGGATCTATTTGTAGTTCATATATTTCTAATTTCAAGATCTAATGAACTTAAATATTTTCTTATAGATCAATTGATTTATTCATATTGATCGAAGTGTTTATGAGTATTTGGTAAAAAGATATAGATATTGTAGGATCTT
>SRE824
GTGATTACTCCAGGCCCTCCGATTCAATGGCCCGAGTGGAATAAGAAACCAGTCGACGATAGTCAAATCCCTGAGCTCCTTTCAAGAATTGCCGATCTTAGGCAAAGGAATTTGACTGGAGAGGCTATTG
>SRE825
TCGAAGCCAAGTCAGCCTATAGGCACCGGTTGAACCGACGGTCCAAGAAAGGGCATCGGTGCATTGGGCGTACTGTGTACCAGAGACGATGTCAAGTGCCCAGGAGAAGTTTCTTCAGCACCGGTTCAACCGACGG
>SRE826
AGAAATGGTTTTCATTATAATGTAAAAATCAATGTGAGTTCAAGAGGGCTCTTGAGAATAAATGGATGGGATCGAAAGGCGAGTTTCTAGAGGCTAT
>SRE827
CCATAGATTGGGGGAGAGCGAGGCAAGCGACGCCCATCGGAACTTTCGTCGTCCAGCAGCGCTCCGGCGAGATGCAATCTTGTCAGCAATAGCATACCACGAACAAGAAACCTGACAGTCACCGACCGACTAATTAGATGAGATGCGGTACCAGAGGAAGTTGGCGGCCGTCGACCACGTCCCGGCCCGGAGGCTCTCGTCGCCGTGCTCGCCTGTCGCGGCGGCAGCAGCAGGAACTCCCAG
>SRE828
GGGCCTCCAGTTCTGAGTTTCCTTTGGCTGAGCAAGCTAGTTGTCATTAAGTGGAGACATCTGTATGTTTCTCCGAGGAAAAGCTTGCCTAGGCTGGTGTGGTTGCCATGGGCTAGATGGTAA
>SRE829
CATCAACAGGACACTTAGGCTGTTTTATCCCCTACTGGATCGGCTATTGAGACATCACCGATTGACCCTCCGGCTCAATCAGATGGGAATATCATAGATCCACAGCCGATTAGTACTACAGCACTAAAGCAGTTGCCTCCTGTGTACACTAGTTCCACTCTGAAGGCTACGCATGCACATGCA
>SRE830
TTAAGTGCCAAACCGTGAATCGAGAGCAAATCCCATCCAAATGGAATGAAACTTGGAGGATAGCTTCGTTCCTACCCCAAGAGTGTATCCCCAAGAAATCTCACCGTAAAGATATC
>SRE831
GCTTCTCCTCACCGCTTTCTTCTTCAAGCACATCTCTTATACTCCCCACAGGGATCCCTTCATCTCGCCAATCTACAGGAAAAAGGGGATAATTACCAAACATAGCATCAAACAAAACCTCTTCTTCAGGAGCACGCATTTCTAGAGTGCCTGGA
>SRE832
CGAACCCCCCTCGCCGTCGAGGCCCAAGCTCCCGGTCCCGCACCACCCCCCTATGTCCCCCAGTGGGTTACGCACGCCGCCCTCGTTCCTTTGCACCAGCCCGCAGCCTAAAATGAGCCCAGGAGCGCCGGATTCGCTCACTCCGGCGACCCCGCCGCCGCGGGAGCTCCGCTCCGGTGAGCTTCGCCGCCGCCC
>SRE833
CGAGTAATTTCCTCTTCTTTCGTCAGTATTACTTTCTCTCCTTTACTTTATTAGTACTTGAATACTTGATCTCTCTAGTTGCGGGATCCCTTGTCTGCGTGGGTAGCAAGTTCTACCCATTTGGGGTTTCTTCTTGCCTTAACGTGAGGCGGAAGTCAGTGACTCG
>SRE834
GGCTACAACCACAAGGATGAAGACTCAAGCGCATCTGACCCGGCTTAAATAGAAGAAGCAGCAGAGCCGCAACTCAGCCCGTGATATCCAAGGACAGGGAGGCTCACAGGCAAAAAAGAAAAGATTCTGCAAC
>SRE835
AACGACGAATACGACCGCTAACAAGACCAACACGCTCTGCAGGGTGGAACTCAAGCGAATGACCGGTGCGCTCCAATTGATTGCGTACCGCCGCCCGAGCCGCAGCTCGACGCTCAAAGGCATCATGTTGCAAAGACA
>SRE836
GAACGGGAAGATCCCGGGGCAACCCGAATCTCCCGTTGAAACTGCAAATATGGTGTCTACCGGGTGGGGCAACCTTCCCCGGCAGACTTCTCGAACTAACCATGCAGGCAGGTACAATCCCCCAAAAAATGACACTTGGGATGG
>SRE837
TGCTTGATTAGATCTAAATCATGGTTAATTAAGTTTCTGATCACGAGATTAGATCTAATCTAATTCGGTTTAGGTCAAGTTTAAGATTAATCTTGATCTGTTAATGCTAAGTGTCTCGGATTAGATGCAAATCATTAA
>SRE838
CACCGCCGCCGCCCCCCGCCCCTCCTCGGCGCCCGCCACCGCCACCCCGCCGTGGAGACCCCAACCCAGACCCCCCGCTCCCCAACTTCCCCCACCCTGAGCACCACCTGGACCCCGCGAGGCTCTCTCGCTCCTTCC
>SRE839
CTGGCAGCCTATGGATGATGAGGATCAAGCTAGCTTGTTTGGTGTTTGTACAGAGAGCAGTAGTGCTTGGAGTTGAATTGTGGTGCTTAAGCTAGTAGCTTAGTAGAGTAACTATCCTGGATGGGCACTAACAAAGTTAATCATGCAGGCAACGTGCCATGATAGTTCTGCAAGTATGCTCTAATTAAAGTATTG
>SRE840
GGGGGAAGAACAACGATGTCCAGGGGCGGATACAGGCCTCTGGCCGCCCAGCCATGGCCCGGGCTATGGCCTGGGTAGCTCCATGGTATGGCTTGCTGTGCTGGCTGCCTCCTTCCCATCCCAGTATCGAACGAGGTA
>SRE841
TGTTTGAATCATGATCATCATTGGGGACAATTTTACTAATTGAGCTATCCGATTGCTCTTCAACAATCGGCTTTTCTTTATCTAGTGTCAAATCTGAATTTTTGTTTAATCGTCCATCTTTTTTGACACGATAAACTTGCT
>SRE842
ATTTGGAGGAACAACTCTCCGGTAAGAATTTCAATGTCATCTGCTTAACGTAATCCAAATCGAGTCTCTATCTTTTCTTCTTGTTCGTTCTTGTTGCAAGCCTTAGTGGTCGAGGTCGGAAAATTTCCGGAGCTATCA
>SRE843
GATAGATAATTACCCATGCTCATGCTTGTCATCATGTTTGAGCAGTAGTGGGAGCTCCTGCTACTGTGCTTTGCCATGCCTGGTCCTTTGACTTGGGCGGCAGATGGCTGTAGCATATAGTAGTAGCTGCATATTACT
>SRE844
GCTTTTTTTACCTTGCTCCTTGAACACATGCAACGAGTTGCAAATATTTTATATATAGCAATTTCCCACTCCAAGAAAGCATCAGCACCCCCACCACCATATTTTGGTGAATATGAAGAA
>SRE845
TAACCGAACCACGTTAAATCGTGTGTCTTGGTGTCTTCACGGGAGTTTGCATATTCTCTCCCTTACCTCTTTACTTACCGTATTACGTTTCCGC
>SRE846
TCCATTGGATTCACAAATCTTTTTATTGCAAATATTGCCGACTGAAAGTATTTGACATTTTAACAATTTGCTCTTTTCAGGCTGAGGATCATATGCAAGGAACAAAGATAATCTTTTATTGTTTTGAGATCTTGTGCTAGATTAAAACTTAAGTTAGACTA
>SRE847
GCATGATGCTCTATGTTGCTCCAGGTGAGGGATGTCTTCCTAACAGAGTTCTTGCTGCTCTGGGTCGAGGCATAACAAAGGTTGTGGTCAGAAACAGACTCAACAAGTTTTGGCTGATATTATCAGCTCGGACACTTATGACTTGTCTCCAGGGTGGAGTTATGTTTAATGAGAGTGAAGTTTATTTGTTGTCTC
>SRE848
CCGCGCTCCGGCGAGCGCCGCCACGGAAACCCGCCGCCGTCGCAGCACGCCCCGCCGCGGACCTCCCCGAGGCCCGCAAAGGCCCCAGGTGGACTACGCGTGTCGCGTAGTCCCCTCCCGACCCAAATCCCGCTCGATTCGACCCCGGGAAGGCCGAGATCGACCTACTCCGGTCGAGCGCCGCCGCGGGAGCTCT
>SRE849
CGGAGGCCGCGGGTGGACTCGGGGTGGTGGTGCGGGGCTGGGAACGGGCTCAGCGGCGGCGAGGGGGCACCGGCGTCGACGGAGCGCGGCGGAGCACG
>SRE850
CTTTCTTCGCCCGCGTCTACGACGCCGCGTGCCCAGCTACGTGTACGTTCGCGGTCTGCTTCACCTTCGGCCGCTTCGGTCCGCTTCATGCTGTTGGTTCGTAATGGCACAAGCACAACCCAACAAGTAAGTTATGTTCACATTCCACACTTCATTCTTGTATTTGTCTGTACTTAGATACGAGCAATGAGAATG
>SRE851
TAATTTCCTTGCATAATATTTTGAGAATAGATTTCTAGTGATCTTGTGAACCTATGTTTCGAGTTTCCTCGCGTTTGGATCTAATTTGCTAAAGTTCTTGAAAT
>SRE852
AAATGACCATAAGAGGAGCAGATGGTCAGATACACAGATTTTGTGTATAGATGCTACTTCTAGTGTCACACGCTTATTAATGCAAAAGGCAAACAAAATGAACCATGAAGACGTG
>SRE853
CTACCCCCGCCCGAGACCCAGGACGCTCCCCGAACCCTCCCTCCTCGGCACAGGCCCCCGGGGCGACCCGAAGTCACGCCCCACTCCATCGCCGCTGG
>SRE854
CGTGCTTGTACCATCTGCGCCCGCCTTCGCGTGGGACTACCGGTGTTGTTTCGATCGGGCCGTGGGTTGAGAAAGGACCGTCAAATTAAACCATTAAGCTAATGTGCCCGATGTGTTCAAATGACGACCATTACGCTTAATTTAGAGTTTTAATTTGGCGGTTCCGTCACA
>SRE855
ACCAACTCTCTGGACAATTGAACCGGTGCTATCCATTAACCCATCGTCGGTTCAACCGGTGTATGTAAATTCCTCCGTCTTTATCTGGCAATGCACCGACGTATGCAATTTCTCCAG
>SRE856
CTTCTTCCTCTCAGAAACCCTACCTTGTTTCCATCTATTCCCCAAAACCTCCATCGCTTCCACCAGCATCCCATCACCATCAACCCATGGCCGACAAGGAGATAGTCCCCTACATTGCACCGAAATCCCGCCGAGACCCTCCACTGAGCCCTATGGAGCAATACTTCGTGGAGGCTCTTCAAGAAGAGGCCTTCT
>SRE857
CGTGGGCATCGGAACTTCCGGTGCTTCTGCATCGGTTCTTCCGGTCACTCACAAGCTGAAACTAGCCGTTGGCTTCTCTGACGCTTCTGCAGCTGAGTTGGCACCCATCGGTTGAACCGATGCTATGGTGTCGGTTCAACCGGTGACTCTTG
>SRE858
AAAAAGCCAAAACGAATCAGAGCTAGTATTAGGCAGTGGAACCTCAGGTTTGGCTGACTAGCACTAAGCTCCGATCATCTTCATCGCGACGGTTTGTGCACTCTACCCCTCATACTCTCCCTAACCTATGAGTTTAAATGAAATCTTTGCTTAATCATCAAAATTAAACTCAAGGATATCCTCTGGTTCTATGCTTCT
>SRE859
ATTCATGGTAAATAGTTTCTGTTCTTAATAAATCATGAAAATATTCATGAGTGTTCTTCTGGAGTATGTTAGCTTGTCCAGGAAGTTTGAGCTTTAGTTCATGTCTAGAACAGGAGCAAAAATTAAATCTTGCTAAACTGATGTCTGTTTAGTTTAATTTATCTGAATTAATCCCGTGCAGATAAAATCATGAAA
>SRE860
CTATTCATATTCCGAATTTGAATAGTACTTGATATTTTGAATAGTGCCACGAACTTGAATAGTATCAGCTGAATTTGAATAGTGGTGTGAATAGTAAC
>SRE861
AAGAATCTCGTGTTATGGCTGCAATATAGACTTGACACTGCTTCTAATACAGTCAACCTTCCAAATCATTTACAAAAAACAAGTAATGATGCTCTACACAAAAAAATTCTTGGTAACCCCAGCAACAAAGAAACAATACCAAGCTGAAAAAATGAAG
>SRE862
GTTAGCCGGAGATCACCAGAGAGCCAGCGTTCCGGTTCCAGGTTGGTGCACAGGAACTAGAGTCGCGCGCAGCAGACAGAGGGCACCGGTGCGTGACTCACGGAGGGCCGAAGCGAGCGGTTCGGCGGTGCAGGCGGG
>SRE863
AGGTGGATAAGTATTCCTAGTACTGGGTTGTTTAAATTTTGGATGAGATCTTCAATCCTTTTTAGATAAGATTTGAGGGCTGGAATTCGG
>SRE864
ATGAACCATCTACACAAGGTCAGAGGTCAAATAAGCAATGCGATAGAAACAAGTCCGGCACATGGTACCATCGAGAAGGGATGGTTCACGCTGAATGCGCTACCCCCAAGAAAGATTCCGAAGGTAAGTCAGTTTGGG
>SRE865
GCATTAAAACAGAGACAATAAAACGTTGGCATTAACAGGTGAATGATGACACAGAATAAAACCTTTGCGGTTAATGAGATTCCTGTGACTCAATTGCACCAGTAATTGCTGCTCATCAAAGCCCATTATGACGTCTAGGTTCGTTGAATCTGAGGCACCTCCACGCCTATATAAACCACAC
>SRE866
CTGGTTTCTCCTGTTGAAAGAAGAGTCTCCTCCGTAGATCATGTTGACCCTGTTGGCGGGTTGCTGGAATCCCATGGTTCCATCTTTGTCGCCATCTTCATCGTCTTGTTTATCTTTCTTCTTTTTGTCTTCTTCCAATTGACGTTGTTGGAGAGACTTGCGAAGGTTGACGCATTCGAGGATCGTGTGCTTTCC
>SRE867
GAACGAAGCCATCTGAGAGTTGGTACCCGAGCAGATCCCGGAGCCGCAAGCGGGAAAGCAGCAGGAGAACACCGTCGAACCCAGTTCCGAAGAAGTCGCTAACCTCGACTAAGT
>SRE868
CTACAGTAAAATTTCCGAATTTCTGGAATTTCACACCTCTCTCAATTAAATAATAAAGAAAGCATAGTTAATATTGTCTAAAAATCATGATATTTTTTTGGGAGGTAGATAAAAAGACAAGGAATTTATTTTGGCTAAATGTG
>SRE869
AACCGACGAAGCAAATTAATTTAAAATTCCCCCGAGGTGGGTAAAAAATTAGGGTAAGGTCGAGAGAACTCGACTCTACCCCTTTAGCCCGGCTTCT
>SRE870
GGGTTAGCATGGCTGGAGGATCACTGGAGTTGGGCAATGACACGGAGCCGGGCTCACCTGCGGCGGGGTTCGGGCCGAAATTCGGCGCGCACACGGGTCGGGATCGGAGGTGAGGGCTTCGGGGTGCTTCCTGGTGCT
>SRE871
ATTTTCCATGGATACACGATTATTAGGATAGGGGCTCTAGCTTAGGTGTGCTACTCTCCTATCATGGGGACTCTTCCTCGATCTGGATAGGGCGCTTCTTTGGTGGAAGACACTGCTCCAACACATCATCTTCGGTCTGAGTACCCTTATCCCAATGGGTTTCTTCGGGTTCTTCTTCTAACCACCCACCTACTC
>SRE872
CGCATGGCGCGTAGTCCATCCTAGGCCAGACCCCGTGCCAATTGGAGCCCGGGAACGCCGGATTCGCGTGCTCCGGTGAGCCTGGCGCCCCGCCGCCGCGAACAGGGT
>SRE873
CGTCGCCGGAGCAACGCGCAAACGCGTTCTCGGCCATGGCTCGGGCTCGGGTTTGGTCCTGGAGAACGGGCGCGGCATGGGTAATCTACCTAAGCGCTCAGGACGGTGGATGGGGATTCGGCCGGGGTTCGCCACGGCGAGGG
>SRE874
CAACAAAGCTGCCAAAGTAATGATTACTAGCATATTTGCAAGAAAGCCCTTCATAAATTTGAAAATACTTCCTATGTTAAAACTTTTTGCAAAAAGGGGCTAGTAATTTTGTATAATTACATATATGCCCTTAATTTGCATTGAAAATTTTTAACTAGCAAACAATGATAAACACACAAATGCACATATTATTCT
>SRE875
CCATTTTTTAGTCTATTTAGTCGGTGCTGCTGGAGTAGAGACTACATTTTGAGTGACTAAACTTGAAAAGTGGGTGACTAAAATAAGTTTTAGTCACTCAAATTTAGTCACTCCACTGGAGTTGCTCTTA
>SRE876
ATTCTTACTCCTACCTAAGTCATAGTGTCAAAAATCATCTAATACACCTAAATTAAATCTACCTAAAACCTACTACATAGTGCAAAAAATCATGTAATACAAATAAATCTTCCCTAAATTCTAAATATACCTAAGTCATACACCTAAATCCTAAAACAAAACATCTAAATACACCTAAA
>SRE877
AGATCGTAACGGGTCAGTTCGTGCAAAACAGCCCAGATAGCATATGTAGCCTAAGTATTAAAGAGGACTCACACTCAAGTAGAAAATGTAACCCAAATGTTAAGGAGTACAGAGATATGACACTGTAAGCAGT
>SRE878
GTATACAATACATAAATAACAAGCAAATTAGAATGAAATTATGACATCAACTACAAGCTATTGGCCACTAAAATAAGCTTAGAAAGCTAGAAAAACAATTAATGTAGCCTCACTTAGATATCTTAATTATGAAAACCAAGAATTCTTGATATCTCACATGATTATACATATATT
>SRE879
CATCTTGAATTTCCAGGCAAATCACATCGTAAAAACAAACTCACAACTCTCTGAATTGCCCACAGCCTTCGGGGTGCTCTTGCTCCACAAATCTTGAA
>SRE880
GAAAGAAAAAAATACCTTTCTTCTCCTTGGCAGCAGTCTTGACCTTCTCCTCCAGCTTGGAGGCCTTATCTTTCAGAGCAGAATTATCCTGCTCCAAAGCTTCGACCCGGGCCTCCAGAAGCCTGACCTTCTCCGACTGCTCCCGAGAAGACTTCTCAAGAGCAGCCATCTTCTCAAGCTGCAACGCCTGGTCAG
>SRE881
CTGAAAGAGAATACTTCACTTAATAAAATGAAGAAATATGTGCAGTGATATATATGCTCAAGAACAATGAGTTTGTAAAAGTAGAATACCATACAAACTATGTTACTCCTGCCTTTTCGTTTTTGCAGTGTCTATGAATGTATTCCTGTAGTATACTCCTCCGGACTCAAGTACATGTCGCTGGTTAGTGCAAAGTTGTACTAACCAGAGACAAGTATAAAAATCTGGAG
>SRE882
AAACATCAAAAACGTCACAATCCAACCAAAGACCAACCACTCCAAGTGAGAGCACAAGATCCTACGCAAAGACATCCACTCAGCACCGGCAGCAACTCAAAAGAAACAAAAAGATAGAGAGGAT
>SRE883
CATAGTTTTGCAATGTTAAATCATACCTTCTCATACCATTTGCATACCATGTCAATCATTCATGGCATATTTATTTATCAAGCATCATTGCACTCGTG
>SRE884
ATTTGTTTTATAATTCCGCATCGATCTACTTTGGTGTGTTGTTTCTGTGTGTGCAGGGACTTGCAATACATTTATAATCACCTGCAGGAACACTACATCAAGTTGTATTAGTGCTAGAGCTCGAGGAGGGGAGAAACTCTGATATTTGTGCAGGTTCTGC
>SRE885
CACCCCCGCGAGAAGAAGCGGAGCCCCAAGAAGAAGGCCACCGAGGGCTTCACTAGCCTTTGCCTCTATGCTAGGAAGGAGGCCGGTTTCTGCAACATGGCCATCGACTCCGACACCGACGAGACTCCTTCCACAACG
>SRE886
ACTACTGAAGAATCTTCAGAATCAGCCAGAGATGATGAATGAGCACTTAGTACCAGTTGAAATGAGGGTAATAATGCGGGTAA
>SRE887
AAAGTATTCCAAAGATGAGGATGAGCGTTCCTCTTCACAAAAGTGAAGGCTACCTTCCGAGTTCAATTCTTCACAAGATTCTAGAACTCCCAGGACAACGGGCTCAGATGATATGAACG
>SRE888
TGGAGTGCTTTGCTGCCACATATTGAAGGTTTTTGACGCCCTTGCAGTCCGCGAGGTGCCTGATCGGTACATTCTCCCTCGATGGTCAGTTGAGCCAGTGGTTGATAGTGGGGTGGAAGTTGCCGCTAACGAGC
>SRE889
GTAGTAAGCTTCAATGGTCCCTGCTCCTCCGGCTTGGTCTGTGCTTGGATTGCGCTCCTGTGCTTGTACCCCCGGAGGTGGGCCCCATCGTCGCCGAC
>SRE890
GCAGCCGAGGGGGGGGAAAACCTGTGCCCTCGCGAGCTTCCCGAACCTTCCACGCAATCTTCTTCAAAAACAAGTGTCCGAACCTTCTGGTTCGGACCTCGCCCTCGAGGGGCTACTGTTGGGGATT
>SRE891
CAAAATGTGGTTGAGAAGGTATATAGGAAGAATAAATACAGATTGGCACAAAATAGCACCAGGAATCACCACGACGACACAGTCCGACGCAGGAAGCCGGAGCTGCACCTGACTAGGCAGGCAGTTAGGGATGCAGGG
>SRE892
GGTATGTGTCTAAGTGTGCCAAGAAAGGCAATGGTTTGAACAAATCAAGTCAAATAAAAAAACTACTTTTATTCATTTAGTGTTTCGTTTGGTTACCTTGGTTAATGTTGATATTGTACTAATCCTTAACTGGACACT
>SRE893
TTTTTCAAGCACTGGATTGTCGACGGGAGAATCGTTGGAAATTTTCTGACGATCGTTGGTGAGAGTCCCCATGTTGGGAGCCAGCTGTAGGTGTTTCA
>SRE894
AGTTTTGGAGGAGCTGCTACGCTTCCTCGCCACTGACCGAGTACTCCTCAGGCACTCGGTCTGGGCATCAGCACTTGGAGTGGGGCTGTGCTCCTCAT
>SRE895
GACGTTGCGCGTTCTGAAATTCGTCGGGACAGATTGCAGCGCTGGGATGAAATGGACATAACTCTCTTGTTCGGAATCAATTT
>SRE896
ATATTTAGAGTGTTTTGAACAAATTTTAGTTAAACACGTAATGGTGATTCAGTTGGTACATATCGGATTCAAATAGCATGAAATAGTACATTTAATCCGCATGTGATAATGAAGCAAGAAGTATTTATTCTTGCACGAAATGAACGATACATTTTTTGAATTATTACTTATTCACTACAGCAGTTCAAACACTAATT
>SRE897
AGGGCACACCAAGAGAAGCTTCTTGGTGGAAAAACAAGAATGGGTGACCGATGTCTCATCAAGCGAAGATTCAAGTGATGAAGAAGACATCGTCACCATCGCCCTCACCAATGAAGAACCACCACTACCTCCGCCTCC
>SRE898
AGGTGTACTCGGCGTGAACCGGTGTTCTTTTGTCCGAATGAGGCTCTGCCTCCTCCTTTTATAGACCAAGGAGGGGAGAGGTACACGTGTAGGACATC
>SRE899
ATAAGTAATCAGCAACACTATAAACTCTAAAACTCTTGCAAATAAAAAACATTATATATGGATATTTAAAACTTTTTACAAATAGATTTAGAAAACTATACATGAAAACTTTCTAGACAAATAAAAAATCTTTGAACTCTAAAAGTCAATAAGTTTGCACTTCGAATTCAGGGT
>SRE900
CTTCCAAGGATTTCTTTGCTGAAAATTTGAGGATGAATGCAGAACCTATCCGTCCTCACCAAGGAAAAGAATTGCCAAGTAGTCTTGGTCTTACGCAATTGAC
>SRE901
ATTCTAATAAATAAAATAGATGATACATTACAAAGAATGACATATCGCGACCAGACGCATAAACAACATAGCACAACACAAACATAAAGAAGGTACAATAAGATAATATAGAGAAGTACAGTACAAAGTCATAAAGCA
>SRE902
ACTAATCCTAAGGCATGAGCCAAGTACTCTTTAGACGTATCGGAGAGGAAGCTAGTAATTCGCCAGGGAGCCTCACGAAGACGCTCCACCAGAGACTTGTTGCTAGCACCTTCTTCTTCAACCATACCAACGACTACTTGTGCCGCCGCCTCAAGATCAGCCAGCTACTGGGCCTTCAGATCTCGATCAGCCGCCAAGTCCCTGATCTACTTCATGTCCTCGACTAGTTGCTTGTCAGAGTCAGCTTTGATCTTGGACAACTTCTCCACAGCATC
>SRE903
AATTCCATAAAAATACAACTAAGCTAACTGATCCCACTTAAGACCTACTGCCAAAGTCTGAGATTGTTCTATACGAAGCTCAAATCAATATAACTCAA
>SRE904
GCAACATTAAATGTTTTCTGAATTGTTCTATTAGTTTAGAAACTCTTCTATGGCATGGATGGCTTCTGCGCGTACGGTGTCGGCTTTTGCTATGACTGCTTCCTCGTCCTTGTCATCGCCTGTTAGTATCTGTTGACT
>SRE905
GGTCGAAGTAGCAGCGGAGTGGCGTCGGCGGCGTCGTCTAGCGGCGGCGCACGGACGGCGTCGGGGAAGAGGTCGAAGCAGAGGCTTGCCGGGCTCCTAGATTGCACGGATCGACTTCAGAGGTGCCTGTGAGGAAGATACGGCGGTCAGGGTGATCG
>SRE906
CAATCGAAAGACCTTTCGGCAAGAATGAAAAGATGGTGAAACACAGCCCCAAATCAGATGGCAAAAAGAAATAGCACAACCGAAAGCAGGCACATACGGAAACACCACTTTACTCACCAACAAAATGAAAAAAGTTGC
>SRE907
GAGCAATCTGTCAGTGTCTCTGCATACTCTTCTCGCGTGGGCAGTGCAGACGTGTTGCGCAGCTTGTGGGCTCTGAATGCTTCCAATGGCACAATTGCTTGTTTTTTCCTCGAGGGAAAGGGTCGGGATCCATCTTCCAAAGTCGCCCCACGAGCGACGCAAATTGTATTAAACCCTGATCAAATATTCAGCAAAAATATTTGATTCCCTTGTTCGTTTGCGTCTCCATGTACAGAATTCCGCCGTTT
>SRE908
CGTCATTGGTCAGTGCATGGTGTTGCATCATCGTCGAGAATCCATAGATTGACTAACGGGAATGCATTCGAGTGTAACATCGTGGGTTGTCTTGGATTCCCTCTAACCTATCTTG
>SRE909
TCCAGGTGCATTTTGGCGGGAAGCTTGATCCTATCCTCTTGAAGGCGGTTTGGCATGTTTCCATGTATAGAGATGGCGGGAACCGACCTCTACAAGCTATAAAAGGGGCCTCTCCTACCACTCACCACACACACCACTTGAAGGCCTCTCTCTCACACTCTCTTGTGACTTGTACTCCTTAGGGTAGTGGAGCTA
>SRE910
TAATACTTCTTGTAGGAAACACTTCAGGCTAGAAAAAATTGAATGAACTCTCATGGTGTAGCGCCAACTTATTTTTTCTTTTTAGCTTCTTTCCAGAGCTTTCCTGTTAAAATAGTTGCTA
>SRE911
ATTAAAATGCAGTATGAAAATGTATTTAAAAGTGATAGGTTGTTCATGTTATACTTGCCTTCCTCGTACTGCTCTGGCTGCTGCTCAAACTGCTCGGAAGACGGCTGCTCCGGGTACTGGTACTGGGGCTCCTCAGAT
>SRE912
CTCTTAGCCCCGACTACTCGATAGGCCGTGCCTTTGACTTTGACTTAACAAAGAAAGGTTGGTACTCGAGGTAGCCGATGGAGTAACGACTCCTGAAG
>SRE913
ACCAAAATTGGCGCAGGCGCGAACTGGGGTCGGGGCAGCGAGTCCGGGGGCGAACCTGGCCCCAAGACGAAGCTTCTGCGGCGGATCTCGGTGGCGGGGGCGCGGCGGAGCTTTGGGACCACGGCGGCGCAGGGGGTGTCGCGTGGCGGAGCGGGGATGCGGCGCTAGGGTTTGGAGGCTCGGGTGGGGGCGGTG
>SRE914
CCGATGCGTCAGTCTTGGGCCAGAAGGTAATATTCAGCCTGTCGTTTTAATTTTCTTTAGCGCATTAAGCCTCCATCAAATGAAACTCTGAAATATGACACATTAAGTGGACTTCTGAATCTGTGCACGGCATG
>SRE915
CGCTGCACTATCTCAGCACCATGCTCCAGAACCTGAAGCTCAAACTGTGCAATGGCGTGATCTCTCCCAGCAACAGCCTCATTAAGCCCCTGAATCTGAGTGTCTCTCAAACGAAGACCTCGCTGGAAAGTCTGGGCCAAGTCTATCACCTGATCCATGTGCCTCTGCTGAAGAATCTGATAGTGGGACTGGGCA
>SRE916
GATTGCTTGAAAAAGGATCTTTTTGTAAATGTTAAAGGTTATATGTGTAATTATGATTTTATGCAAGGTCCTTTCTGTAATTTATTTGAATAGGGTGTGCAATTATTACTTTTGTGGAGGGTGCTTTTGCAAAATTCAGTGCATTTATTGCTTGGCAGGAATCTTTTCAATTCAACCCAAGTTTGTTGTGAAATT
>SRE917
TCCAAGCAATATGGTGATGTCAGTTGATTTCTTTAATAAAGCAAGGGTCTTTACCGGCATATCGACTACATTAAAGGCAATTTCTCTATCTGACAGCATCACCAGTCCAGGATAGCTTACACAGTTCTCCATCAGGATAACTACAC
>SRE918
TCTTGTCGTCGGCTTCCGTGCGTAGCTTCTGACCAGGGATGGTCTTGAGCTGTCCTGTCAGAGTAGAGTCTAGCCTCTGCAGCCGCGCGTCGAGGTCA
>SRE919
TTCCAGCTGATTTTGCAGTATAATGGTGTGGTTTGATCCAGGACATAACGTTCCAGCAAATCAGGACGCGACACATGTCAGAATATGGAATAGATGGCCCACCAGAGCAAGAAACCAACAGTACAAGAGCCAATACCCGTGCCAATGACAAGTGGGCCCAGGAAGGAACCCATGGACCGAAAGGGGAGGTCGG
>SRE920
TCAGGTGAGTGTGGGCGATCAGCGCTGATAGTTGGGCTTTCTCCTGCACTGCGGCTCGCGTTTGGCGGCGTTGTATGTGGTGATCAATCCCAGTACTCAAGATGTCGCTGACGGTGGCATGTGGCGAGGTCGCGTGGCTGTGCAAGGCTGGTAGGAGCTCCGATAGCGGTCCCTCTGGCAGCCAGGAATCGTCC
>SRE921
ACTTTTGGAAAGTGAAAGATATAACTAGAAACTAAACAAATGCAAAAACTTAACTTGAGGACATGATCTAGCAACCAAAATTTACCAACATGATGACAAATTCATCAAGCATGCAACAAAAATTTACCAAAATTAAACGACTACAAGCATCCACCATTT
>SRE922
AGCCTCAAAGGGCATGAAACATATGCCATGAACACTCGCTGGTGTGTGGCATATGTTTCTGCCCTTCGAGGCTGAGCTCTTCATGGATTCTTGAGAGTGAATCAC
>SRE923
GACACAGGAGTAGGTGGAACTGGATTAGTGGAAACTGACAGAGTCACCTGCTCAGCTGGAGGTCTAGAAAGAGTAGCTGGAACCAGGTACTCGGACTCTGACGAAACATAGACATAAGCCGAGGCCACTAACACAGCA
>SRE924
GACTAGTGGTCTGGAGCGATTCAACCGGACCCGCTGGGGAGCAGAGGTACGAGGGTAGAGGGCTTATCTCTAGATAGAATCCTAATTACTAAGATAACTTGAAGAGCTACTAACTTGATCTGTTTCGGCGGCCTAAGC
>SRE925
AGCGAGTAGGGTGTCCTACTTAAGGACTGGAGTAACCTCAAAAGTCGACCGTTTAGGATTAACCCCGTCGGGTTACCCAAGTGGGACTCACTTTGGAG
>SRE926
CTTCTTCCTCCTTTCGACCTGGTACAAAACACTCTCTCAATACACTCACTAATTTACCACGCAACATATGTTGGTTTACGTTTATATGTTACGCAGGGTTTGTTTCGAGTACGTTCGTTCCAGATAACGAGGGCGTCACCTTAGACGAACTCGACAGCTTGACTCCAGACTCACCTGGCGCGCACGGTGACCCCG
>SRE927
TTGGACTTGGGGTGTTGGCGTTGGAACACTTTCTTGAGATTGTGGATCATCTTTTTCTTTATCTTCATCCACTTGGGGTGCCATGGAGGTGCTTGGTGTAGACGAGGAAGGTCCTCCCCCTTGATCATTGCCTTCATG
>SRE928
AACTTGGGAAACATTATAAAATTTTGCATAGATGTCGGAACCCCTGGCCCTGGTCCTCCTAACATGAAGCAGCTTGTTAGAAAATAGGAGCCTTATTAGGTTTCGGTTGCCGGCACCCGACAGAGACACACTATGCTAAGGTCTTATTGGGTTCGCTTTAACCATCAGAAAAACCTT
>SRE929
CGACACGATCGTATCTGGGTGTGTCGGTTCCTTGGACTCTTGGAAACTCACTGGAAGTTGGTCAAGCCGCCTGCTTGGTCTGGAGGGCCATCCACAAC
>SRE930
TGGCCGAACGGTGCCTGGCGGTGGTGACTGCCCAGCGAAATAATTCGGTGGCATCCCAAATTCCACATTAACTGTAGATGTAGGAGCTGCCGAACTAGGGGTAAGATCTTTAGTAGAATATGCGGTATTTACAGTCTTACCCTTCTCCATCCTATCCATACGCTCAGATAGATCAATCAAAGTGTTTTGCGTGGA
>SRE931
ATACATTCAGGGAGGAAAAGGCTTGTTGTAAGAAGATATGCATGATCAGGAACATCGCAAATCCTCTTCTTGCATCTGCTCTTCTCCCTGATAGGTTTTGCAACAAAAACAATGCCATCTCTCCAGAAGCCATCGAGG
>SRE932
ATTCATCTCATCTCTAGAGGGAGGTCCTCTCATCTTTGTTTTGGTGAGAGATTTGGTAGGACTAGAGAGGGATTGAGTGTTGTGGCTCTTTGTTCTTGAGCTTATCGTCATCCAATCTTTGTGTGATGGTTGAAGTGG
>SRE933
TGGACATAAAGAACGCCTAAAACGGAGCTAAAACGCAAAATCTAGGCCAAAAACAAGTTCCAGGGACCTATTTGTAAGAAAACTGGAGTTCCAGGGGGTTTCTGGGCAAAACCGAGGACTAAAACATAAAAAACTAGAAGGTTCAGGGGCTTGC
>SRE934
AGATCAAGCCTCAAATCATCAAGATGGCGGCGGCAAACCCCTTTAGAGGAGATGAGACGGACAACCCATATAGACATATCAAGTGGTTCACAATGCTATGCAACACGGTACAACAAGACGGAGTTCCGCTAGCTTGGT
>SRE935
TAGTACCGCACAACTAGAAATGGCTGGAACCCCTGCCCATTCAGGGGTAAGTGGTGCGTACGATAACATAGTCCCACAAATCATAGTTACCACATATGTCCATAAGAGCCGGGGCAAGCATCCTCTCGCAC
>SRE936
TATATATTGACGATGATGGTTTGTGAGGACTATGGTTGTGATGATTTGCATGGACTATTGTTGTGATGATCTATATGGACTATGGATGTGAATTTCTATTTTTATGGATATGAACTTCTATTCTATGTATGTGTAAATGTTATATAATTGTTTGATATATACCATCAGTAATGATATTTACAAAATTACGGTGAA
>SRE937
CCATGGCTCTAAAAATTATGAAAAATTTGCAGTAGCTTACTCTTGGTATGTGTAGTTCACTGAAAAAGTTTCAGGTGCTTGTTCTATATGCAAGTGTGTGGATCTAATTGTTGTTTAATTGCTTTTCTAGGGTTAAGACAAATGCTTTCGATCGTCGTTCATTGTCGGAAAAATTCCGTGGCATGCTTTACTGTC
>SRE938
CACCCGGATCAGGCCACACCCGTCAGCCAGAGGCCGACAGGTGGGTCCCACGGGCCAGCGACCCACCCCAGGCCGGGTCAAGGTAGGCTGCGGCCTTGACCGCGGCGTGGGCGCGGC
>SRE939
ACCACAGTCTGCAGCACAACCCACTGCTCTAGCAACTCTTTCTTTTGCTCCGCAGCAGCATCCGCCGCCTCTACAAAATTGACATATTGACCATGATCACCAGTCGAACACATCTCATAACACAGAACACCTGTCTAG
>SRE940
TTGAACCAATGTTTTATAATAAAATATTTGGATGTGGAGATTCTGATGTTGTTTCAAATTCTCTCGCGTGGTTCAGTTTGTGAAATGTTTATTTCACTCCAGTGAAATTCTGTTAATCTATCTGAACGATTTATGTTGCTTCCGCGTACTCTGTTATGTTCTTGTGCTGCAGTGTGGTAATTCTCCAGAGGAT
>SRE941
TGCAACTCAACATTAGAATAATATGTCAACGCCAAGAAAAGACAAATCATCACAGCAGAACACAAGAAGCCCAAATTTCAACAAACTTCACAATGAACGGAAAATGCCACCACATGACAAAAACACCCCCACCAGAAC
>SRE942
GGGCGATCTCGGGAGCGACCGTCGCCCTTCGGGTATGCTCGCCTTCCTTCGTTGGAGCCCTGCAAACGAGTTAGGGAGCATTTCCGAGGGTGGGAGCC
>SRE943
GGGACAAGACTAGGGATAGATCAATCTTCTAACTACTTGATCAAAATTAAATTACCTTGCTTGATCTGCCTTTCAAGAATAACTGATACCAACGACTC
>SRE944
CAAAGATATAAAAATTATACTTCACCCCATTTCTTCTACAACCCATCACTTGCATCCGCTTCCGGTGCTGGGAGCCCCGTTCTGCCCCCTCCCTACCT
>SRE945
AGGAGATGTGGCCGGGCGGAGCAAAAGAAACAAGAAGGAGAGAAGGAAATTTTATTTGGTTTCATCCTGCAGCCACCACAATGGAGAAGACGATGATGACACCATTCGCATCGGAAATGGCCACAGATGTAGGGGAGCGGTGGCACACGGCCAAAGAAAACCTGTTCGAATACAACAGACCATAGATAATATACCAACATATAC
>SRE946
TAGTTATGTTTGCCAACAATCTGTAAATTAGATGTTGGAGTTCGATTTGTATCTTGCAATATTTTGAATAATATTTAGCAAAAATATA
>SRE947
ACAAGGTCTTGTATCAAAATAAGGTCCAATCACATGCTAAGAGAGACTTAGGCTCATGTACTTCCATTCCCATCGATGATTACCTATTCATAGACTCATTTGGCTATAATGCATTGTGTATTTGTTTATGTTT
>SRE948
CTCCATCACCTGGTGGAGTACTTCCAGCTGAGGTACGGCGAAGCAAACCACGGAACAGGCCCTCAAAGAAGAAATTGGAGGTCTTCGCAGTCAAATTGTTCCAAGACGAGAATGCACCTGGGCCGAGGCTTAAGCCCGATGAGGAGTATGTGCATTCATGGGTAACAAA
>SRE949
AGTCAGCATGAGGATAGGCGAGGCAACCTTCCCTGAGGACCTTATTGTAATGGAGTCAACAGGAATCGACATCATTCTTGGTCAAAATTGGTCAGTTCGAAACAAACTTGTGATGCAGCCTACCAAAAGAGTGGTAAAGGTCCAGACCTTGTCAGGAGAGCAAATTGAGCATGAGATTCAACATACTGCCAACTC
>SRE950
CGGCTTGGCATGAGGGCGAAGACGCCGGAGGGGCGAGCGAGCAGCAGCAGGTAAGGGAAGGAGCAGCGCGACGGCGGGGGGGAGCTCGGCGCGCGGCG
>SRE951
ATGCAATGCAAGGCTGAGACGAACAACATGGTATGCAATGTAACACGAGGTGGGTAAAAAAAATGATATGACATCATGAGGTGATCTAAAACAAAACA
>SRE952
AACTAAGCCCACATCTCTCCAAATCATCTCTTCCTCCTTTGTGAGCTCCCACTGACTCCCACTAATCTCTGCATTCTTTTAAGAACACAACAGTTGAAACAACTGATCTTTGCATTCCTTTAGAAACACAATAGTTGAGACAATTATAGTGGTAGAAATGGTACCCC
>SRE953
CATCTATTTACATAAATGCTATTGACGTGTATTACATAAGGTTTACACTAAAAAGGTAGATTACACGTTGCTAGTAGAAGAATGAAGTTACGTAAATTAGAACCCACCTGAAGTCCGTATCTTTGCAATTTCTAAATTGGTAATTTAGCATCACATATTTCTAAATTGCTAATTTAGTATCTCATACCA
>SRE954
GCCGCGTCTGCTGCCACCAAAACTCACCGTTGGCCTGCGGCTAGGGCGGACCTCATAAGAGGCTGCAGCCCACGCTTCCGGACGGCCCACAAGATCCCGCAGTCCTCTCGTGCAGTGC
>SRE955
CGAGGTATCGCCTGGTGCAAAATACTCCACCAAGGCCTCCACAAAGAAATGCCCCAGTGGGTAGGTTTGTCTTTAGGCCGCCTCAGCAACAAGGAGGATTCAGACCTCCAGTGCCTCAGCAACAGCA
>SRE956
CTCACTCACTGCAGCAGAAACTAGGGAAGGGAAGGCAGCCGCCGGCTCAAGCTCCATGGAGCAACAACCAAGCTCTAGCAGAAAAGGGAAAAGAAAGGCACAAGGAAGAGGTGAGAGAAGTAGTGTTTTTTGGGTGTTGTATAGGATTGGGAACTTAAACTAATTTACTTTAATGTGAATTTGACTATTT
>SRE957
GGCTGGGAAGCCGTGCTATGTCGCCTGCTTGCTTCACGGGGAGGGGGCGGTAGGCGCTGCCACGGAACGTCGCCCGCCGCGGCAGGGGAGGGGCAAGCGGCGCGGAGCGGCGACGCCAGCGAACGGGGCGCGAGCTCT
>SRE958
TTCACCCCATCTTTGTTTTCAGATGGCTGAGGAAGGATGGACCCAGGGCATTTGCCAAGCTGCACCTGGCTTCCCCAGCCTTTTGATCAACGCCCTGGAAAGCCTTGGCGTTACGGAACACCCAAGGTACTACAGCAGAGAGTACGAGCACCATGGTACCCTCCGCTGCAGGGTGATCCTGGTCA
>SRE959
TGCTCCGATCACTGCTCTGGTTGATGATTCCAGCAAGATAAAAGAAATTCTTGAGCAGATAGAATCCCAGCTTCCAGAATTACTTCGAGTCAAACTCTGGCCAGCCGGCCATCTTCCTTTCTTTCGGGCAGAGGCGAAGGCAGCTCAACAAAGAATAGAAGCACGTCGTTCTCAAGTCTCTCTGAAAACTGACAT
>SRE960
GTGATTCTTGTTTATCCCGGGGGTATGACGGGAGTGAAGAGGTCCAGATAAAAAAGGTAGAGGTACTCTAACGTCGTACTACAAACTACTCCTATCAAGAATACTTGACTTGTAG
>SRE961
CACGACAGGACGGCGGCGCGGCACGACTACGCCCACACTACCAAAACCAACAAAAACCACCTCCCGTTCATCCTCCAAACCCCCCTCATCGTCCCCCTCCAGGCCCATCATCCGCAACTCATC
>SRE962
AATGACAACTCGGCCTCTGTGTACTTCGAGAGGCTTCTTGGAAATCTTCTTCGGGCCGGCGCAGTTGATGCTGACCGAATGGATGGTTTTCAGTATGTACCCAACGAGGGCTTGGCGGTGGAGGTGGAAAGAATTCAA
>SRE963
CAGGGTTAACCATTTCGTTTTCCGGTCAAATCCCGGTGTTTAGCGGAAACGGAATTCCGTTCCGAAATTTCGGTAAATTTCGGCGAATTTCGTTGAATTTCGGTCGAAATTTGTTGAATTTTGAATTTGAAAACGAA
>SRE964
ATGGGAACCAGGGAAGGATGGCCGAACCTCTGGTTCGACCAAACCAACTCTGATTTTCCTCAATTCCCTCTTCTTCCTCTTCAAACGATGGTTTGTGCAAACACACTCCTCTTACTCCCTAAGTTCTTGAGTTTAAATGAATTC
>SRE965
GCGGCAGCAAGAGGAGCGGCTAGGGGATGGCGGCGATTATCGGGGCGCACACCGGGGGTACGTGGACGGCTCTCGGTTTCATGATGCTAGGGTTAGGGCAGGGGCAGTGAGGCCCCGCGCCTTGCGCTGAGCGGGAGAGGGCGCGACGGCGGCCGTGGCTAGCGTCAGCGAGGTTTTCCCCTTCTCTGCTTTTGCTTGAGTCACGTGATTAGCGTGAACCCGATGGGCATCCGAG
>SRE966
GAGAGTACAACATTTCACAAATACATTACATTACAGAGTCTTAACTTAATTATTACAAACCAAGTTCGAAATCTCAGAAAGGTACTTGAAGTTCAAATTGAAAGTAGTTCAG
>SRE967
AAAAAAAGAACAACAAAAAAGTCCCTTCCCAACTCATGCTGAGTTGACTGTGGCATAGATTGAAAAGGCACCAGTCGAACAGCAGGACCTCTCGATCCTTGAGCTCCACTATTGCCGGTTCCATCAGCATTGGAAGCACCCTCAGCAGCTGCAGGAGTATGTTCGGGCGCTTGAGGATTTGGCTCAGTTGATATCCCAGCCGTGTCTGCATTTGGCAAACTGGCGGATGG
>SRE968
TGGTATTGTCCCACGAACTTATTAAAATTCCACAGATTTAATATCCTCTGAAGCAAATAAAATCCCTAACATGACTCCATACATAAATTTCAATTCCTCTGACCACTACGTATGAGACTTCCCTATTCCGCATCCTTC
>SRE969
AAGTTCAGATCTGAAAACAATTACTAAAAAGCAGATCAAGGAACTAAAGACTTCGGCTATTAAAAGCAATCAAAAGGAAAAATAAGCTGGTGATAATCCAAATACAAAAAAAGGCCAAAAGAG
>SRE970
GATATGACTGGTTTAAAGTTGTTTGTCTCTTTCATGTTGACCAGTCTGGGATTTTATTTATAAAAACGAAAACTAAGTTCTTGGTCTTATCTCTTTATCCACCATGCCACCAGAGCCATATAAAAATCCCATGCTATGTCTCTTGGCTACATGATTGAGCTTTATCAAATTTTGTGACCCATCATGGTTCTGCTC
>SRE971
AAGACTACGAGTAGATCGTGTCCGCACCCAAGCTGATCGAGTGGAGCCGTGATGGATGAAGAGCTAGTCCTCCATGCCGTCATGCTAGTCGTTATCCTATGGTTGTTCTGTGTAGCTCTGTGTTGTCGCTTTATCCCTCGTGTACATGTTG
>SRE972
TAACCGAGGCATGCCCTAAGTTTACACATTGCAAGCTACAACTACACATGCAGAGGTTAACTAAACCTTACACAAGTCTAAACAAAGTTATCCAAACTAGTTTTATATTTTTAGCAAATTTCCAACTCCATTTATGCAATTAATGAGCTATAGAAGCAT
>SRE973
GCAATCTAATCAATACACCACAATTTTGAAAAACACTCTCCACAAAAGCTATAATCACACATTCAATTCAAATTAAACTATAGAAAGAACCTTGCATAAAATCAATATTACACATATAACCTTTTATAATTACAAAAA
>SRE974
TATTTTTTTTTGTTTCTATAGGTCACAATAACCATAATGTAAAAGTTTCACTTTTTTTATATGAGTTACTATATATTTATAGCTATAAGAGAATTT
>SRE975
GAAAAAAACGAAATAAAGTAAAAAAAACATAGGCTCGAACGCACAAGGCCTCGATGGGCCACACAGTCGATTTAACGAAAATAAATCTCTTATATTCATAAGATACGATTACAAAGTGTGATTACGATAAACACTAATCTATTACATGGGCTTCGAGGCCCAGATTTCCTACAGGCTACCATCCCCCCCTTCGGG
>SRE976
AGGGTTAAATCAGGGTTTGTTAGTGAAAATAGATAGAAATTGATTTGGTTATTGGTTACTTGTAATTTTTATAAATCATGCATGCATTCTCTCATGTCATATGCATATGCATACGTGTAGCAGCCGCGGCGGAGGAAATTGTGTACGAGGTGGTTGCGGAGCCACAGGAGCCACAGGGGCAAGCCCAGCAGCAGG
>SRE977
GGCGTACCTCAGTGTTAGCGCGCATCCTAGCCTTCGAGGGCCCAGATGGTTCCCAAAAATAAACCAGTAAAGCGTACTTTATTATTTCGGGAAATTGAAGATGCGAGTACGAGCAAATGCACA
>SRE978
ACCGAAGCCCCCGCCGAGCCCCCTCCTCCGCCCCTCCTCCCCCCCAACCGACCCCCCAGATAGCTTCCCCCACCTCCACTGGACCTCCCAAGCCCAGCCACCCCCCCTCCCAGTCGCCGGAGAGCCGCCGCCACGGCA
>SRE979
CACTGACACTCCATTGCCGAGCCAGATGTTCACTGACATAGGCTCTTCTCATGGTCACGATGAAGATGTGGAGACATGGGCCGAAGAAACAATTGGGGACACACATCTGGGAAAAAGGAAGACTAAGATTGGTCCCGAAATGAGAAAAGGGAAGAAACCACGCACTGAGGAGGAGTTAGGTAGTGACGATACCAC
>SRE980
CTGAACAGGAACAATAGCATGAGACTTTTGGTCAACAGAAACTTTTTTCCACGAGCCACTGCATCTCTTCCCCTTCTCTCATGAAAATGGCCTGCCCTTCGCACCTAATGATCAGGCTAAACCACATTTTTCATGAAT
>SRE981
CTTATTCTTATTATTTTTGCTTGCTAGTTAAATAATTCTATAGTCTAATTCTTTTTGCTTTAGCTTTTTATTGCGTCTTCCTAATGAATATAGTAACG
>SRE982
CTCGAGTAGGTTTTGGATATCTTTTCGACATTTACGTCTTGGGCAACCCGACGGGGTTCGTACCTAACAGTTCTGTCTTAAGGAT
>SRE983
GGCTGGCAGAGCTTTATGATAGGCTATAGGCTCTACATATGAGCACATGCTGACAACTCTTCGTATCTCATACAAGACATTTCTGGTTACCAGCTAGAATTAACGTCACATACTTTTTT
>SRE984
CGAGGTTCGTGTGCAGCATGTCTATCATCTTCTAAAATCTCGAGTTCACCACCTTCTTCATGAGATTCATGCATCGTCTCAGTTTCTTCCGATACTATATCTCCCTGCCCTTCATGATCCCCGCCCGCTTCAGTTCTAAAACTAATCTTCTCGAATGCTTGAACAAACAACACAAGCGGTAAGCCTCGGCTACTA
>SRE985
CAATATGTGATTATGCAATGCAACAAATATGCGACCTTATTCAGGTTTATTTGAGCAAAAATGTAAGCAGATCGGAGTTAGGTGTATGAATCAAGGCGATTAGAAATGAACGAATATGAACACTAGAAGAACAACATGATACTTCTAGTCATCAAGAATAACCGGAATGAATTATCGTCGAGCATTCGAACAAATGACCTAGAGACAAGGATGACATGTAGATT
>SRE986
AAAAAGAAATAAATAACAGAGAAGGGTTCCTGATTTAAGTTTTCAAGAGGTGGAAGGACATAAATATAATTTTGTTTCTCTCTCAGGGTTCCTGATGT
>SRE987
CACGCTAACACAATCCTAGCCGATCACGGCAAAGCACGATTCTATTCTAGGGAATAAAAACTACTTCTAAAAATAAGATAACTCTTGCCAAACCGAAGCCAAAATATCTGGTCAACTTCCTCCCCTTCGGTCAGCAAGATCTTTGACCGTGGCACACGATCATCCTTCCAAATCCACCGATCGTACAACGCAGAACTTTTTCTCCTTCACAACACGCCTCCTT
>SRE988
AAGAAATAAAAGTTTTATCGTTGAGCTCGAATCGGAAATAATTAAGATATGGAGTTCGGAGTAATATTTTCGGGTGGTTTCCTAATGGCATGGACAAAACTATGTCATGAGAGGCGTGGTAAAGTTTTAGGTAGATCC
>SRE989
GTGCATTTAACTAGTATTGCATATGAACTTTTTATTACAGTTAGAACATACTATAAACAAGATCATACCCAAAAATCAAGATCAGAAACATTGTAGATTACTC
>SRE990
TTTTTCTTTGCCAACGTTGACGTCGAGGTTATCTCCAAAACCATTGGAGATCACATTTCATTTGATCCCCTGACCTACTCAGATAAACTCTTCACCTTCAGGGACATCGAAAACGTGGAAGTCAAGGAAATCCTTGTT
>SRE991
CATCATCACATGCATGAATTGAGGCATAATGGAATCTCGATTACTGTCACACTGTGAGACCCAGCAAAGTTTCATGACGTTACATAATGATTACATTAAGAAGTACGTACTACAGAGGAGACGCCCGTTATTGCACTG
>SRE992
TCTGCCATAACAGATGGATACGACGGCTCGGCTTCACCCATTATGACGCCTACATAATAGCCTCAACAGGTCACGCCGCAAGCTACGTTCCCCCAACGGGCACCTTGCTGACGGGACAAGAGAAGACCTCCCTTCGTCAGAGGGTCAGCAGGGCATGGAAGCATATCGGAGGAAAGATTCGTAACCACTGTAGCCATTTAAGTACTCTGCGCAGTATGCTGCACAGTCACGT
>SRE993
GTGCAAGTTATGGATTTTCTTGTAACGAACAGCGTTGCTGTCCCTGTTATTATCATACTCGTTCCAGTTCTACTTTTCCGCGCTTACCCTTCTGTACTTGGGGAAAGCAAAAGTCAACCAAACAAAGGAAAAAATTTCCATTCCAAAAGGGGGGAACGAAAACTGGCAAACCCGAAGGGTTCCGGGAACCCAAAG
>SRE994
CTCTCTACGCGGTGAAAAGCCTAACCTTGCAGATGGAGAAGAAGGAGCCCGCACGACGCAGTGTTGCAGGTCCACAGACGAGAAGCAGAACCCGGCTGGACCAACAAGCCGGAGCAGGACCATCGCGTCAAGCACCCCCGGTTTCCACTACTGCGCAGCCCGGACTATCTACCCAGAACATGAGCTTCGATGAAGCCTATGGGTACTATGC
>SRE995
GACCAAAAAATTAGCACAATCCATTCTAATTTACAATTGACAGTAACATAAAGTCTATATTAGCTAGCCCATAGCACAAGCAAACATCACATAGCTCAATTAGTAAACAAAACCGAGACACAAATCACAGACACACAAACATATGATGGTATGAGTTGATTTTAAATGGCATAGCA
>SRE996
ACCCGTCCTCAGGGTAAACCGCGCACCCCGCACCAAGGAGAATCATCTCAGGGTGGAAACAGGATCAATAAAGTACTGCTACGCAAGTGCTTCATCCACCCAAAGAGCTCTCACACGATCTTCCAGTGTGACTCACTCCGCAAGGCCCTTGGGGCACCTCTCCTGAAGGAGACCTTACCTCAAATCTAGTCGACC
>SRE997
TGGGGAATCTCCAGTAAAAATTTCAGAATTTTTGAATCAAATTTGGTTGGGGTTTGACCATTGTTTTTGGAGGGTTGTCTTCTGTCAAAAAGCGCACC
>SRE998
CCTTTCTTCTTTATCTGTGTGCTAAGAAGACTAAATATGTGGATTTGTTTTTGGAAAAAAATGATCCGAAAGTTCAGTTTGATGCGTACCGCGGACGGTGGCGCGGCAGTACGAGAGCCTGGGCCTGGCGGCGCTGGACCTCCTCGCGGGATGGCGTGGCAGGAGGAGCTGCGGATGGCGCCGGAGGTCAGGCGCAGGAGACGGCGGCGGGCGGCTCTCCAGCAGGGACGG
>SRE999
GGCTGCTGTTCCTTGAATCGCCGGAGGATCGGAGAGATCGGAGATTGTAGAGAAAGGGGGGAGAGCGAGGCCGGGGATGGTGTTCGGAGACGTTACAAGTTCAGGCTGGCAGACGCTGTGTGCCCTGGAAGAAGAATT
>SRE1000
CGTTTTGTGGCTTCTCTGGACAACTGCACCGCCGTTACTTCTGAGTTCATCGGTTCATCCGGTGCTATATCGTCGGTTGAACTGTTGGCCGTTT
>SRE1001
TTCAAGAGCAATGGTCCTTTTAGAGCTGGTGTTGACGTCAAGAACATCTACTGCATCGGATTGTTCTTCGTTTGTCTCCTTCAGTGCATCAGGAATAGCAGTCATCCCATGTTGTACTTGGCTTTCTGCATTGGGGAT
>SRE1002
CCGGAATCGCGCCGAGCCCCCAACTCCGGTAAGCACCGAGCTCCGAGTAATTGCTCGCCGCCGGTGGTTCTCAGGTCACGCTGACCCCTGCGCTGGCTTCGCAGGAGTACCACGCGTCGGCCCGAGGGATCCAGGCGCCCGGAGAAGCACTGCACCGCCCGGACCCCGAGCTTCGTCCCAGCGCCGCCGCCCGACCTCGCCGTCGACGCCC
>SRE1003
AAGGCCTACAAGCTAGCGCAAACGGTAGGGAAGACTGTGCTGGTGCTCACCAGGGGCGCGGGGCGGCGGATTCGGCGCGCAGGGTGGTCGTCGAGGAGGAATCGCGGCGGCGCAGGGGTGGGTCGGCGGCGCCCCTCCACGAAGAATTCCGTGCGCAGCGGGGCCGAGGACGGGGAAGGAG
>SRE1004
AGCCTTTATATTTATAGGCCGGGGAAGACCGACCACTTCCCGGGTAGCGTTACAAAGGGACTCCTTACAAAAACCCTAATTCTACTCGGACTGTACAGACCAGACCGGTCTGACCGGTCGGCCCGACCGGTCAGACCG
>SRE1005
GCGCACACGGGCTCGACTCCACCACCACAACTTGGCCAGTATGTACCACGAGTGATACGGTCTTATGAGAAGGAAGACTCAGAGATTGTAAATAGATGGCACGCAGCAAACACCAAGCAGAGCTCAAAGGATAAGTCCAAGGATAAATCAAAGGATGTTTCGGATTCTAGTGTCACCAGACGACCGGGCTTTTCCTTGCCCCGCACTGACTACGACTTCCATC
>SRE1006
CCACCCGCCGTCCCCGGTGCACACGCCGCCACGGACCTTCCCGAGCCCAACCAAGGCCCCAGGCCAGGAACGCGGAACGCCCTAACAACGCCCGAACCAAGAACTGGGCCAAACCACCCCCGCAGGACCGAAAACGGCAACCCCTGGACACCACCCACCGCACCGATCCACTGAAAAACGAGCACAACACAAATC
>SRE1007
GACCCGCTGCAACACCACCCCGCCTCGCATAGGCCTTGCTTAGGCTCGCTTTGGACTTGCACACACCCACGCCCCTTGCTGCGCCCCGAACCCGAGCCCAGAACCGAGTACACGGGCTCGCGACGGTGAGCGCCGCCGAGCAGGACCACCCCCACGGCTGCGCACCCCGCTCCGGCCATCCCCGAACCGCGCAAAAGGCCCTAGTGGATCACGCATGAAGCGCTGGTCCTCCCAGGCCAAAGCCCCACTCGGATTGACCCCCGGAGCGCCGAATT
>SRE1008
CACCTACATGTTCATCCGTCAACTACACGACGTGTTTGCATGGCGTATGCACTCAAAATATATCCTGCACCACGGCCGGCCACAAATATGAATTGCTG
>SRE1009
CGTCGGCTATTCAGGGGAGAAATTCTCTGAGTATGTCGAGGAGATGAAGCCCATCGCTGATAAGGTTATCAATGATTTGGAGCAGGTGCCTGAGGGAGAGGCTTGAACATTTGTTGTAATATTCTTTTGG
>SRE1010
TACCTTTCCTACCACAAGCTGTCTCTAAAAAATATTATTCTATTTGGAGCACCGGGTGCAAAAGCAAGCACCATGGTTATTTGGATCACCCAGCTCTCAAGTA
>SRE1011
AAAAAGCCCAGAAAGCCTAAAAAGCGAAAAACCAACTCACCGGTTGAACCGACGCAAAAAATCTCAAGAGTCGGTTTTTCTGGTGAAAGCAAAAACTT
>SRE1012
GTCCCGGAACGCTAATCAAAACGAGAAGCTCAAGAAGATCAAAGAGGACGATGATGGTCAGGCTGTGGCAGCTCTTATGCAAATCACAGACCTATCAG
>SRE1013
CCGCGGAGCCCCCCCCTCCACCCTCTCCCGCGCCCAACCGACCCCGCACCAAGCTCCCTCTCGCCCCACTGATGCTCCCCGACCCGCTCCCCGC
>SRE1014
TCAACACTTTGGTACATCTGCGATGGAGCACACTCTGAAGGAGGCACCAACACCGCACACTTGATTTAGTGTCGTATGACACAAAACAACAAGGGGGGAGAAGAGTAATAACCACCCAACAAGAACAACCCGT
>SRE1015
GGCCTCCTCTTGGAACCTAAGGACAAGAAATGCACTTCCATTAGGCAGTAAATAATTCTTAGTAGAGGCATGTTCACATTCATTAAGTACTAGATTCACCTCATCTTGTAGTACAAGCTCTTGCTCGAGTCAACGGTCCCT
>SRE1016
TGGAACTCAAAAATTTGGAAAAAAAAACAAGAGTTTTCAACCGTCCTTGCGTTGGAACGCAGAATGATCTTGAGGATTTATTGCGGCCTTATAATAAG
>SRE1017
CTTTTATTTTGGCTAGAGTTTTTTGATTCATGGATGTGAGATTGGTGGATACTATCTTTAGTCCTTATATGATCCCAATCTTAATTCTGGAAGACATTGAAAGGATCAAATTACTATTGATCGTAATTTGGTCAATTTGTGCATCCATGGTCATTTGAGGATGTGAGAAT
>SRE1018
GGCAAATAAAATGTGTTAGTAACAAATCTGGCAAACTTTGGAGGGGGAGTCAGGTTTTAACCATGCGTTATTATAGCCTGCCGGTTGGCGTTTTCGTCGTGTTGTGCCGGTGAGGAGACCTCTCTGCCTCTCTCTGCCAATCAATCTTTTTTCCCTCTGCGACGATGACTCCAGTGCATGTACATGCATGATATTGTTCCTTGCGGCCACCTTTTGCAAAAGCTTATGCTCATGCCTGTTAGTAGCTAGCTCTGCCTCCTGCCACGGTAGGTGCC
>SRE1019
CCAAGTCATCTGAAGAATGGAGCTGCTAGTTCATCATGAGGAGTCAAATTGAAGCAGTTGGAAATTATACCACCTGCTCACATTCCTGCTCATATTGGATGAAGAATTCAGAGCACCACCACAGAATCAAGCCTTAGTAAGATTATGACATTCTCACTATCACTGCAATCACAAAGGTGG
>SRE1020
CTTAGGTCGGAGCTAGATGAGAAGAACGCCTTGATTAAGTCTTTGGGGAAGACTAAGGTCGTGGAGTCTAGCCCACCTATTGATTGTCATGTTTGCCCTGGTTTGATTTCTGATTTGGATAATCTTGCGGTAGAGAAA
>SRE1021
CCTGACAAAGGCTATCCCGCGTGCCGAGGCGACAGAGCACGCCTCAACCATACGCATTAAATGCGGTGGGTGGGCGAGTCTCCTTGCGGAGGACTCGCGCACGAGCCCGCGCCCGTGCCACCGGGGCACGTGGCGGCTCTGGACCCCCACACGGAAA
>SRE1022
TCCACAAGCAGCAGGAGGGCTGACCTCTACCGTCGCCGTGGCCGCGTCGCTCGTCGGCATCGCCATGGCCCCGCCTTGGGCCGCCGCCGCCTCTGCGTCGTCGTCCCCGGCCCCGCTCACGGCTTCCCCGCCCCTTCCGCG
>SRE1023
GGAGCAGGTGCTAACCAGGAAGCACCAGCAGGTGCTCACCAAGCAGGCTGTGGCGGCTAAGATGGTGGTTGCTGTGCTCATCTCTGAAATCTCAGTTTTGGGTAGCTGACTATTCTTGCTATTTCCTGT
>SRE1024
TTTGTAATACATGGTTCATCAATTAATGAATAACTAATCAATTATTCAGACTACACCTAGAAAAAAAATAAATAAAACAGAAGAAACACAAAAAAATC
>SRE1025
AGGTTGAGGAAAAATGAGCATAATTTTTCAATTTGTTCATTAATTTGAGCAAAATAGAATTGATTTGTTACTTTTTAGAGAAGGTTTACTAGATAGTTTGACTATCACACATTTAGAGTAATTTTTTTGAAATAATT
>SRE1026
CTGGGAGGACAACGAGCGAGAAAGACTCCTAAAACACTTCTAAACTATCGAGCTAGCCTCTCTAGACTAAACCTTGCTTCTAACTAGTTATCGGGAACCTAGAGCTTACTTCGGCGGCTGGAAG
>SRE1027
CCGGCCACTGCAGAGCAAATTAGCACGGTTGATGGTTGGCCGCCAGGCGGCCACACGAGCACGCGCCGGCTGGCGCTGCCGGGCGCCATGGCGGTGTGCGGCGAGCAGACTCGTGAGAATGGGAAAAACGAAGGGGATTG
>SRE1028
CCTATCCGGGAATCCTCTTGTGTGTTTACCAAAAACCGTTGGTAACCTCAAAAGATTACAGATGTTGAATCTTAGTTATTGTCAAAAACTTCTGTCCCTACCTGACAGTATAGGCACACTT
>SRE1029
GGGAACTTTTGGCCTCTTACTTATTTGCTCACTTGGCTTATTCTCTCCTCACTCTATCTCATCTCTTGTCTGTTCGGGGGCAAAACCCCAACAGCTGGCGCCCACCGTGCTCGGCACGTCTTTTTTTTTAGAGAGATGAAAAAATTTAGGAAGAGCGAAGCCTAAGGCGCTTGAGGTCAATCTTAGAACC
>SRE1030
AATACAGGGCCCCAACTCACCCCCCGGGGGAGGCGAGTAGTCGCGGGGAAATGGGGGTGCATATGTTTACTTTTGGTGGTCTCACGTTGAGCTCGGCTGACCATATGATGGTGGGGCGGTCCTGTAGTTCGAGGCGGG
>SRE1031
AGCAGGGTTAGTGGCTTCTTCGGGAGCTTGATCAACGACTTCTCCTGGCTGCGGTTCTCCTGCGGAAGGCTCCTGGACCGGCTCGGCAATCAGCTCGTAGGCGACTTCGGTTTCAGCGTCTATACGAATAAAATATGC
>SRE1032
TGAATTATAGTAAGATGCATATGCAATCATATTACATTCAATATCCTTCTATTTATCCAAATTATGCTTCACCAAAAAGACCGATTGTTGCAAGCAAT
>SRE1033
GAAAATTTCAACCATCTTAATCATTGTTTTAGCCTTTGAGTTGAATACCAAAGTTGTTCCAAATTACATAATCTACATGCTTACAAAATTTCAAATTC
>SRE1034
CACATAAACGCCCCCGTAACCCAAAACGGCTGGCTGAACATGAAAACTCAAAAAGAAGAAACGAATAAGTAAAAGTAAGATTCCGAAACAAACCGAAC
>SRE1035
GCTAGAATGTGTATTGTACTGTTTCTAGTCTCTGGTAAAAATTTGAACACAAAGGGACATCATTTACTAGCTCAAAACTCCAAGATTCCTAAATCTACTAGCTTTGTTCATGTATTATTTCTGGTAGAAATATTGTAG
>SRE1036
TACATGGATCATACGATCCGACAATTCGTTACACGTAGTCTATGAAAACGTATAGTATGGGTTCAATCTTATATGCATTACCTGACGTGGTTCCGGTTCGTAATCCGGATCAAGTTCCTCCCTTGAACGGCTTTGTCTTGGTTCAACAGGGAATGGATCAAGCGGA
>SRE1037
AGGAAACATAGGTAAGGTCAAGGAAGAGAGAAAAACTCCACTATTTAAGGTTCTATCTTATTTAGACAACACTGCCCATGCATCACTGCTGCTAACTCCAGATAG
>SRE1038
TGGACTCTTTGTAGTAATTCCAATCTCTCTAACCTAGTGCTAAATCCCGTGGAATCACGAGTTTCCTCAATCCGTAGTTTTGGAGGACTTGAGAAAA
>SRE1039
TCATATCTGAAGGCAGGATGCTTCCGATGCTGGAGAGGCTGGACCCGACGGCTTACAAAAGAAAAGACTACATGATCACCAGTGATTCCTTTATTTTTCAAATGAGCAATGGCTTTCAGGATGCAGTCAACTTGCTCGCCACCAGGTCCTTTACTCGACCAGCTCTCTCGGACTTGGGGGGCCCCAGGAATTTTT
>SRE1040
TTTTCTAATACTTCTCTAACAATTTTCTAGTATTTTCTAATACTAAATCTAACACTAAATGTACTATATCAACGCTAATCACTATAAGTAACTGCACCTAAATGTACCACTAATCACTCCTAACAATAATTGAACTGATTGCTAATCTACTGT
>SRE1041
AGCTCTACTCAGTAAAGATTCAGATCATGCACGTGTTTCTAGTTAGTCAGAAACGCCTCCATGCCTAGAACTTTAGATCTGCTAAGTTTATCTAGGCGTTTTTCATGTTTTAGTTCACGAAATTAAGGTTTTCCCT
>SRE1042
GCTCTCGGTACTAGGATTTCTCTTGAGGCCTTCAAGAGAAATCCCCCTCAACCTAGTGAACTAACTTGAGTTACACTAGTACGGGCGAGAAAACCCGTAAGACTAACTCCGACAAG
>SRE1043
CGTGCCGGGGCTTTGTACGGCAGTTTTCTGTGTCAAATGCGCCTCTATTGGATGTGTAACGCAGCCGGCAATGTTTTGGGGTCTTCCGTCCCCTTTTTGGCGCCTTTCCGCCTCATCCCTGACGGG
>SRE1044
GGAGAGTGATGGCTGGGTAATAAATAGCGATTAAATTAGAGGATTGATGACCGGTTAATGGTGCAAATTAATGGCCATTGTTACACCTAGAGGTGTCCAGGTTCATCCCCCTTTCCTCTAGGATCAACTATAAAAGGAGACCAGCCCCTTTCATTCTAAAACAACACTCTCA
>SRE1045
GGGAGGCTTCGCAAAGTTCCCGGAGCTTTTGAGAGGTTTGTTTCAACCATCACTCGCCAGTACGTGGGTCACGTACTTGGGTTGATGAAATCTTATTGGCCAAGTACTCGTCTGGATGCTCTTGGACGAGGAGCCAAG
>SRE1046
TATTCGCTGGGGCTAATACCGGAGGGGGCATCGTCACCATCTGGCCGGATTGCTGCTGCCCCAATTGCAACGGATTCATCCATATTTGCCCTGATTGCTGCTCTGCTAATTGTGCAAAC
>SRE1047
TCAAAGCCACCCAAACCGTTGGCGACCCAGACCCAAGAGCCGAACAAGAAGGCGGCACCAGAAGAACATGCCATCATGCTGCAACCCAACCTCGCCAACGAAATCGAGAAGAAACTCGAAGACAACTCGAGTTCCACT
>SRE1048
GCTGCTGATATTGCTGCATTTCATGTATATTGCTGTGTATAGCTGCTGATATTGCTGCACTTGGCACTGCTGATATTGCTGCTAGTACTAGACTGCTATAGTACTGAAAGGTCTCCTTTAGAGTTTAAGAGCTCTACAACAAGATAACCCATGCATGTTTAACTTCTAAAAATATGCCTTTTCAAAATAGATGTC
>SRE1049
CCGCTGGCGCCACTCACGCCAAGCACGTAAGTCATACACAATAGACAGAAATGACGACACAGTGATGGAGAATCTTAACGCGTATACGCTAGACCCAACAGTAGACGCTGCAACCGACAGGGCCTCAACCGGCGCCTC
>SRE1050
CGTCAATGCCACGCAAAATCACTGTGATGCCCTTAAAACGAAACTCATGCATCCCCTCAGCCTATGAGAAAACCACGGTCACTATACATATATATGGA
>SRE1051
GCTCATATCTTCTCCGGATGCCACAGGGCGCGTGGGGTTTGGGCTCGCCTTGGCATCTCGGTGCCGGATGCTATCGTGCGACGTCCATGGGACATTGGTGTCAACGTCCCCCTTCCCGATGCCGTCCGCCTTGATATC
>SRE1052
GAAAAAAATATGATAAAAAACTAGGTGTTCTTCTGAGCAAATAGGACTAGAACACACTCAAATCTAAGATCATTTGCTAGGCTAAAATTGCATTTTAGTTGAAAAACAAGGTTATTTGTAGTCTAATGAGGTAGAATTTATAGCTTTTTAATATCCGACGCAGCAAGGCATTACAACAGACCACCCTTCG
>SRE1053
CCGGACTCAATTCTTGCGAGACTCTTCGAGTAGAATAGATAATTGAGTGATGTAAGATTTTCTGTTCAAGAAGAAAAGGTCAAACAAAGCAAGGAATGATGCTGAGACAAGGTAATCAAGCCCTCGCAGCGCAGAGATCGCAACACGAGGAGAGCAAATGTCATTGAGATTCATCACAAGGCTCATGAATAACAA
>SRE1054
TCCCCCATCTAAATCAAAAAGATTCAAATGTGAGTTATATAATTATCTCAAGACTTCTCAAATAAAGCTTTTAAGAAGACTGCGGAAAAATGTGATTCTGATTCAAAAGATTATATGGTTTCACAAACTCAGGAGGT
>SRE1055
TCACCAGAGCATCACTGATGCTAGTAGTTATTATTGGAGCCGGAACGGTCACATTATTTGAAATATCATCAAAAGTTCTAGCAGATGCAACCATGGAGTTCAAACCCTTGCTTGAGCTCTCGCATGCAATAATTTCAGAACTTAATGCCACATCATTCCCTTCCCCTTGAATCAAAGTCGTCCTCGACTTTGAGG
>SRE1056
CCTTAGTCCTCCTCCCTCCTTTTCCGCTCGCTCTGTCGCCCGGCGCCCCGCCCCACGCCCCTCAACGCCGCCGCCGGCCACCTCCTCGCCGCCGTGG
>SRE1057
GCCCCCATTTCCCTCTCATGCTGCTACAATTTCACTGATGAGGAATTACCTTTCTGATTTCTGTAGGAAATAGTGAGCTGTTCCCTCTTCTAATGTATTCCTAACTAGCTTTCTAATGGAACTCGCTGAAGTCCTTCAGTCTAGGAAAACAAAAATTATAGGTCACAAAATTACCCATTAGTCTGGTTTTGACC
>SRE1058
GTGGTTTGGTTCCAGCTTAGCCCATGTATTCTTGCATTAGGATCAAAATAGGTTGCACTTGAGAAATATTTGGTTCTATTTGCTTGTTCGTAATTAAA
>SRE1059
GTCTAGTGCATCCACAACATCATCAGCAACTAATGTTTCCTGCATGGTTTCATTTACGCTTTCATGTCCGGTTTCCTCTACTATTTCCGGGTTAGTTGTTTCCTCCACTGTTTCATGCCTGTCCTCATGGACGGAGTG
>SRE1060
CTTAGAAAATTCTATGGCGAAGCATTTTCCCGAGCCAAACCCGCTCAAGGAAATGATGCATGAATCTCCGTTCATACCATCCGAGTCCATTCTCTCCGAGGTTGCAAAATCTGCCACTTCCGAAGAGAACAACTCGGAAGAAATCCTTCGCTTTTGTGAAGATGAACGATCATTATCCCTCTTGAGCGAGTTTGA
>SRE1061
CATCGGCGGAAAACTTGTAATCCATCTGTGCCCTCAGGTCGGGAGATTTCGGCTCGGTTGAGGACTCGCGGCGGTGCAGGGTGCGTGCGGCGGAGCATCGATGGCGCGCGGTGCCCGGCGCGCCAGAGTAGCCTACGGCCTAATTGGAGTGGCGCAAACGGAGGCGTGGGACTCTGGGGTGCTCACCGAGGGGGTTTAGTGGACGGAGAGGTGATGTA
>SRE1062
CGTAGTTTTCCGAAATTCTTTATGGTTCCAATTTTATATGGAAAGCGATTTTTAAGGTTCCAACACCTCTGGTATATGCTTGTAGCTCTGATGCCAGC
>SRE1063
ACAACTGCCTCGCCATCGATGCATCCGCAGAATCCTGTCTACTCGGTTCTGCAGCCTATGCATCCTGCGGATAAGCTAGCATCTAAGTCTC
>SRE1064
AAAGGTAACAAGGGTAATAATACCATAAGCACATAAGATATTCAAGCAAAGTACTAGTAATTAGAAATTACTAAACATAAATAGCGAAGAGCGGAAGTAACTAACCTTCCTTGTTGATTTTGATTCACAAATAT
>SRE1065
CTAAGAACAAGCAAGAGCTAATTCCCGGATCAATTCCCTATCAAGATCAAAGCAAAGCATCTAATACGCCGCCGGATCATTCAACCCGTTTGCAAGGCCTAACCTAGCAGATATTACGCTAATTCCCAAGCATGAGAACAACCATAACAGATT
>SRE1066
CACATATGCCTACCATCATACAGATCCGCCATCACATTTAATGCTGCTTGATGCGGAACACCATTTCTTGTCATTATATTGAATATGTCACACATGCCTTCTTCCATGTTCTTGTGCGCATGCATGTATCTGGTCATCCTAGGGGACGGTTCCAGTTTGTGGTTGTG
>SRE1067
CTCCGTTGACGATGGCTCGGCTGCTGCAGGGACCATCGGATGTACCGATGATAGTGCATCGGTTCTACCGGTGACTCTGAATTCTCAAGTAGCCGTTC
>SRE1068
GTCCCCGGCCCCTCTCCGGCCCTGCTTCGCCGCGCAGCCGTCCGCCGCGTCGCGCACGTCGTGGGTCTGTTCGGGGACATGAAGAAGATGAGCAGTGGTAGAAGCTAATAACAATCCTTGTTGTACATGTGTGTGTT
>SRE1069
ATGCTTGAATCAGGTCTATGCCATGAAAGACAAACCCGTGGCACACACAACACCTGCGACTGGGGCAAGCTGTGAGTAACCAACTTAGGCTGCCATGCCTAAAGCACAAGTCTGTATATACAAACCCAAATCTCAGCATCATATATATTGTTCCCAATGTTATATGCTGAATACTGAACCCATTTTTCTTTTGTT
>SRE1070
GCTGAGCACAGGTATAGCGACAACCGGAAAGAGGAGGGAAAAGACAATATGAGAAAACAGAAGCAGCGTTAGACGATTGTATGATCAGGTCGTGT
>SRE1071
TGAGTCTGACTTCTCTTCAGTTGTGACTATAAAGCACTGATGATGACTGCAATGTGATTGATCAGAACAAGTAGAAGCTGATTCATCATCTGACTTATATATTTCAGCATTACTCCTAAATCCGGAACTTCCGGGTTCTGAATCCGGAACTTCCGGGTTTGCTGTAATTTCTGGAGTTGAGTCACTGATTT
>SRE1072
AAATATGAACGACAACAAGACCCGAAAAAGAAGAAAAAACAAACAATATACAGACAAATTCGTAGAACAAACCTACCTCCATAACACATTCAAAAGAG
>SRE1073
CCGCGGATCAGCACCTGGGGCGCAGGAGACCCCTCGCCGGTCGCCGGCGAGGATGACCCCCGCGCCACACCCTCGAGGGAGAGGTTCGCCAACGAGCACCATGCGCCCCTCGGCTCCTCAGGCGCCACGGTCGCTTCCTCTTGTTCGTCCCACAGGTAGAACGGCGGGGGGGCTCAACCCCTCCCCCT
>SRE1074
TTAATACACATTGCAAGTAAATTTATTCAATTGTAGTACACATGGCAATGAGCGATGTCCGGTGCAAGCATCTTGGTGGTGGACAGTACCTATCCGGG
>SRE1075
AGGCTGAAGGCAATTCAGCTTCCCAATCCGGGGTGGAGAAGCTCCCGAGTACTCCAGATATGAGTGCTCAGGATGCGGAGGCTATGGTCAGTTCCATGCTTCGGGATTCTCCTTTGCCCAATTCTG
>SRE1076
GAGAGAAGAGCTCCAATGGTGTGTGTTGAAGTGATGGATGGTGCTTCTATTTATAGCCTTCCAGGGTCGGTTCTCGGCAGTTAATCCCCGTAGCGTCAGTTGTAAGCAGGTAAGGTCGGTGTGCTTGTCTTCCACGCGAAGCCGGGGCGTGAGAGACTGCAAAGTGGGGCCGGCCGGCCTCCCCTAGGCCGGCC
>SRE1077
AGGCCCTAGGGTGCAAATCCCCCATCTAAACTTGATTTCAAGGCTGAGGAAGCTTCAATCGGCGTGGATAACCTTACTCCCCATGAGCTCCTTCCAAGAGAACCTTGGATTTCAAGTTCTTTGAGCAAGAAAAGCTCATCTTAGGTATTTAACTTGTGCCGCCCCGATCTATGTTTCTAGGAGGTTCTAAGTGATTTC
>SRE1078
TGCAGTTATCATTGGGTTTTGCTCATAATTTGCATGGAGAGCGGCAATCTTACAGTGTTCGACTCCATGAGGTGCCCACAGGCTGCAATCCAACACTTCATAGACCCATTGAACAGGTAA
>SRE1079
TGTGACTCGTATTATAGGAGAAAAGTTTCAAGAGTTGGGAGGAAGATTATAGTAATTGACTCGCAAGATCTCTTCTAGCATCTTGTGCAGA
>SRE1080
ACATTCTAACAGGATCATCTAGTCTACACAGTAGATCACATTGACTTCACTAATGCGGATTAACATAAGGATTCGGTCTTGTACCGGCGGCCGTGGCGTCCATGGTCGTCGGTGCAGTGGTGATGTCGTAGACGACGAGAGCGGAGTCGGGGACTTAGCAGAGTCGTTA
>SRE1081
TTCACGTGCTGCAGGCTCTGTATCATCGGTTTAACCGACGCACTCAATTCTGTGAGCGTCGGATCAACCGGTGATATATACCTTGCTGGTTCTTGTGCTGTTTTCTCGTGTTTGCTTCCACGCTTGTTCACTCTTGTT
>SRE1082
CTAATTCATGGTGATTCTTTTTTTTTTTGCTGAACTGAACTTGCTAGCTCTAGACTTGATTGATATATCCTGTTGAGCTAGATTCAGTTCCTGTTTATGAAGCACACATGCCTGTCACTAGATGATCATATCTGTGTATGCCTGAGTGTTTCACGTACACC
>SRE1083
AAAGAGCGTCGAGATGACGCGGATGTACTCCGAGGTGAGCGAGCTGGGGCAGCACAACGTCGAGCCAGTGCTCAAGAACATCGAAGCCAACACTAACATGGCCGAAGTGGGAGCCCGTCACCAGGGGCTGGAGGAGCA
>SRE1084
ACCAGCCCGGATACTCTGGGCGTGGAGTTTCAACTTCCACAAGTATTCCACCTTGGGGCCACATCGTTTTCAAATTTTCTTGCA
>SRE1085
CTCAAGCAGAAGCAAGAAACTACTGATTCTCTTATTTTACGTCTGATTAGCCAATCACCAATCAGTTAAATTCAGGTTGACCATCCTTCATTCTAGTGGTACTATATGATAGATGTTTAAAGCCATGCTAATATTTTGTACTTGTG
>SRE1086
CTGACAGCCAGGGCCCAGGGGCTCCCTAACGGCTATAAGTTTTGAAATTTTGGGTGCCCGGCCAAACTTTGCTTCAAAAGATGTTCAAAATTATTTTT
>SRE1087
AATTGTTTCGTCCAATTCTTCGAGATATTTGATGAAAGCTTCGTCTTGTTCCAGCTCTGCAGAGTTGAGAGTCCACTGGTTGGAGAATTCCTCGAGAGAAGTGTTGACGTTGAACGTGTCTTCAGCTTTCTGGAGGCAGTGCTCGATCTTTTCATCGATATCATCGATGTTTGAAAAAGTG
>SRE1088
TATACACTAAATAAAACAAAATGGTACATTTGAGCAACAAGGTCAATGCAATTTTATGTTTCTGAACTTCTGAAACTCAACTAAAATGTTTATAATTGGACAAATATTCAAGAAGAAGCAACCAA
>SRE1089
TCCTAGAATCTAGGGAACGAGTAACAAACGCGAGCAACAAACGCCCACAACGCAGCGCGCCATGCACGCTGCATCTAGCCACTAGCGACGCGCCTCCT
>SRE1090
ACCTCACCTCTAGCTTAGACAAAATAGAACATGCTAAGGCTTTGATTGATGTCTCACATGATAATCATGATGCTGCTAGACATGAGATTGCTTTGGTGCATTCTATAGCTTCCCTACCAGATGATGGTGATGATCCTGCCAAGCCTA
>SRE1091
CCGCAGCGACCAGAAGAAAATCAAGTATCTAAATATGAATATTACGACACCTTCAATCACTAGGCTAACCTATGCTCTATTAGTTTGCCAGCAATC
>SRE1092
TTTGGTAGGTTAGGATATGTAATCCCGGACTGCCATATGTATCGGGGAGGTGCCTTGCCCCCCAAGTCTCTGTACTCTATATATACCGCCCAAGGGGC
>SRE1093
GAGTCGGCGACATCGATGATAGGACGCAGCAGACCCACGGAGCTCTCACCCAACATGTTCAAGACACCGCAAGATATCACGCGCAGCAACAAACAAACCACGAAGCCGCCATGGAGATGCTGCGAAAGCAACGTGAAGAAGCTCTAGCTT
>SRE1094
AACTTGTTGTGAGCCATAGTAGACTATTAATGAGGGGCATGGTGGGATACCCTGTTCTCATGGATAAGTTCATTAGTTGCAAGAAACATCAAGATGAC
>SRE1095
CTGGATATGCATGACTACTCAGATGCATGCATGAGCACACTCAATCACTCAAGTACTGGTATATGTAATCGATCCTAGACCCAGGCTACAGCTAAACG
>SRE1096
GCCCTTATATAGAGTGGAGAGGGTCACATAGCCGTTGGAAGTCCACTGCAGAAAAATCGTGACCATCGGAAGAACCGACGGGTGAGAAATTGAAGGCGTCGGTTCAACCGGTCTCTCTGTGTCCAAATAGTAGCCGTTGGGGGTTCTGACACAATATCCAGACTTGCGTCATAGCACCGGTGCATGCTCCGAAGAGGCATCGGTTCAACCGGTGCTG
>SRE1097
AAGCTTTCATGAGTCATGCTCCGATCATGGCCAATTCTGTTCACAATGCTGTGCTCAAGACGCTGCAAGATAGGGGGATGCTTGGCTTCGTGGGACCGGCCTATCAGCAGGCTAGTCAGATGGTTTTCTCCCCTACTGGATCGGCTACTGAGACATCACCGATTGACCCTCAGGCTCAGGCAGATGGGAATATCG
>SRE1098
TACATGCACCGGTTAAACCGACGATGAAGATACTTAATACGTTGGTTCAAGGGCGGAAGTTAACGTAGCCATAGAAGTACATCGGTTGAACCGAAAA
>SRE1099
TGCCCGTCGGCGCCGCTCCACGCGTCGGCAATCGCGCCCGACCTCGGCGTCGGCGTCCTTATCCTCGCGAACACCTCGAAGGTTCCTGTCCCGTCCCGTTCCTCCCTTCTCCTTCCTCGGCGCAGCGAGCGGAAGCGA
>SRE1100
CCACTAAAACGATAAGTGCGGATATTTGTGAAGGGAAAGGATGATCATCAGCGCAACAAGATGCCATCTTCCACCAAGGCCTCTCTACTTCACTTAGG
>SRE1101
GTGTGGTGGTCTTCCGGCTTCGGGATCCTGCGGTTCGGCTCGGGATGCTCCTGCGGGGATGCTAGAGGGGTCAGGATGGCCGGAGGGGCGACGAC
>SRE1102
CAACTCTTTGGTCAATTGCACCGACGATTGCTATTTGCTCATCATCGGTTTAACCGGTGTTACCAAATTTTTTCTTTCACTTTTGTCTTGACTCGATTTTTTGACGTTTTCTTATATTCTTATCCATCGACGCAAGAT
>SRE1103
GTTAATAGTATTTACTAACCTACATCTGAAGCTCCTGCTGCAGTGCTGCTACAAGATGCATCACTGAATTACATTTCGATTGAATAATGTTAACCATTAAAAGGATCTAGACAGGAAACACATTTTGTTAAAACAAA
>SRE1104
TAACTTCCGCACAAAAGTAAGATAACCTAGAAAGGGAAAGAAAACCCGAAAGTAAAGATGACTCGAAAAAAGAAAGAAACAAAGCCTAA
>SRE1105
TAATGGCTTGGTTTTAGTTTAATCTTGTGTTCTTGCTTTCGAATCAAAATAGGCTGCACTTGAAAATAATTTGATTCTATTTGCTTGCCAATAAATAAAATCTCTAGTTGGTTTTGCTTACCCAGTTTTATCTTCTTTTAATCGCTTTGCGTTGCATCATGAGCACTTATATCATTTC
>SRE1106
CTGAAATTTTTACACAAAGCAAAAATTATTGAAAAAAAGAAACTGTGAAAGTATCAAAACCTGAACATTCATATAACAACATGTACAATTAA
>SRE1107
GCGTGAAGCGATCTGTGGATTTCCGGATGGCACCCAAAAGGACAACCAAGAGGAAGGGTACAGCCGCAGAGCCAACCCGTGATGAAGGCTGGGAACCAAGTAAGTGTTCCAGATCTGACTTGGAATCCTTAGTAAAA
>SRE1108
ATAGCCCGCAATCAGGACTCTTAAACAAAATTTGAAGATTCAAATCCCCTCAAAAATAAAAACCTAACGCCGGTCCTTCTCCATCCAACCCAGGCATAGAAACCGTCGCCACACGACCCACGGAGCCGCGCGCTCAC
>SRE1109
CATGGCAGCCACACATGGTTCCATGTTCATCCGGGTTCAAACGGACCATGTTGCGGTCAAAACCGACGAAAAACGTGTGCTATAGGTCATGGGAGGC
>SRE1110
ATATTAAATGCAAGCGCGTAGTAAACGAGCGCATCGGCAGGATCAGCCGATACACTAAACGACAAAACCGGCTTTGAACAGCCGATCGCGTATGTATGACAAGATCTAAGCTACGAATGTGTAACTCAGATGATGTGA
>SRE1111
GTTCTTGTTCATAGCCTGAAAAAATAAACTGATAAGGAGTAGCAGAGGGGCAAGAAGAATTAGTTCAGAGCATGCATCTGTTAGGTTAGAACAACTCT
>SRE1112
GGGTGGCTTGATCTCCGGATGGTGTAAGTCAAGAATGTTCATGGCCCCATAATGAAAGAGAATGTGTAACTCTATGGGCCATAGGAACGATTCTGAGTTCATGTCTCGAGGGAAATGAGTGTCTTTCAACTCATGCCCTCCTTAGGTGGAAAACTTTGCATTTCATCAAGGATGATTCTACAAAGTAATACATCC
>SRE1113
GAACTTGCAAGGTTAAGTTTTAGAAAAGAATCGACAAAGGGACTAGCTGTAGCCCCTTAGGAGCCCTGTGCTCTTCTTCCTATGTCCAGGCGACAGTGCCCAGCGAGCTCCGCAGCCGGTGAGGTAGCAACAGCTAGC
>SRE1114
TGATTAAAACGGTCATTGCTGGTAGGTGGTGACTTTTTAATTGCCGATTCCTTATATGTAATATAATCTGAACAAAAATATCTAGGAGGAAACGACATATACGAATTATAAGACCATGGAGGATAAGAATAATGCATA
>SRE1115
TCCGGGGGTCAATCTGACCCGGGCTTGGGTCGGTTGGCATCCACGTGGCATGCGCAAGCCACTGGAGGCGAAAGCATGGCTCGGCCGGGCTTGAGCGGGGCTCGCCACGGCGAGGGGCGGAAGGCGCGGCGGCGCATCGCCGGCGTGCGGCGTCCTAGGCGCTAAAGCGGTCTACGGGCCAAGCTATCTAGTGAA
>SRE1116
AGACAAACTATCAAGTTTCTATAGCTCAGTAAAACTTTTGGCCTCATATACACCTCCAATTGGGACACAATATAACATTTACCTTACAATTACAGAATATGAAGTTATATTT
>SRE1117
CTGAACTAATTCTAAGGATTCATCCAACAAAGCGCCAAAATGCCCAAACAGGAGCTTACGATCAAGCCATCTTTATTCTTGCCTTTACCTTCGTATTACTCGTACTGAAGTATTTTATATGGCGAATAATGCTAGTT
>SRE1118
TGAAGTTCTAGGGGGTTCCACGGGGTCTTCCTGGGTAGCAATGGTGTTGGATTCTTTGGCCTCCTCCAGCACCCCGTCTTCAGCATCGGTATTCCTGGCGGTTACGGTCTCCCGCCGTGTTCCTACATCCTGCAGAAGATGTGGTCTCTGTGCGGATTGTCTTGCCCGCACAGCTACCGCATTCACGCTTTCTTT
>SRE1119
GCGAACAAATCCCCAAAAGATCACGGCTTAAAGAGCACCTAAGCTTGAGAATCACCGTGGAAATCAAAGGGGTTTGGGGTTTTC
>SRE1120
GATAAAGTCAAAGAAACTACACTAGCAAGCACAAGAAAATCATAACAAAATATACAAGAATGCCAGTGCAGTGAAGCAATGCAAAATGCAAACATGTACAATGCATATGCACATAGCAACTAAAAAAGCTAAAACTAA
>SRE1121
GGGCGGCGATGTGCTCGCGGACGGGTCGAAGCAGGAGTCGGAGCCGAGAGCAGCGAGGTCGGGGAGTCTCCTAGCAGCCCGGCGGAGCTCCTGCGGTGCTCGGCGAAGGCGGGGAGGTGGTGAAGCGGCGCAGCGACGGCGCCGCGGCTCGGCACGGCGGCGAGGTTGCTCTGCGCCGGGCGGAGCAA
>SRE1122
ATTTTGTACCTTACTAGCATTGCAGACACTAAGTCCTAATAACTCTCCAATGTAGGTGTATTTGTCAATGAAATTTGGTGTATAGGCCAATATGTCACACATGTACATATAGAATTATATGATGGACTGTTTAAATGCACCATTTAAACTACATGCTCCACTCTCATTGGATTTGGTCTATAAG
>SRE1123
TCTTATTTGTATTGCTAGAGCCTTTTCTTGGATTGGGTGGAGTACAACAGATATTCTCTGAGTGATGGCAACCCTCGGCTAGGTGATGCTTGCACGGGTCAGGGTGGGAGCGAAAAACATGCTGCAATACTGGTTTCTTTTGCTCCAACTGTGAAGGAGCCACATGTTCAGGCATCCCCTGTTGTAGTTGATATT
>SRE1124
GTGTTGACGTGTTGATTATTAGGTTATAATTTATTAATACTGAGATATAGATGTGGATATTAATATTTACATGCTATTAAAATATGCTTGTGTGCTTGATTTTCTAAAACTTGCGCGTATGCGGGGGTACAAAC
>SRE1125
GGCGAGCCCCGCCCGTAGGGCCGCCGCACGCACAGCACCCGCCGCCCAGAGCGTCCCTGCTCCCCGCGCTTGGCACAAGTGGGTTACGCGTGCCGTACTGAGCCTCCCTAGCCTTTATCCCGCTCGAATTAGCCCCGGGAGGACCGAGATTGGCCACCTCCGG
>SRE1126
AAAATCAAGTATGGAGCCATGCAAGTAGGACAAATAACATACCATACATACAAAAGAACGAGAAAATAAAGTTTCAGTCAATA
>SRE1127
CTTGCACCTATATTTTACCATGATTATTTCATGAGTCTTACTTGTCTAACCGGTCAGATGGTGAACACCAGGTCCGGATCAGGAGTTGATCAGCCACCAGTGCAGCGTCAGAGAAGAGGCAACAACCAGCAACCCAACAACATGAGTGGAGG
>SRE1128
GACCAGGTGTATTAATGGATGACCCACTGGAAGATGCGGAGTGTGCACAATCGTCCACCAGACGTAGGTGCACTCTGCGGAAGGCCCCTTCGAGGAATGCCTCCCAAGAAACAAATAGAAGCACTGATTCTGATTTTGTTGATGCTCGTTCAAAGACTCGAAAGGCAGCTGCTATCAAAAGTACCAAGCCTGTTGCTAGGGCTGCTACCAAGCCTGTTGCTAGGACCGCTACCAAGCCTGTACC
>SRE1129
GCCCCAAATAAAGACTTACGCAGCCTAGCACCCACCACATAACTAAAGAAGAACAACAATGTTTAGCTAACAAAAGTAGGTTCAA
>SRE1130
TCTCCTACAAGACAAGGACGAAGGCGCTCAGGAGCGGCAACCACGGACCACGGGCCCGGACACCCGCGGACAGGTCCCGAACCTCCGCAGGCCGGACCTGGGCCTCTACAAATGGAAGCCGGACCTC
>SRE1131
ACCCCAGTTGTCCGGAATCCTCCCTGTTCCGCCGGATCTCCCGATTCCCCAAAGACCCGACACCCGTATCCAGCACCCTGTTTCCCCTCGACCTGCGCGTCGCGCTCTCGCGCGCCCGGACGCCAAGCGTGGCCGACC
>SRE1132
CTGAAAAAACTTCTGCTACAGGAGGACAGGCACCTCTGAAAAAAGCAGAAACTGCTACTGGGCAGAAACATCGCCATGGCTAAAAAGTCTTCCATGCC
>SRE1133
TTCCACAATATTTTACATCACATAGATAAGAGGTATAATTTACATCAGAGTTTTGAAGCTAGTGAGCCGAAGCTCTAGCTTTTACAAGTTTTATTCCAAAGGAAACTAGAGAAGTTTCACAGAAACTAAGTATAAGAGAGAAGTTCTGCAGCGGAAAGTAAAACACGAATATATACAACTGTCGTAGGGTAGATATCATGATAAGCCCGAACATGACATCATTCAGCCGAATCATCACTGG
>SRE1134
CACCCCAGAACCCCCCCGCCGCCCCGCTTCAACCCCCACGAGCTCCCCCCCGCCGTGGAGCCGCCTCACCGCCGCCCCTCCGCCCGCTCCGACCCCATAGCAAGCACCGCCTCGCCCTCGTGCAACTCCCA
>SRE1135
GGACAGTGGATTGGTGTGGTTTTTGTTAGACAATGAGCTGAGTACGTGTAGCATGGTCTAAATGTACTCTTTTATATGTTTCTTATATGCTTGTGCAGATTAGTTTCTTCATTAGTAGCACATATATAGTTTTTGTCTTTATCGACCCGAAGATATCGACCCCGATGAATCAGGGTCGCGTCCCACA
>SRE1136
GACGAGACTATGCAAACAGGCACGGGGTCCCACCGCCCGCATGACACAGCAGCGAGCCGACGATGGCCTCTCTACGGCGGCCGGCGGCATCCACGCCT
>SRE1137
TACCAACCTTTGACCCCACCGGTAAAACCGAGCCTAAGGCATCGCTTCACTTGATGCCACCTGACCCCCAAATATACACCGATCCCAAACCGTCGGTGCAGACGGCAACCAACCGATGCACCGATCGTAGAGCCATCGGTTCAACCGGTGCAGAAGACTCGGCATCCTTGTACTCCAAACAGTCGC
>SRE1138
AGCTTCACAGCCATATCACGACGGAATTAGGAGACAAAATTGGGCCGTAAAAAATTGGAAGCGCCAGGTTGGGAGCTCTTTAACCCGTGCCCCCCTCCAATT
>SRE1139
TTACACTCATCATATTACTTAAAGCAACAAACAAAGCAACTAGAAGCCCCCCCAACAATACAGAAAAAAAGAATCCATCCCACTCAAACCACTTCAACCTAATCACCTCGGATTCTGCGTTTGATTGCTTCACTGCCA
>SRE1140
AGCTCGGCGACGGCGACCTCCGGCGAAGCTCCGGCGAGGGTGGAGGCTCCAAATGGGGAAGGAGCTATGGGGGCTCCCCCATGGCGCCTAGGAGAGGAGAGGGGTCGGGTTGGGGAAGAAATGGATAAGGAGAGAGAA
>SRE1141
GGCTCAGATGGACCAAAAGTGATGCAAGAACCCAATCAAAACAAGCCAAGACAGGCCAAGCCCAAAGTGGATCAGACAAGGAGGCCCAAGACAGCCCACTAGAAGAAGTTGGGGGCGGTTGGCGGCCCGGGCAGGCCG
>SRE1142
GTTACCAAAGTGTTCGCACTTCGCATTCCACTGCTATCATTCAAGCAAGGCGAAGGGTCATTTGGAATAGTGTGGGAAAGATTTTTGCTTATGGCATATTCGAGAGCACCTCATGGTGTTCCGG
>SRE1143
CCCCGATAGCACACCTAGTAGGAATGTCAGCCAGAAGGCGAATAGTTGTGCTCCGATGTCATACCCACCAACGAAGCAAGGCAGAGGCGCAGCCCTGACTGCCGGAGCTTCAAGAAGTCCTACCGGACAGGTGGACGAAGGAGAAGACATCATAGAATAGAGACGAAAAGAGAAGCAACAGATCAAGAACCAAAGAAGAATCAAGATCGACGGTGACACGTTAGAAAGCCCTGATTGGAGGGGCC
>SRE1144
TAAAATTTGGAAAATTTACAGTACTGAGTATGTCATGTCTAGATGCTTCTGTAAAAATTTTAGCTCCAGAAACCATGTATAACGACCTGTACAAATTGGTGAAGCCTCTAGGTTAATATGTTTACAGATTTTTTCA
>SRE1145
AAGGAGCCTGAGGGGCTAACTCCTACTCAATCATGGCTACACTGGATGAACGAGAACGCCCTCCTTGTAGAGATGGGCATACCGCTTCTAGCTCACCC
>SRE1146
AGTAACTCTTAGGACAAGTCTGTTAGGATGAACCCCGTCGAGTTATCCAAGACGAAAATGTCAAAAGAGTATCCAAAACCTACTCGAGCTAGCGAGTA
>SRE1147
CACCTAATCGGAACCAAATCGTGACCCATCCCTTCTTCTTGCAAACCAGCACCATCTTCGCAGACTGATATCTCCTTCCTTATTCCTTTTGGGCGCAT
>SRE1148
GCGGGGCGGCACGCAACAGGCGTCGCCCCCGCGCACCACCGTGCCGGCTCTGAGGCATCGCAGTGGCGACGCACAGCAGGCGCCGCTGCCGTGCACCGTCGCACCGAGGGCGCTGGTGCCACAGCGTAGTAACATGCGGCGTAGGTGCCACCATGCCCCTCTTCATCTTCTCGTTCG
>SRE1149
TTTGAATCCCATCATAAGTCTAACAAGCCTTCACAAATATTAGAGCCTTTATATCAACCATGAATACCTTGCTCTATCTTTTCTTTTCTTGTTTTGCTTGTCACATATATATTATGCCAATGGGATAAACACACTTGCTTGCAACACATGACC
>SRE1150
TCTGAAAAGAATTGGCTACAGGTAGCATAACACTGGGAGGAGGAGAATTTTCAAACTAAAAAAACTCAAGTTGAACATCTAAATAGTAGCACAT
>SRE1151
ATCAAATAATGGTTCCATTGATCTTTGCATTTGAGGGCTTTCCAGTTTGGATTTGATTTGCATAGAAAGTTTATAGATCATTATGAAAGGTGTACTTTAGTGCCTTATTACCACTCATGTCAAGTCAAGTTTAAAAAG
>SRE1152
CGAAATTTTCCTTTATAAAACAAGTTGTATTGAATTGATCCTCCTACGCGTGCTAATAGTAATTAACGTCCAAACGCACTCATTCATTAACACAGTGAGCTAAGAAATA
>SRE1153
AAGCAAATAAAGAGATACAATTGACTTAGGGGAGGGAACCTCCCCCAAGCTAACTCTTGGTTTAGGGTCCAAAAAGCAGGACCTTTCTCCATACCTGATCAGGTTGAGGTCGTTTCGTCCATACCTGGAGAAGTAGTAGCGGTCGATGACGTCTTGTTCTTCTTGCGCCACACCTTCTTGGTCTTCTTTGGTGGC
>SRE1154
TGCAGTGATTCCACGGCTTCTAAACTTCCGACAACCATCGGATGAACCGATGCTGCAGGCTTGGGTCCTGCCGGTTCTACTGCTTCCTGC
>SRE1155
CGGCATCATGGAAAAGTGCCGTGCCATCGTATCTAATTAATGCGGTAGACGGGCGCTCCGTCGGTGCGGCACACGCGGCTGCACTGTGCACCT
>SRE1156
TTCAGTACGTTGAAGGGAAGGATGAGTTAGCTGCGTCGGACAAGAAGCATTTGCCAAAATGTCTACATTCAGGCAAGGGTGTTCCTGATGTTCCTAAG
>SRE1157
AGGCCCCGGACACCAAGAGCGGCTGGCAGCCGGCACGCTGCAACCACCCCAGGTCGAACAGGTCCCACTCGCCCCCAGTGACTGCCGCCGCTACCTCCATTCACAGT
>SRE1158
CTTGAGAAGGATGAAGCCTGAGAATTGACAGCATCTATCCATCTTTAACTGAATTTTGTTCTTCTCCAAGCACAATTATCTGCAAATCTAGACTGAGCAGTGTGATCCTTGGT
>SRE1159
ATAGTTTTTTTGAGTGATCTCTCATTCTTCTTGTGTGTGTTCAAGATAGTTAAGAGAGTAAGGAAGGAATTGAGTGATTTGATTCCGACAAATTAGCGTGACAGTGCAATTCTGTCCAACACCAATCAAGTGGAA
>SRE1160
TGTATATATTCAGGCTTGTCTCACTTATACAAGATGACATGGCCGATATATGATATCGTCCTTCAAAGCAAGACATGATTGGTGCGTAGGTGCTTCTCGTTGTTCAAGTGCATTTTTGGGCTTGGAGATA
>SRE1161
GTGGATTTGAGGAGTTCTCCATTAGACACTTGTGTCTTGGAGAGATTGTTGTTTTGTGTGTGCAGGATCTGTGTGAACCTGCTAAAGGAACTTAACTGGGCAGACTCTACAATTGGGGTTTGAATTTATTTTCATTTACTAGCACTACTTTTATTGTGTTCACTCTGTTCTGAGTGAA
>SRE1162
CTCGCTCAACATTGGTACTCCAATCTCCCGGCTGGACACATCCACACTTGGGACCAGCTCCGAAGAGAGCTCACCGCTGCCTTCAGAGCGCCGAAGCCTGAAGAAGTCAATTCCTGTGCCTTCCACAACCTAAA
>SRE1163
GAGAGCCTCGTAGTTATCCTTGACTACGCGCTGACGGCCTGAGCAGCCGGACCCCCGCGGTCCGAAGCCCTTCTCACCCGGTCAGCGGCCCCAGACCCATTCCTTGCTAGGGAAGGGTCCGGTGA
>SRE1164
TAATTACAATTAGGTCCCTGGACCCCTGTTTAGGCCCTAAACACCCTTTTGACCTATCATTTCATGCGCCTAACAACCTCGGATCTACCCAAAACTTTACCACGTCTCTCTTAATATAGTTTTGACCATGCCATTAGAAGCACACCCAAAAATATCACTCCATGCCCTATATTTTAT
>SRE1165
CGCCGCCGCGGAGCCGCCTCACCGCCGCTCCTCCGCCCGCGCTGACCCCCTAGAGAGCTCAGCCGTGACCCCACGCAGCTCCCAGACCACTTCCCCTCGCCCAACCCTCACCGGAGGAACCCGGCGGCCGTTCTCCTCCGC
>SRE1166
AAAGCAAACACATCAGCAAATCCGTCCCACCTTCAGAATAAAGAACATTCGACCAAAAATCACCATCGACTCTACACGCCACTACTTGGGGAGCTTGCAGCAAAGCCCGGCAACGAAACTGCCCCCACTAACG
>SRE1167
AAAGCGCGACGAGCATTACAGCGCCGCCTAGCTCCACAGCCGCGCGCCGCGCAAGCATCAGTGAATCACGAAGGCTGGAACGAGCAACCGGGCAGAGAGGGCGGGACGAGAACAAAAAGCAGAGGCAAAAGAACTGCT
>SRE1168
CGAATGTGTAACTCAGATGATGTGAAGCTAAAAACAGATCTAAACCGGCTCTTGAGATAACAAAAGTGTTACTCCAAAACCTAAAGCCGATCTAGTATGTTTTTAGATGTGATAATGGCCAAAAAGCATAGGAAA
>SRE1169
AGCCGAGAAAGAAAAGTCGGCTGCTAGACACCATCCTGAAGCAATCTCCTCTGCAGAGCAAGGGGGAATCCGAGGATGGCGGAAGCGCGGACAGCAATCGTCCTCCTCCGGAGGCGAAGCCTCTAGACATTCCGCAAG
>SRE1170
CAACCCAGAACTAACCGCGCCTCAGAAGTCGATCCATCAGCAGCCCTCTCCACCACCTACTGCGCTGGCTCCTGCGAAAACAGAAGACCCTCTGCAGTAGCCGCAGGAAACTCGGCCCGATCATCGACCTGCTTAGCC
>SRE1171
CCCGCCTCGAACTACAGAACCGCCCCACCTGCATATAGTCAGCCGAGCCCTACGAGAGACCACCAAAAGTAAACTCATGCATCCCAATTCTCCGCGGCCACTCGACTCGCCCTAAGGGGTGGGTAGAAGTTCTGTACTTTTGAAACAAAGCAGTACTCGGCTTACCGGTTTCGACTACCTCCTA
>SRE1172
AGCCAAGATTAAGATGCAACAGGCTATTGAACAATCTATCGTCTATTTTATCAAGATAAAGCTAATTAAATCAATCTGAACAACAAGATGATAGATTAACAATAAATCAGCCGATGCAATCTTACTCAAGGCTAGAAT
>SRE1173
TACTTATAGGGCGGCGGGGAACCTAGGCGTGCGTGCCCAGGGAAACCGCCGCGATATTCCCGGCGAACTCAACGCGGGCGGGCGCTGCGGGAGGAAGGGGGCGGCTCTGACGCGCGGGCCCGGCCGGTCAGAGGGAGGAGCG
>SRE1174
AATGCCTGAGCGGCGAGGTGGAGCTCGAGGAGTGAGGTGAAGGGTGGAGGCCGGCGGGCGGGCGGAGCGGCAGGCGGAGGGCTCCTCCGGCTCGCGGGAGTCGCCGGGTAGTGGCTTCGATCTGAC
>SRE1175
GAGCAGGGGAGGCGGCGGGCGGCCGGATTCCGGCGTGGGGGCTCACCGGGGGCGTGGGGAAAGTGGGGGAAAAGCTTCACGGCGCCGAGAGGAACCCA
>SRE1176
CTTCCCGGGATGCATGTGAACGGTGACCGGAGTCGACCGACATGCTATCCCGAGAAGAAGACGAACTCCGCGAGCTTCTCGATTTTCTCGAGAGTGCCTTCTTGACCTTCTCCTTGGCTCGATTCAGCATGGTGCCTG
>SRE1177
CCTACCTTTGTATAAATCGACGTGCAGCAGTGTCAGATCGGCGACGCACGGGACAGATCGACTTGTGTGCATATCTTGTAATCGGGTCTTGCTGTTGTCTATCCCTGCAGCCCTCGCCACTTCCTTGGTTCCTCTTCCTCGGTCCATCCCCCCTCCTGATCCATTGCCATTTCTTCTCAGATCCCATAAGTGAAAGAGCCAGAGGACGGGGAGCCAGCCAGCAGCAGTTCTGTGCCAGCAACAACGCAGGATCTGCGAGGGGGCACCGAGATCCC
>SRE1178
ATAATTTTTCTGGAATATGTTTAGCTCATGACTAGGCTCTGGTAAAAATTTGAGAACCATATCCCTAGTATAACTCTCTGTAGAATTAATCTTATTTAATAGCTTGCTAAATTTGTTCATTTTGT
>SRE1179
GGGTAACCACCAGTCTTCTTCTTCATCTCTCGCGCCTTCTTGTACTGCTCTGCTTCCCAAGCGGCTCCTTTACGACTTGTATTGGCAGGGAGACGGCA
>SRE1180
TTTCATTTTGCAGTAGCTTCTACCTCTGAATTTGGATCAATTGCTGAAGAAGGACTTAGATCAATTGCTGAAGAAGAATAAATATATTACTTCGCGATGACGCTTTTTGTATGTTATCTATCTTTCCGTTTATATTTTCATGTATCTTTTGAACTGTGAGTTTGTGGACGTCTATACTTAAAACTCGGCCCGG
>SRE1181
GAAGCAGACACTCCGGACCCCCGTATGAGGTTGAGCAAGCGTCCTTGGCCATAGGTCTAGCATAGATTGCAAGTCGATCGAGCGTCTTATTCCCTGTGTAGCGGATAGAACTACAG
>SRE1182
GAAACTAGAGCCGCCGCCACCATTGCCGGACGCCGCCGGAGCTCCGTGGAGCCACCATCCCGGCCCGTTCCTCCCCAAATAGAACCCTCCACGAGCTTGGTCTCTCCCCACCGAAGCTCCTCGGTCCGACTTCGCCCTCCCAGCGTCGCCGGAGAAGCACCGCCGCCGCCCAGTCCCGCCGTCGTCCGCCCCTCGCCGTGGAGAGCCCAGCTCCGACCACCTCCGCTCCTCCCACGACCA
>SRE1183
CGCTGTCTCCTAGCCTAAATGTTGTGGCTGCTTGGTTAACTGTAAGCCTAAGTATTTTGTATGATACCGTTGCTGCATTCACTCACTTGTGAGTGATGAGGCAGGATTTTTTCCTTTATCTAAAATAAGAGCAGAGCGGTCGGACCGCCGCGCCGGCGCACAACCCGGCCGGATCGTCCTACATCACATCGCCGG
>SRE1184
GATTATGTTTAGATCATTCAACTGACGGAGACAAAGTCAGATGATTGTTCGCTTATCACAGCACTTCGAGGAAGAATATACCAACACTGACGTCTGGAAAGCAGAAAAATTGTAACTTCCTCTGAAAAGATTGAG
>SRE1185
CGGAGAAGGTGTTCTGGGGGCTACAGGGCTCCTTTTGGCCTGGGGTTTGGCCGTGCAGGACCAGCGTTGAATGCGTAACCCACCTGTGGGGTTATCGG
>SRE1186
GAGGGGGAAGTGGCCAGAGAGGTAGAGCAGTTCAAGGCGAACCTCTGGGTGGTGGTGACGCGGTTAGAGGTGGCCGGTAGGGTGGTCGTCGGCGTTGGACAGAGCGCGACGGCGAGGGTGCTCGTCGACGGCGGTGCT
>SRE1187
CTGTATGTTCCATTGCATCCGTTGATTGGAGCGTACGCGTGGTTGCCCTACAAGGTCGACAGCTCGAGAGACGCTTCTCGAACTCTCTGAATTTTTCTTGGAAGACTATGAGCAGCGATTGGCGCCTCCGGGAGATCATCGAAATCCCAAGTTAAATTATTGAATACTTAAACTACTATTGAGTACTCTGTTGGT
>SRE1188
TAAAAATTGTAGCACCATAACCCTAGTAAAACTTTCTGTAGAATTAATCTTTGTTAATGGCTTGCTGTTTTTATTTTTTTTGTCATCTCTGCTGTATAAGGGTATAAAATCTGAATAAATTCCAGAACTGAGTAGAT
>SRE1189
TGTCGAGAGCGGCGTACAACTCCCTAACCTCTGTATCTAGCAGGTCGATCGTGGAGTTTACCTCTGAATCACTCTCGGATCCAGGAGAAGAGTCGGCGTGCGTCGGTGTAGCATGTCCACCTGAAGACGCACGTGCACCATTGGCT
>SRE1190
AGTTTGCCCTTGAAGTAAAGGTTATTAGCCTGCCTAGTTATCCACCTACCGGTCTTCTGGTGTGAAAACCCGAATCCTTTAAGCGTGATACGACCAATCCCCAACCCTTTTTAGAAACGATTCTAGATAAAAACAGGCGCAAAAGTTACAGTATTAATGTCGGAAGCATAAA
>SRE1191
ATTAATGGATTCATACGTAACTTACCTGCAGATCACAAGTGCGGAATCCGGCAGGGCTTCGCTGTTGCAACTCCCTCCCTCACCCCACGTCTCTCCTTTTTCCCTCTATGGATGTTGTTTGCTGCAAATGCAGG
>SRE1192
GTCCTTGTTCCCCCACGAAGCTTCGCCCCTCAAGCCGACCTACCTCGCCCTGAAGCTCTTCGATCGATTCGAGCGCGCGAT
>SRE1193
GGCCATAACCGCATCACCTAAATGACTCTGATGGTGTCCAGGTTCAACGATCCTGAGCACCTGAGTCACTATATAAGGAGTGCCATTCCCCTCATCCATCCTGCACCAGAGCACTGAGGCAACTCGGCTCCTCTCTTC
>SRE1194
AACAAGTGGAAATCATGCATAACAAACAAACCATCGTTTACTAACAAATTAACTATTCAGACTAAATACAGAAAGAATTTCGATCA
>SRE1195
CCTTAATACGAAAGAGATGGATATGATTGTACAAGATGAGATAAGATTATCCAAAAATATCCAAATAACAATAACCATACATATGTATTCAAAACATGATAAATAATAACAATAGAATTCAATAA
>SRE1196
TTAGATCACTCGATTAATTAGCATCATAATTGTTGACTAATCTATACTGTTGTTATGCATAAAATTCACAACCAGTTTCTCCTGTAATAAAAAGGGGG
>SRE1197
TGTGATCAGGGCAGCATTGTTCTTGCTTTTACCTTGGTATTACTCATACTGAAGCGTTTTTGATGGCGAGTAGTGCTAGTTATCCTGATGTTCGTAGCATGACCTTTAGTAGATCTATCATGCTCTTGTTGTTTATCATCTACGAATATCATGTTATCTCTGCGTGATCACGTATTAATCTTATACTAA
>SRE1198
CTCATACAAAATTACCGTGCATAATTTTTCCTAGATACCATGCATTGTTATTTACTTTGTGACCTAAGAATTTAAGATACATGCATAGTAGATTAATAAACACTTTTCAGAATTAAAAGCAATCATAATGCCAGCCAT
>SRE1199
GTCAAGATGGTAAAACTATATTTTTATATATCATGATAAATTATGTATATGTTTCATCAAGAGAAACAAAACTTACTATCATAATTTTTTGGTATAACATTAGACATAATTATTTATGGATAAAATTGTCGTTGCA
>SRE1200
TAGTCGCGACTTCGTGGAGATTGCGTCGATTTCTTGGTCTGTGGTGTGCAGGTATACGGATGGCGCGGTGGCAGCGAGTCGGTTTGGACAAGAGCGTGGTGCGTGCCGATGTACCATGCGGCGGCGTTGCAGTGGCGGGAGCTCGACGACCATGCGGAGGCGG
>SRE1201
TGGTCACAAACGAACACAAATAATAATATGAGAAAATAAAAAATCAAAGCATGAATTAAGTTACATAAAAATAAGTGAGTAATATCCACATGGATGAA
>SRE1202
AACATTCACAATTGAAACAGGTCGAAAGAATACATATATCACTTTAACAGAGCAAAGCACAGCAGAATTGTGCATGTGGAATTATGAGAATAGGGTAA
>SRE1203
AGCTTCATTTCAACAAGTTAATGGCTCATATGGGTTAACATGAGTTAGAGAGGGTTCAACAATATATATACTAGGAGGGTTTAATTGGATTTGAGCTA
>SRE1204
TCGTCTTCGCCACCTGCCGCCGCCAGAGGGGGAGGTCTGCCGTGGCGGGGGGCCTCCAGATCCCCCAGCTCAACCCCGGGAGCAAGCTCCACGGCTAG
>SRE1205
CAGATTCACGATGCATGTAAAAAGGATAAAACTTCTCTAACGCTAATGTACGATTACAAGGTGCCAAATTACAAGCAAAGTATATGTTTTCAGCTGGT
>SRE1206
AAACCCACCTTATATAGAATTTCTAGACCCAACACTCTCTCTTCAAAAATTTTGTTTTAAACCAAAAAGTTGCGGAACAACATCAAAAGGTTCTTTCAACCTTGCTAACACTTGTTTTTG
>SRE1207
GAACGGCGACATCCTTTGGGCGAAGGTCGCCCATCGTTGGCCTTGGCGTAGTCCCTGGGCCCCTTCCCCTGCCCCTCTGGGCAGAGGCCTTCTTGACGATGCGCCGTGCCCAAGGGGAGGCCGAGT
>SRE1208
CGACCGCATGGACCACCTCTGCTATTTGCGGAGGCGGCCCACGGCAAGCACCGCCTCTGCTGTTCCCTTACTAGCAGCGGCTCATGCCCTTGGGCCCACTGAAAGCACTGCAGAGGCAGCTCCATTTTTGAGCCGCCTCTGCTGTAAAAAGTGGGGCGATGCCGTAGTGTGTGCGGGAGCAGAGAAAGTGGGAGCGGGAGGGAGAGCGCCGAAAGAATGTGGGACGCTCTGCTCTAGCGTGGT
>SRE1209
GGTGACTACCAAAATTTATAACAAGAAGCAAATACTATTCTTTGCCACAGAATAAAAGAAAAAACATTATTTCGGCCATTAAGCAAAAACAGAATTTTTCTAACATAATGAAATATTTACAAATCAGGTGATTAAAT
>SRE1210
TTTGAGCTATCTGAAGTTACTTTGAGCTTTGTCGAATGGTGCATCCACTTCGGGAATGGTACTTGCCATCTACAGGTCTTCATCCCCCATAAACTCACCATTTGCTAGCCCAAACATATCTGGCCTGTCAGTCACCCATTCCGGGTATTGACATCCACGTTTGCCAGCTATACTCCCCCGCAATCACAATCCCA
>SRE1211
TCCTCACGGCGATGTCGTCCACGGGGTAATGTTCCGCAACCGTTTCCTCTCGATCTACGGCTGGGTGTTCCGTTGAAGCGACGCTGCTACGACGCTGCGAGCCGACGGGGCTAGTCTCCAACTGAGCCGTTGATCTGGCTTCTGGTGGCTGCTGCTGGCTAGTTGCAAGTGCACCTTCGATCGAAGCAACCCGTT
>SRE1212
CCCCTCTCCGTGGAGCCGCCGCTGCGGACCACCTCCGCTCGACCCAAGACCACCGAAAGGTAGCACGCGAGCCCCTCTACATTTTCCCCCCCTTCCCC
>SRE1213
GTTGATACATGGCTGCTCACCTATGACCTATGGCCCACTTAGATTTTTTACATTTTTAGCTTTCCAGCTCACGTAAAGCAGAAATAGGAACATGCAATTCAATGCTTCTGTCAAGTGAACCGATATGAGATGTTTTTC
>SRE1214
TCGTGGCACATCAATGCAAAATCTTTTGTGTCTGTCTATCAACCTGAAGATTAACTTTGTCAATGCTCTAACTCTAAACCTAAATTTTCTATTTCTGAATATATTACAGCTAATGCATCACTCAGAACC
>SRE1215
TCATGACATTGAAAATTTGACCTATACTTATGTTGTAATTGATGGAATTAGATTGGAACGAGGAGGAGAGAGGAGGACAAGAAAAAGGAGGCCACGCCGCGCACGTCGTCAAGCCCATAGGTGAGCGGCATAAGCAACCTCTCTTTCCATGTTATGCATAAGCCCATAGGTGAGCGGC
>SRE1216
CTCTCACAAAAGTTCCACATTTACATAGTACAATCTTAGTTTAATTTATGTGCAAAGAGTTGAAGCTTGATATGATTGTCTATAGGTTGCATAATTC
>SRE1217
ATCAACTACTAAGTTTGCTTAGGGCAGCACGGAGTAAGACAGGAGTTTGTTTTGTTGAGGTTACACATGCATGAAACAATAATCAAATAACCACACTTATAAAAGAAAAGTGTAGCTAGGAGCCAAATAAAAGCAAGGACTCGACATGCAGATATGATCAAGC
>SRE1218
TGGACGCACGGGACATCATCAACGCAAGACGCAGAGCGCAGCTTGCAGACAATTCCGATCGCTTCCAAGCCCTCAGCAGAGTCTTCGACAACGTCGAGTACCCAAAGGACTTCAAACCCACAAACATCCAGAAGTACGACGGTAAGCAAGACCCTGCTCAATGGTTACATTTATACTCGACCGCTGTTAGTGTTGCAGGAGGAGACACCAACACCAAGGTCCTCTACTTCCCGA
>SRE1219
ACGGCCAAGCGACGATCGGATAGGACCATTCACAGGACGCGGAGGCCCTGGAGGCGGAGGGGGTAAACGCCGCCGTACAACATCAACCGGCAGAGTCTGTGCAGCAGATCCGGGCAGAG
>SRE1220
AAAAACTATTCAAATAAGCGAGTAGTGTGTCCTGATGAAAGTCTGGAGTAATTTCTAAAGTAGATCAGTTAGGATGAATCCCGTCGGATT
>SRE1221
GAGAAACGTACCGCTATGGCGAAGTTCTGGTCTCGAACTACGGGGTAGGTCTCCGACACCCTTGCGGCCTCGATCGGAGCA
>SRE1222
TCGCAGTACTGCTCGTCGACGGGTTCTCCCTCGTTCACACCGTGATCTACGACGCACACAAACAAGCACACAATAAAGAAAAAGAAATAAAGGTTTTATCGTTGAGCTCGAATCAGAAACAATTAAGATATGGAGATA
>SRE1223
ACAAAAAATATTTTGTATACTAGTCCAAATTTTTATATATAAAAGTAGAAAGTTTATAAAATGCTAGTACAAAGTCTTCAACTTGAGAATGCAAAGTT
>SRE1224
TCACCGGGCCGGCCCGCCGGCCGGCGGGTCGAACTGCCAGCCCGCACCCGACAACAATTTAGCACCTGCGCCGAACCACGGCCCGGACCGGCCCACCA
>SRE1225
GCTAGCTGCAGAAGGAAAGGAGAACCCTTGGGAGCAATTTCCTGGATGTTCGAGGCCATATCTGCGGGCAAGGTCAGGGAAGGCCACTAGTGAAAGCGGGAACATAACATTCAGTTCCCCTCTGGTGGCGGAAGTAGC
>SRE1226
TTGGACGCTGAGCGGCGCAGCATCGGCGCTGGCCGACTGCCCTCGAACGGCGCGCCGCAAGGCGACCAGGGGAAGCGGGGCCGAGACCCTGAGCGCGGGACAGCGTGGCAAAAGCACCGGCTGCAGAGCAGCAGGCGCCATCGTGGCCCTGGCCCGCTCAGCACGCTGACGCGTCTTGTCCCCGGAACAAAACAA
>SRE1227
GAGCTCAGTAGCCGGCATGGAACCAAACTGAATAATACTTGGTTTCCACTTCATCTTATCTTCTAGTTTCTTGAGTAGATTATTTCCCATAAAGGTCAGTCCGACTTTGCTGTTCTTGACCTCCTTGACACGATTCAG
>SRE1228
ATCACATATAGATAAGACTAATCTATCTGACGGGATGTACGAGTAAATCCCTGATTCTGAAGAAGGGGATCCAGAAATCGATATGAAAT
>SRE1229
GTTTAACAAAAAGTAAATGCTGGAAGTGCTGGAATAAAATAGATACTTAGATGCCACCTAACTTATAAAACATAATTAGGGCATACGAACTATCTATCCTATTCCTTAGCGCATCTAGCGTCAACTTTTCGAAAAACCCAAAATCGTTGCAAGGTAAGAATTACATAACAAAATTAAG
>SRE1230
GAAGTTGAGAATCTCTCAGACGAAACAGAAGAGTTATGCTCTAGTTCCTTTTTCCCGGATTTATGTAACACTTATCTGGAGTTATCAGCAGTAATGCCTGTGCAGTGTTGTCTAAATAGGATAGAACCTTAA
>SRE1231
ACGGCTTCCACCAGCTCTCTATCAAGACAACCAGGATGGCTGCGATGTGAGAAGCAAAGGTGGCGGCCTGAGAGATAACAAGTGTTTGTGCTGCTCGCAAACACTCTTCTAGCACCTACAAGGACAAATCGAGTACTCCCATCAGGAGGTCGAGTACTCTCCAACGAAGAACTCCACTTGGAACCCATGGCTACA
>SRE1232
GAGGGGCCGGGCCGCCCAAGAGTGGGATGGACAAGCAAGGTGCTTGGAAGGCCGACATGGAAGTGGTAATCTAGAGTCATTGGA
>SRE1233
TACCTCAAGCAAGTCGCACTCCTGGAGGCCATCATCGCCAACAACAGTTGGAGCAGCAAAACCAAAGAAACCAGGAGGATCAGGAAGTCGCAAGAAACCATCGACCCAGGGGTGGCCAACCACCGGCAAACCAAGCCC
>SRE1234
TAGGCACAACCATTACAAGGAGTACCTTCGGTGGCTTCATTCAGTGGCTAGAGTTTCAGTCAAGCCACCACAATCCACTGAACCTATAGAAGACCACGCGGACACCGACGATGATGATGACATCATCGATGCGTACGATGATATCACTCGTGGAGGAGTTCAGCCCGAACGGGGCCCTT
>SRE1235
CGGGGGCGGTGGTCCGGTGAGGGAGAGTGGAAGGGGTGGGGCCGGGGAGACTGAGGGGACCAAGGGGCTTCGATTCAAGGGTCTAACTGGGGAAGTGGAGGTCCGAGGTGGGCGCTCCACGGCGGCCG
>SRE1236
ACGAATATCATAGGGTACATATTTATAGTCCGGAGACTTGGAAAACAATCTAAACTAATGTGTCCATATCGGACTCTATCTCTAACTCAATCTGAACTAAATCTAAAGATACATGGCCCATAGGGCCCAAATGCTCACGCAGGAGCCGATTCGTAAGCCTTCTTCAATCTCTTCATTAAGCCCAACTCACTCGCGGCCCATTAATTAACCCTGTTAATTTATGGCGATAACA
>SRE1237
CCACCAAAACATGCTCTCTGGAACAAAGAACTTTCATTGCACCGGTGCTTACTTTTCTGACCATCGGTTCAACCGGTGCTATACTTGATTTCAGCCTTCATCCAGAGAAGATAGACCGACAGGGCATCGGTCCTTCCGCCAAGCATCGGATGCTCCGACGCTAGGGCACCGGTTCAACCGGTGCTGCTGTTTTTC
>SRE1238
AAGGAAAAGACTACATGATCGCCAGTAACTCCTTTGTTCTTGAATTTTGCAATGGCGTCAAGAATACATTCGACTTGCTAGCCACCAGGTCCTGTACTCGACCAGCTTGCTTGGACTTGGGGGGCGCCGGCAACCCTTTCTGGAAGTGGAGATTCAAAGTTCCCGACATGAAACCAGAAACTTTTCCACTCGGTT
>SRE1239
CCCTTTTTTGTATTTTATTCTCTAAGAATCTACCAATAAGATAGTATAGATATAGCTAGCCTAGCACAGTTGACTCGAGCTCTAACTTCTGCCTTGCTCCCGGCCTAGAGCATCTTTTATCTTTTCTTT
>SRE1240
AGTTCCCTTGTTAGTGCAGGTGTTGGTGCTCTTAATGAACTCATCACTGGAGATTGTGCAAGGCTCTAGATTACTACTCACCAATTCTCCCAGAAAAA
>SRE1241
CTGAGAGGAACTATATGTAATAAATACAAGCCAAATTAGGGAGAAAACTGGAATTAAAATACTTAAGTTCATTAATAAAGATTTATGGAATAACCCACTTCCATTTATAAACCAAATCAGATTAATTACTACTCTATAAATGATTGCCCAAGAAATTATAAAAGAAATATATCACCTCATGATGGGTAAACCAAATATTTAAGATCAACTTAACTCGAGATATTTAATCGGAAGGTCACCTGTTAATTCACGC
>SRE1242
TCTGCCAAGGGCAAGCAGGCCGTGGCTGGTAGCTCCGCCGCGAGCGGTCCCAGCCAGGCCCGAAGCAGCTCCGGCGCATCGCCGGAGGAGGCGAGCCGGCGCAGGTTGCACCGTAGCGACAGGGCCGCTGAGGAGCCC
>SRE1243
ATGAACCCTAGTGGCACATCTAGATAGCATCATCTAGTTTAAGTTTTGTGCAAATAAGTTGGAGCTTGAGGTTAAGATTTTTAAATTGGGGAATTCA
>SRE1244
AGCGCTCGCGCCATCGTCGCCCCCTTCCGTCGATCTCCCTCCTCCGGCCACCAAACCTCGATTCCTCGCGCGGGAACCTTCCTCGGCACCTCCTCCACCTTCCCCAACCCCTAGACCGGCTTCTTACGGCCGGAATCA
>SRE1245
GGGCGGGCCAGGTGGCGTTAAACGGTTTCCCCGGGTCCATTTGGCCGCGGGCGCGCGGTGGACGAAGTCCACCGGCGGCGTAC
>SRE1246
CAATAGTTGATGGTGATGACGGCGTTGTTGTCGTGGTTGGTGCTGGAGAAGCAACTGACATGAGTTGCACAGTTGTTACAGGGCAGACACCCACCTAACCAGCTAATCATCTTGGATAAGTTCTTCCGTACTGTCATAGGATTTGGTCAGAACTGTGATATTTGAAAGCCTCCACCAAAGCAAACACAGACAAAT
>SRE1247
AGGGCGACGGCGCTGCTGATACGAAACGCGCGATCCCGGCGGGGCGGGGCTCGTCCGCGGGCCTGGGCTGCATGGGTAGCCCACTGATGTCACTACGAAGCAAAAGCCGGGGTCAGCTGGGGCCGAGACGCAGCGGCG
>SRE1248
AAGATCCTTACAAGAATGAAGACGCACCAACAGCAAATGAAGAGAGGCAAAATCAACAAAGAAATAATCAAGCTTCAAGAAAAAGCCGCGAAGAAAAA
>SRE1249
CTATTTTGATAGCATTATTGGGAATATTACGTGCTCATACACCGAACAACATTGTGTGAGTTTTTTATATTATCTATTTTACTGGCAAGGTAACAAATTAATGGAATAATCACTTTAGAGTGTTAGTAAGTTCGCTTC
>SRE1250
CATAGATAAACCTCTGGAAATGAGTTTTGGTTCCATATGTAAGTGGCTGCAGCGTGGGTTCCGTGTTGATCCGTTGACACATGTGATCACCGTCCAGTCTCTTGTTAATTGGGAGGT
>SRE1251
GCAAGAGTCTGTAGCCACAATGTAGCATTGTGCAGTTTCCACCTTCCACAAGGCTGAATATACTTAGCTCGGGTTAAAAATAAAACTCCCGTCCTCTGCTCTAAAAAA
>SRE1252
GTTGGGCGAGGGCCCTGCACCTCCAGGGGCGGGATCCCGCGAGGGACCCTGGACCTATAGGGGCTGCGTCCCCCTGACGGCGGAGGGCCGTAGACCTCCATCGGCGGCGCCCTGTTCTGGTCCACGGCCG
>SRE1253
GCCACCGCTAGTCTGATCGCTAAAGGCACTGGAGGGGTTTGGAAGGCCAAGCACTCCCGTTTGGCGCCCGAAGGACGCCGATTCGCTGCTGCATCTCCTACACCGACAAGAACGCCTACTTCCTCTACGGATCAGGCG
>SRE1254
TACCTTGCATTTATAGTTTTGAGTTTGAATTGTGCTTCCGCTCGATCTACTTGGGTGTGCTCTACTTGTGTGTAGGGATCTATTTATATTGATAGAAATACTCTGCAAAATATACATTCCAAGTTTCATATAGGTTCAAGCTCGAGAGGGGATTTATTCCCTGCTGTGGACTGTCTGCCTGTTCAGACCGGTCTG
>SRE1255
TGACTCGCCTTCGTGCGGGACGTATACTTGTGTTACGATCGGATATTCAGTGGTTACATCGGGATGTTACCCGACAGACCAATGATTATACCGATTGAGGTGCGCTTAGATGTTTAGTGCACTCGAGCTGGTGTAATTCAAAGTGGTTCTGCC
>SRE1256
GAAAGATAGCAAGAATTGAACTTGCAACCATCAGAACAAGATGCGTGTGCAATTACCATTGAGCTACACATTTGACAAATATCTTTTAGTACTAAGTATTTTTATACAAATTTCTCTTGATTCGATACAGCCCAGTCACCAGCAAAGCCACGTCACCAGGCCACCTCATCA
>SRE1257
CGCCCTTAATGCCAGCACTGATGGTCTGAGACATGACCATAAGCGCCATGCGGTCTGATCTTGCCCACTTTTCCAGAGCAGCTGAAGTCTGTCCTGCA
>SRE1258
CCGTTGGCCATCAAGCATTGGTGATCAACATCACTTGAGGATGCTGATCCAACTGAAACTTGTCTTGATCGCCTACGGGAGCATTTCTTGCTTTCTTTGCGCTGCCCCC
>SRE1259
ATTAACAAGAGTCATATACAGATACTATTCAACTAATGAAAAGATGCCAAAACTTCATCTACAAACAAATATATTCAAGAAAAAAAACAAAAAATA
>SRE1260
GGCGAGACCGCGGCGATGCAGAGGAGCGGCGCGGTGGAGCAGCACGGGAGCGGCGCGCTAGGGTTTACGGGCGGCGGAGGTGAGGGTGAGGGGTAGGG
>SRE1261
TAGCATCTAGTATCAATAATTTTCGATCATTACTGAACATTTGATGGTTTGAGTTAGTATAGTAGTTAAGTAGTCATTACTAAGTTATTGGACCAAATAATGAAATAATAGACTACTAAACTGCATGA
>SRE1262
ACACAGTAGAGTAGGGCGACCAGCGCCGAGCACGTCCTGCACATCGTCGTAGGTTCCCACAGTGTCGCCACAGCGTCCGGGAGGCTCGAGCGGGGAGCGGAGTTGGCGGACGAGACTCCGGTAAC
>SRE1263
TGAACCATTTTTTTTCTTCTCCCTGTGTTTCACCTGCTCCCTTCCGCCACCCATGGTCACGCGACGCGCGGCAAGTGCCTGCTCGCCGCCGTCCCCACGCGTCATCGCGCCGGCGACTCAACGCGTCACGCCGGCGAACCTCGGCCTCCGTTGGGCCCTATCCTTATCCGAGCGCGAGCCCTAACTGTTCTTTCC
>SRE1264
AGCATGAGTGCTCGGTCTGGGTAAGTACTTTGAATTTCGTTTTTGTTACGTGTTGGGTGGATTTCTCAATCCTGTTGTCCTCAACTCGCGTCTCTTGATTTTCAGCCCCGGGGCCGTTCCCAAAGATGCGGTGCAGCTTGCCCCGGCCAAGGCTCTCAAGACTGGGGCACGCAGCACGCCGCACACGGCGCCGCA
>SRE1265
CGCCGGGAAGCTGCTTCTCGGTTAGCGTACTCCCCGACATTCGGGTATCGTGTAGGAGTTCATGCAAAGATGAAACGGGACTGGATGTTCTCCAGTGCGGGTCATTCTCCCCGATGTCCCTAATTTCCCGGCACCTGCAGCTCTAAGCATGTGGCTAACATAACTTATCTGCTAACATGAATAGTATACTAGGAT
>SRE1266
TACTCTTCCACCCTATAATGAGTCACAGAAGGAGGACTAGATGATACATTAGATGAATCAGGCGATCGGACATGCTTTGGATAATCATGCTCTGATCATGGCCAACCATGTGCACAATGCTGTACTCAAGACGCTACA
>SRE1267
CGAAAACAGAATCAGGCTTACAAAGAGATTGCAGGTCGACAAAATATAAATTGCAACTGAACAGATTAAATACAACATTTCAGATCAGTCAGCACATTACAAGAATGGGTAAGGGATAAACAGATGGAAAGAATACA
>SRE1268
TACCTAGTCCTTAACCTAGACTAGTATTGTCCAATCTACAAATTTGAACCCTATTGACTAGAGCACACTAGCAAAAGATTCTTAGGAAGGAAAACACACTAACATGTTCATCTTGCCTAGAGGGAACCACACTAGCATGTAAAAGTTCTAGACAAGAGATCAAACTATCATGCCATTGTCCTAGTCAAACAAACAAGCAAAGAAGAGCAAGATC
>SRE1269
CTGGCCCCGCGCCGGCCTCTTCTCCCCCACCCTCCCTTTCTTTCCCTCACTCCTCCCCGACAAGAGCAACAGTAGGTCGTCGCCGCCGGCCGCCCCACCCCCCAGATCCCGCGAAATCCGGCCTTTTGGTTGGTTTGAAGTTGGGGGAAACGTTCCCCACCCTTCCCCGAAGGTATTGCTCCCATTTTTTCCTCC
>SRE1270
AAGGTGTGCAGGGCAAGGGGCTGGAGAGGGGGCAATGTATTGTGAGGGGAAAAAAAATCGACAGGGGTCGGGCCCCCGAGTGCTCCGAGCCGAAAGTGGCTGGGTCGGGGCACTTGGACTGAGCTGCTAGTGCTG
>SRE1271
GATTGCATGAACTTGCATAACGAACCGCAGAAGCACATTGGCACATCAATTCCTTCGGGTACGGTGGCTTCACACTTGCTCCACGGAATGTAGGTTGATCCTGACGAAGACATTGGCGCTATAGTGTGGTGCGC
>SRE1272
TTTTAAATGATTAGGAAAAATTTGAAAACCACCCCGTTCTTTTATGAACTAAGTTGTATTAAATAACTACTCTATAAATGACTGCCCAGGAAATGTTAATTAAGAAGTTTCACATCCAAACTCACCTCATGTTGGACTACAACTTTATCGTGAAGGAAAAATAATAACACCTAAATCGCTAAACAACTCGGAACT
>SRE1273
GAATTTGAGCATTTTACATTTTTACCCATTGGCGCCACTTTCATCTATGTCCTTGGGTCACCGGTATTGGTCTTCAACAATATCTCTTGGCGAGGCTTCTCTACCATAGCTCAAAACATTATTACTAAGTCCCTTTGG
>SRE1274
CACTGGAGAACGGTTCACCATGTTTGTGGACTGTGCAGTTTGTGACACCACATTTGTTTCATTTCTTCTTATAACCTCTTCATACTTCCTAAAATACTTGTGAAGCCACTCTTTAACCATATTTGTGCTAATTTCAATGTCAATAAAGTTGCTGCACACTTTCTCATAGAAGAAGTCAAGGAGGTCAAGTTTCTT
>SRE1275
GGCCCCATGTGTTTAAATGTTTAGTTTTTTATGAAAAAAAATTATATACTACATTTACCTCTATTATATATTGGATTTTATTTTCACTTTGTGAACTCGCAAAATATAATTGAATCATACATTCATTTCTAACCCT
>SRE1276
GCAATGGGTACTTTCAGGTACTTTTGCCTTGAAATTTTTTCTGGCCATTGATCAATGGAAGGTATTTACAAAAATTAAATTAAATTAGTATTCGGTCCAACTTTTTGATACTTGGTCGCATATTTTTGTACCACCAGG
>SRE1277
GGTGGCGGCCTCCTTCGCACTGATGCTGGGGCGCTGGCACTGGGACGGCGAGGGGCTTGCGGCCTACCCCTGCCGGAGTTGTCGTTGCCGAGTTGGGGAGGTGATCAGGATGAGAGAGCCGGACGCCGGTCGCCGGAGTGCCGCCAGACGCCGATCCAGGGGACAGGCGAAGGGCCGAGGGCCGAAGG
>SRE1278
CTCTTGGCGTGCTCGGCGATCCGGCCACCTAGCGCTCGCAGGCGGCTGATCACCGAGCTACCAGACACGGCGCCGTCCCCCTCGAGCTCCTGGCACACGCTCACAGCGGTCCGCTCCAGGTCAGCATATTCAGCCTGCGCCGCCATGAGCGCAGTGTTGACAGCCTCCTTCGCCGCAGCCTCATCCGCCACTTTCT
>SRE1279
GTCCTTTTATAGCTCTTCCAAGGCAGTGCTGAAGCTAGCGCGTGCACTTCACGCAAGTAGGTCGGCTGCTTAGCTTCCACGCAAAAGATGGGCTCGAGGGGTGACAAAGTGAGGCCGGCCGGC
>SRE1280
ACAACCCAGGACTTTTTCGGAGTGTCGAGACTCTATGCATCATGAGTACATGCAGCCGTGGGTCCTCAGAGAAGACCACCTAGAGGCATCGTAGGCCAAAAAGATTTCACTAAGACATGTATATGA
>SRE1281
GCAGACTTGGAGGCTGACTGATGCAGTGAGGGTGTGCGAGCTACAGGAGTTGCAGGACCAGCTTCCAGAGGAGAGTAGGACCAAGATCCGCAAGGAGAACTTCGAGCCTATCCCTACGGACCTACACCTGCACCGTTGCCCCTACGAGAGCCTGCCGCCAGCGATCGAGACCCCGGAGGTTCTACAGAGTCTGAAGACCGTCAGGGAGATCTTTCCCCTCAACTACCCAGAGGAGATCAAGAGGGTGCT
>SRE1282
CCGGGCGGTCAGCAGGGGCGGGGGCGGCCCGCGCGCGCAGGCTGGGGAAGCGGGGCCAACAAGCGGGGCCGGAGTGCGAGCGAGAACCCGGGCGAGCG
>SRE1283
GAAACTGCTTCAATTGCAGTATTGGGTTGCTGTTCATCTTCAACTGGAGCTGCCATAATAGCGTTCATGTCATCCTAGCAATGAAAGGATAACAAAATATTAGATATAAGTTTCAAGCGAAAGCTATACATCAAATTTGATCATAGTAAACTGACATGGAAATCATCATTAAAAATTTGGTATTAGAAGTGCTAG
>SRE1284
TCGCCCGTATTTTCATACGGACGATCTTCACCCAAGGCAGGACGCCATTGGATGACGGATTTCTCCAGCAAAAGACCAGCAGAAACTAGGGTTTCTAGGTCAGATTCAGAGCACTTACTTGAAACCCATCCCTCCTCATGGGTTGGCTCCGCAGCTACGCCCTTGCCCTTGCTTGATTT
>SRE1285
GTGTAAACTGTAAAGTGTGAATTTATTGACCTCTAAATAAAAGAAAAATAAAATATGTGTGACCTTGCTTGCCATTGACGGACGACGGCGACCTCGCTGAGTCGCCGCCTGCTATATGATTGCAAGCCTACTAGTACT
>SRE1286
ACCACAACAAACACACCTGAAAGGAGCTGAAGAAAACCAAAGGCCGTCACTGCAATACGAAGAAACCCAAAGATCGTCCCTGCAATCGAGTTTAAATAACTCCACTCCACCTCCGGCATGCC
>SRE1287
CAGCGCAAAGAAAATAAGGAAAATTAGTTCTCGTGGTGCAATTGAACTATATTCAAATACTATCATGTATTCTTTTTGGTGATATAAATATACTAGATTCTTACGGGCACAAGTGATTTATTTGCATGCACAAATGATTCTTTCATGTGTGCCACAAAACAATACACAA
>SRE1288
CTTGTGTAGCTAGAGTACATGATATGTATAATCTGAGTTGTTTGATTGATCGAGTTTACAACTTTATCGTGAAGGAAAGCTATACTCAAGTATAGTACCTTACT
>SRE1289
CAAATGTTTTGCCGCCTCGCCTCGTGCCGCGCGACCCCGTTGGTTTCGAATACTAGAATGGCTAGATGCGCGGAGAATATTCACGACGGTCTGCGAAT
>SRE1290
TGGAATTTGGTCCATTTATGGCCCATTCAGGAGAATTCCAAAGCAACATGTGGCTGGTTGGTATTGTCCCATACTGCTAGTACAAGCAAGTGGACACCAATTTAAATATTGGAGCACTTTCCATGCGTTGAATGGAGCAGCCAAGAGATGGG
>SRE1291
TGTTCGAAATCCGATAAATCCCAGAGGTCATCTACCCCAAAGAATTTAAAGGAGAAGTCAACAGACCCGGGTGCGGAAAAGTCCCATCCTCTTATTGA
>SRE1292
AATAGGAGGATTACAACTACCACAATCAATACCGAACCAAGTAGCACCGTAAGTATATGAAATGTTGTGGGATTTAAATTTCTTCCGAAAAGATTATT
>SRE1293
AGCTCGACTCCCCTCAAACCCTGAACCCTAATCCCCAGAACCTCCCCTGAACAACCCGACACCCGAATTCAATCCGCGTCCCATCTCTTTCCCATCCAACGCGACGCGTCGTGACCGGCCGCCGCGAATCCCGCCCCTCCTTTTTCCCCCTCTCTTTTTTT
>SRE1294
TAGACATGACAACTCGGTGATGGAGTATCAGTGATGCTGAATCTCTTGCCGGATAGGCTTCGCCGTCATGTAGACTGTCTGAACGGGGGGCTCACCTA
>SRE1295
TTCTTCACATATTTCTTCAATAAACTTCAAAAGATGATGAGCATCAGATCGTGTTTCTTTAAACTTATCTTCCTTGTGTATAAGATCTTATAGTTCTT
>SRE1296
CCATCCTTCCAAACATTCTGCTAGAAAGAGCTTTAAGGAGGTTGAAGCTCCCAAAGGCATTCATGGTGCAACGAGTGCCTGACTCTAGAGGGGTGCTAAAGAAGCATGGTGGTGATGTTTCGACGATGAAGCTACCATGCTCTTCTATAGAGGTATTCTCTTCAAACTCCACACCAAGTGCCGCACTTGAGTCCAAAACCCAAGAGTTTCAAAACTCAAGACGTTCAACATGGATGATAGTCGCCGTT
>SRE1297
GCAATGAAGGCAGTGGTCCAAGACTTGCCCATCGACACACATGTAGTCGATAACCAAGGGAATAGTGCAGTGCAGAACAAAGGGAAGAGTGCTTCTGACCATGACTACATTCCTGATGATGGAGATGATGACGAGTGGTGGGCAATAAATGCAGCGGAAGTAGAGGTCATAGTTTCCCAAATTGAGGCAAGGAAA
>SRE1298
AGCCGAGAGCGAGAGGAAGGCGAAGAAGGAAAGCGAGACCAAACCAAAGCCCCAGCAGAGCCCGAAACAACCCCTTCCCCCTCGTTTTAATCCAC
>SRE1299
CACATCAATGATCAAGTCAAAGAAGGTAATTGGCTCATCCGTACCATTATATTGGATATGTGGTAGCACGGAAAGGTGCTCAAAACCGACGTCATCCACTCGGTCCTTAATCGATCCAAGCGGACTATGCCCATGTGACTTCATTCTCTAGGCCCTA
>SRE1300
GATGCAACAACGGTTGAACCGGTGCTTAAGACTTGGCTCCTGTCTTCCTGTCATCGTCTCTGCAACAGAGTACATCCAATGCACCGATGCCTTGCTTTACTTCTTCGGTTCATCCGGTG
>SRE1301
GTGGATACCGGCCGAAACCCGCCACCTTACCGCCGAAATTTCGGTCCATCCCGCCGGAATCACCTGCTTCGGCGGCGGGCGGCCTGGGGAACGCAGGAGCGACAGAGCTGAGCGACGAGGGGAGTGGGGAAAGG
>SRE1302
TCCTTCTCTGAGGTCGGTTCAGCAGGTGGAGTCGGTTGTAAGCTGGTAAGGCGGTTATGCTGTGCTTCCTCGGCAGGGGGGCCCTCCAGACGCT
>SRE1303
ATGTTGTCCGCGGCATGCGTAACACACTCATGCGCTCAGAGTAGCGGATTGGGGTTCGGGATGGCGTGTGTTGCGGCGGTGGCGGATGTACACGGCGGAGCATCGCCGGCGAACGGGGTTCTGGGGGTGCTGGGGCTT
>SRE1304
TTTCTTCCGAATTGGAGTTCGGGACTTCATTTTCTTCCATAATGTTGACTTGGGCTTTAGAAATATCCCCGTCTGGTTCCTGGATGAGTTCGTATGTTCCGTCGACTAGCGATATCGTTTCTATATGCAATGCAATATTTGGAATTTAGTGAAGTGCTTGAGTATAGCTTTCCTTCACTAAAAAGTTGAAAACCA
>SRE1305
CCGACGCCTCAGCATCGGTTCAACCGGTGCTACTGCGTGGAGTTTTGGCCCTTGCAGCGTCTCTGGACCTTACTCCTGCCATTGCACCGACGCCCGTCGGATGTTCCGATGCCTCAGTAGCGGTTCTTCCGGTGCCCC
>SRE1306
TGACAGTTGCACAAGTAAATCAGAGAGATAAGTGCTTACATCCAGGACCGATGAAATCGAAGTATTACAAAACAAGAAAAATGGCATGACGAATTCTTATACACTCGTGACTAAAAATCACAGCTCATCCGCTACGCC
>SRE1307
ACTGCCGCCTTCAAAAGCACAATGTAGTTGAAAAAACCATCAACAAACTGCATGCAAACAAATCATGACAAATAGAGTTATGAAAAAAACTCCAAAA
>SRE1308
AGCTCATCAACCGGAGGGGGTGGGGATCCAAATCTGTCACAACAGCCTAATGGTGCGTATTGTCTTAACTGAACGTAGCAACTTATACTTCCTTGCCCCTAGCAACTTCTACTCATTCAGCCTAGCAACTTGTACTCC
>SRE1309
CTTTCGACGGCAGAGCCGCCTTCTCGCTTCCGGGTGGCAGAGCCTACCAACAGATGAAGCTGGCTTCCGGGAGGCAGAGCCTTCCTACGATGAAGCCCAGACCCTATGTGATCCCGGGTGGCAGAGCCAACCTACGATAGATCACAACTTATACACTAAGTACTTAGAAACTGGGAGACTAACACTTACAAAACACTTGCTTTATTACAACACAATAGTATTACACAAGAGTACACAACACAC
>SRE1310
TTGCCGGTAATCATCTGTGCTCGTCTTTTGGCGAGAGTTCCTGTGTAATCGATCCTGGTTACAGCAGGCGGTCTGAGTGTACTGGTTGAGTGCAGTAATTCTGGTTTGAGTTTAAGTGTTAATTATTGCACTTGATTG
>SRE1311
AGAAGGACCGATTGGCAACTTCCTATAAGTGCAACGCAAGATGGGTCAGATGTCACCAACTACTCGATATAAGCAACAGCAGCAGAAGAAGGTTTACCTTGGTATATTTGAAGCTCCATTGCATATAATCTGCGAGCTTCTTTACATTGTCTATAGTTAACAATGGATCATCAAAGAGCTCCTTTCCCAATTCCTCTTGGGTAG
>SRE1312
GGACCCCACGTCTGGCCTGATCTCCAATGTGAGTTTCAGGCTACGCCCCTGCCTTTCTCCCGCTCGTCAAGCACGGGTATAAATCATTTCCAATCCAAGAGCCAACTAATCTACTGGGCTTGCTGGTTCCCAATGGCA
>SRE1313
CAACGAGGGTGGTAGAGCTAGGGATTCGAGGAACGCGAGCAGCGGCGGCGGCGGCCTGGTTTGTGAGGAGCGGAGACTATGAGGAGCCCGGGTGGAACGCAGAAGATAAGATTGGCAGCCGTAGCAGGTTTCTTCATTTTTTGGCTGGGTGATTTGGTGCGGCCGTGCAGGGATGCGGGCTCTGCCGATTGGGGC
>SRE1314
TCGGATCAACCGGTGAGTTATACCGTGCTGTTTTTGTGCTGCTCTTCGTGGTTGCTTCCGCGGTCGCTCTTGCTTGTTCCTAGGGCTGCTTTGTGTTAGTGTAGCTCCTCTATAG
>SRE1315
ATCCATCCTCCTATTCCCCAGCGAGCCTCGTACCTCAGCAGTGGAGCTTGCAGAGCGGCGAGCGAGTCCTCGGCGGGGGGGGCGCTTGACAGCTG
>SRE1316
GAGAAACCTCGGTTGACTCACTTTCAAGCATCTTTTCATTAACTCTGGTTGTCTAATAGTTGCTACACCTAACTCTTGAAACGCTGATAAATTT
>SRE1317
CCGCCCCTCTCCGCGGACCCGCCTCCTCCTGCCCTCTCCCGACGAGCCAAGACCACCGGAAGGTAGCACTCGAGCCCCTCATACTTTTCCCCCACTTTTCCCCTACCTCCGGCGACTCTCCTCACCGGGAAACGCCGCGCCATCATCTCCCCTGTTCTGTGAGTTCCGCCAGGG
>SRE1318
GGAAGGAACTGCGTTCTTGCTCTTCTTCCTCCGCCCAGTGCTGCATCATGTCTTGTATCTCCACTACCGTTTTGGGGAGATTATTGTCGAAGTCATCGTACAGAGACTCGACCGTGATGCCGCGCGGGAAGCGATCCATAGT
>SRE1319
TTGCTAACTACTCCACGGCATGGAGCGGGAGTCAGACGGCGTCAGCAGCCACGTCGCACAGCGGACATGACCGGAGTCCCGTCCGCCTGCTCTTGTCACTGTGCTGCTGTTCCTGGCGCTGTGCGGATCTGCGGCGCGCTGTGCGGACATGTCTGACACTGCACCACCACTGTGCTACCAACTCTTTATACTTTC
>SRE1320
GTGTGGATGGGTAGCCTCGAGCGAGGCGGAGATGCGTGGCCCTGCTGAAGGGTTGGATGGCAGCCCTCGAGCGAGGCGGAGATCGTCACCCAGCTC
>SRE1321
TTTTGAAAAGTTTGTAAATTATATATATATTTAAACTCGGGTTGTAAAACTTAAAGTCTTGTGCTATGATTGTGTTTGTATTTTTAAGTAATGTGTCGTGCTTGTACCATCTGCGCCCACCTTCGCGTGGGACTACCGGTGATGTTTCGATCGGGACGTGGGTTGAGAAAGGATCGCCAAATTAAGCCATTAAGCTAATGAGCCCGATGTGTTCAAATGACGGTCATTACGCTTAATTAGAG
>SRE1322
AGCCAACCAAGGAGAAAGAAAAGGAGCCAGATTATGATCAGCAAAACAGAAAGTGCTACAGCAACCCCAAGAATCGACGGCTACTTAGGGAGG
>SRE1323
AAAAAAAAAAAAAAGTTTCAAAATTTTTAAAAAATTAAAATAAAGTTGTTTGATTGTTGTTTTCAAGCCTCCTTGCTTTGTTTTAATGTTTGAAGTTC
>SRE1324
AGCTACAACGCACCAAGGTCCCAAGCCCCAATGCAGTACAGAACTCAGTCTCAAGTGACAGGACCACGGGCCCCTAACACCCAGCTCAGAAGCCAGAACACCATGAGGGCCCCGCAGAGTAATGCAAGCCAGGTCACCACCAACAAC
>SRE1325
AACATCTCCAATGTCATCGAGTAGTTCTGCGAGAGTATGACTTTGACAGGACTTGAGTTGAATTTTTGCCAGCGCATTGGTGATGAAATCTAGGCTGTCTTGAGACGACTCGACTGGATCTGGATATACGTCGAAA
>SRE1326
ACGCAGCGGCCTCGGGCGGTGCTGGAGAACCGGGCAGCGCGGCCGGAGTGGCACGGGCGGCGGGGGAATTGAGGCGGCGGAGCACCTCTGCTCGTCGGGGAGATGGCGGTGGTGCTGCGCTAGGGTTTGAGGGTGGCCGCGGAGTGGAGATGAGGAGGTCCAGGGGTGCGGCTGCGG
>SRE1327
CCGGCCAAGACACACCCCCAGAGCTCGATTTCTCGTGCGCAGCCGCAATACAAGTACCCCAGAGAGCTTCATCCCTCGTTCTTTTGCCAATTCCCCACTCCCAGAGCTCGGAACGCTGCTGCCGCCCATATCCACGCC
>SRE1328
GCGTGTTACGAGGCAGCGGGCCTGGCGTGCTTGGGGGCAGTGCTGCGAGCAGGGTGGGGGCACGGCGGGGGGCGGCACGGCGTAGTGCTGGGCGACTGCGTGTGGCAGGCGGCGGAGGTGTGT
>SRE1329
GCGGTTTGGGGTTCGGGGGGGCCTGGCGTTGCTTTTATAGGGGCGGGCGAGGCGCCTGGGCGTGCGGGCCCGAGGGGAACACGGCGGCGCGCGCGTGGCCAGGTCGGACTCGAGCCAGAGTCCGGCTCGGGCGGGGA
>SRE1330
TACGGGCACTAGCGCAAAAGCACAGGATGGTTGGACAGCGGCTTACCGAGGGTTTGGATTGGCCTGAGACGGAGCGCAGTGGGGTCGATGGCGGGGTCCGGCGGCGGCGAACAGTTGGCGTTCGGGTCCGGGATGATGGAGCACGCCTCCGAGCTCCTGGATCACACAGGAAGAT
>SRE1331
CCCTGACCCCTCGCCCAGGAGGTTCAGGCATCTGCTCTGTGCTACAACCTTTGGAATAGTTCTCCGGGCGTCAAATAGAAGAGTTAGCAACTCAGCTC
>SRE1332
GCTCTTTTAGTGAAAATGGATTGGCCCATGAGCATATATAGGATCAGGGCTGGGCTAGGATGATATTACTTAAAGGATGGGATTGGATAGAATAAAACTAATTATTTGAAGGGCTGGATAAGGATAGGGCCAACTATTTAATTAGATAGGGCTGGATTAGGGTTGGGGCAGGATCACGACCCATTCCCAGGGCTA
>SRE1333
GCCGCTTCTATACTTCCATTATCATTCGGAACCAAATAGTCAATGAGTGGCCAACTGCCAGAGCAGGCCATCGTATGTACATGATGTAACAATTCCGAACCCAAACAGGATTTTTCTATTTTTTGGGGCCGGTCGCTGGGACCGGCCTCTCTATCTCTATTACATCCCACGGCATGCCAGGATGCATCTACTCTGTGAGGCCAGTGGATAAGACCAGCCTCAGTCCGTTTTTT
>SRE1334
GTATTAATCAAGCCACCGCGCACTTAAAACGGTGTAATCCGGCAGCCTGCTGGGTTAAGGATCGAAAACACCGGAAGTCTCACCCGAAGGCGAGCACAGATGATTACAAGCAGACAAAAGTTCTTAAAATTAAATTTACAAAGCAAAGTATTACAAAAAAATTTAAATAAAAATATCAAAATTTAAAA
>SRE1335
ATTAAGAAATCCAATGATATATGAATGTTGTGTTTCCTACGAGCTCTTTCTCTGAAGTTCGGTTCATAGCACTATGTCATCTGCTACGAAGAGAAGAAAAACAAGAGCAACACAATGCTTATCTTCTTTTAAGAACAATTTTCAAACGAGCTGTTGAAACGTCTTTTAAGAACAATTATCGAACAAGCAGTTGAAAATTATTTACGTCGTTGAATGGGGCTCTAAAGCATAGCTCTAAATACCATCCCTTCTTCTCTAAATTTTTTTTAGCCTA
>SRE1336
GCATAGTGTTTCTGGTCTTCCTGGCAGGGTTACAAGAAGCAGGGCCAGAAGGGAGGAATTCATGCAGCAGCAACCTCAGCCTCAACCACAGCAATATGAGGCTGGAGGTTCATCATGGCAGAGTGCCAGCTCCACCGA
>SRE1337
CATATCAACGGGAAGAGTGCAAATGCACATATTCCAATGTATGCACTTCATGTACTTCATAATTCAACAATAGTTCACAAGATATAACATCATATACT
>SRE1338
TGCCAAAGTAGCAGTTAGCTGAAAATGTAATGGCTCTCCTCCATTGGCAATAAGTTCCGTTGCATCCTGGTAATAGAAATACAGTCAACAAGAGTAAAAATACTAGAAACATAGATGAAGTTAAAGAAAGATGAATCA
>SRE1339
CTCTAAAAGTACTCGAAACATTCGACTACTTACCTCCAGCAGCTTGACAGCAAGCTCTACCTTCTCTCGCGGCAAGTCACTTCCCGATGTGATCTGGGAAGTACTCGCACGCACTTCAGATACAGCCCTTTTGGGCACATCCTCTGTCCTCTTTATAGTATTCCCTGTGACTTGGGAATATAAAGGAAGAACATGCTACTTAATCACATTGAGAGCAAATAAAA
>SRE1340
CGGAAGTAGGAGGTAGTCGAAACCGGTAAGCTGTGTACCGCTTTACAACGATACTTTGAATCCCTACCTGCTACGCTGGGCGTGGGAGTTGGCGGGTGTTGGATGGATGCCCCCTTCGGGTTTCTCGGGGATTCCCCCGGGGGGGCCCAACCCCTGGGTTTTAACAAGGGGGGGTTCAGATGTCG
>SRE1341
AACCGCCGCCGTAAATTCGCCCCGACACCCCAAAGCAAGCCGAACCGACCCCAGGCACACCTACACAGCACCCACCAGAACTTCATCGGGGGATCCGC
>SRE1342
TTGGGATTGCATATGCAGGGACTGGCGTAGGAGTATTGGACTGCAGTGAAATCGCTGCAGTCTCTTGAGGATGGGTCGGCTATGGGGCCGACGCGTT
>SRE1343
AACTAAAAACCTATACTAACCTAAGTGTCCTTCTCAACCTTGTGACACTTAGGACTAGAAAGATCCTTAGCCTTGACATAAAATTGAGTTGAATACCGAGATCGCCTTTTTGAATAATGAAATTTAGGGGCCTCTTTTACACATAAGCCAAAAAGAGAGAAAATGTCATTTAA
>SRE1344
ATAAAAGAGTCCGATAACATTTACAGATTACCAATACTGTTGGACAGTAGTATGATTCACTTAAAAAAATGAAAAGCCTTAATAAGACTGAGCAGTGT
>SRE1345
GACCGAGACTTATGAAGTCCAGAAATAAAAAGAAACTGAAATGCTCAGCATTGGAATGATGGTTGGAAAAATCTCTGTGAAGGATGCAAAACAAATAA
>SRE1346
AACACAAAATCTTGATGTGATCTTCGAACTTGTAAACAGCTTCAAGCATCCTTCCTAGTTCTTAGCATTTCTTTCAGCACTGCCTGAAAGTGAGTATAGCATGTAATCAGTAGCAGTTTTCAGCAAAGTATGAAAAAA
>SRE1347
GGCTAATGTTATTTGTAAAACATCTTAGTGGGAAGCAGGATATTTATTCTGATTGCAGGAAAGGTATATGTTGGTTTACCGTAGAGCTTTTTTCTTAAATGATTGTTTAGCGTGAGCCATATGTTTCAAGTTTCTGTATGTTAACATACTACTCTGTTAAATCTGATACGTAAGCTTTAACTGTTGCATAGCATATATCCACTATTTTGATACTTGCTGATATTTTTTTAGCAA
>SRE1348
CTAGGGCTTTAGTTGCATATCCATCTTCTCCTGAACCAATTACTAGTGTACCTCCTGTTTCGGCTGATTTTAGCAGAATGAATAATTCATACAGTGTAGTTCCAAATAATGGTCATATGCACC
>SRE1349
AAACTCTCTCCAAGAGACAAAGAAGTCTTGCCAAAAGAAGATGTTTTGGCTGCTGCAAAATGGGACACAGAATTGCAACTTGCCCAGACAAGTCAAGCAAACCCGGAAGTTCCGGAGTGTACAACCCGGAAGTTCCGGTTTTGAAATCACAACGGCATTTCAGGCCAAACAAAGGCTTCAAGAAGGCTCAAGAAAAATACTTGGAGAGGAAAGCAGTTAAG
>SRE1350
CGTTCCCTTCAATTTCCTTTTGAGTTCGATTTCCGGGCCCGTAGCACAGTCCCGCCCGCACAACACCGCTCGCCGGCGACCACCACCACCCAGCTCCGCCCGGCGCCATGGCGAACCCCGCAAAACACCTCCCCGAACCCCGTTAACCCCTCAGGTGGCTTGCGCATGCCGCCTAGATGCCCCTAGACCCTAGCCCGGCTCCAATCCACCCCCGGAACGCCGGATTTGCTAACCCCGGCGACCCTCCGCCGCGGAGCAGAGCTCA
>SRE1351
TGTTAAAATATAAGTTTTGATATTTTGGTTGACTATCATAATTTATATACATTTTTCATATTCTTTGGGATGATTGTTATGTTATGTCTTTGCATAAG
>SRE1352
CTCGAAGAAGACTCGACTGAGAATGTCAATTTCGACCAGGACACTTTTGATGACTTAGACGAGTATGCTTCCGCCCACAGGGAAACTACTCCCTTCAAGGACACAGAAGCCCA
>SRE1353
GCGGAGCGAAACGTACGAAGCTTCTCGATTTTTTGTCTTCGTCACCCCTTCGCAGCACCAGGGACTCCGAGGACAATGGGAGCAACGGGAGCCCCGCCGCTGCTGCTTCACCTCC
>SRE1354
CCCCCTCCCCCATCCGCCGCGCCGCCGGCGAGCTCCGGCCCCCCGCGGACCGGCCACCCCAGACCGAGACTGCGCCCGCCAGCCACCCCAGGAGCTTC
>SRE1355
AAGTACTCGCCAGCACCTCAGAAACAGCCCTTTTGGGCACATCTGCAATCTTCCCTACAGCATTCCCTGTATTTTGGGAATCTAGAGGAAAAATATGCTACTTAATCAAATTAAGAGCAGTAAAAAGATACCTT
>SRE1356
AGATGGCTAAACCCTAACCAGAACGGAGGCCTAAGAACTAGCAAGAGCCGATTCCCGGAACAAATCCCCATTAAGGCCAAAACAAAGCATCTGACATACCACCGGAACATCCAATCCGTTTGCAAGGCCTAATCTAGTAGATATTGAGCCAATTCTCATGGAACAAGAACAAACCGTAACAGATCGGATCTACTA
>SRE1357
AGCGCAAGCGTCAGTTTTTGTTTTGTTTTCCTACAAGTGAACAAATGTTCTATTCATATTAACATCAGCATGGTAATCTAAATGAAATATCAGAATCTGATGTTAAGTAACCATTTACATGTTATGTTTTGGTAGATA
>SRE1358
GGTGAAAACCGTGCTCAAACAAAGGGAAAAGTACACATCAGAGCATTCTACGCGAGCACGAGAATTAGAGGGCCCACATCCTGAAGCAAATTAGCCCAAGCCCAAGAGAAAAGACACTTCCGACAAACACAG
>SRE1359
TACAGAGAGAGAATCCAATTTACTGTGCGAAGCCTCGTTTCTGGCTTGGAGTTGTTCACTTCGACTGGTGCGCTCTTTCTTCACTGTTGTAGTGTTCGTCCGTTCCGGAAGCACTCTCCACCAACAGTTTGGCGCCCAC
>SRE1360
TTGTGAGGTGTAGTTTTCAGTGGTGCAACTTGTTCACATGCTTCCTTGCTGTTTATCAAAGTTTTAGTTTGTTTTCTTATACTTTGTCTGAAAATGGTTTATTATAGAACTTCTTGCTGGAAAGTGATAAAATGGCAAAACCAGTTTTGTTAGCTTTGTTTTCATGCCTAGTATCTATGATAATTTTCTTGGATT
>SRE1361
AGGTCACCGGAACAATGACCACCTGAATCAAGGCAAAAACAAGTGAATTGGGTAGGTTAAAACGACTAAAGGGTTTATGACCC
>SRE1362
CGTCAACCGTTCCCAACAAGGCTCGATCATTGAACCTCACACCTAGCTTACGAGTAGAGACTTAGTTCCACCAGGGACATCTCTAAACTTTCCTACAC
>SRE1363
TCTTTACTTCCTCCAACTTCGGAATTTCTTGCTTTTGTCATGTTGCATGCAAAGAGAGCAACTGATCTGTCATAACTGCATGGGCTGTGTACTGTTTC
>SRE1364
ATGTCGTATCACGGCATTCAGTTTCACCATGACCTTGGACATCATGCACAACACATCGTCAAGGAACTTTTCTAAAAATGATTTGTT
>SRE1365
AGCTTAGGCTTTGTACCTATCTTGTTTATCGGGATCTTACCTTACGGGTTTTCTCGCCCGGACTAGGGAGGCTCAAGTTAGTTCCCTAGGTTGAGGGGGATTTCTCTTGTTTGCTACAAGAGAAATCCTAACACCGA
>SRE1366
TCTGATGAGGAGGCGGCGTTGACTCCCCAGCAGCTCAAGGCTATGTCGGTGTCACGAGAGAAGATGGACCTTGAAGTCAAG
>SRE1367
CTGGAGTAACCTCCAAAGTTGACCGTTTAGGATTAACCTCGTCAGGTTACCCAAGTGGGACTAACTTTGGAGATATCCAA
>SRE1368
TGGGGGGTCAAATGAGCCTCCGGACGAGCATTCACCGGCACCGGCAGCGTCACAGTGGCCACCGAGCTGATTTAGAGTAGTTTATGGTATTTGTTCTACAGACTTGTGCTTGTTGGAC
>SRE1369
CAAGAGATTTGGAGTTGGACGATCAGATCCTTTTTTCACGGAGGTGTGATCAACCTGTGGAGGCACCGGCTTGATTGAATCGAGCGCTCAGCTTTCATAGGGCGGCTCCGTCGAATGACAGCAGCCGGCTCGGGATGACGCGCAGCTTCCGCGATGGGCCTGCTCCCGATTGATGTGATGGCCAGATGGCAGCAT
>SRE1370
GCATCAAAGCATCATCAACAAGAATCGTGATAGATCAATCTCATAAAGGATTCGGCAATTACAACTCAAGATCTCCTTACAACCCCATGAACAAACGAGGACTTTACCCCATGAAGCTAAGCGAAGCGTAGTCGATCA
>SRE1371
CGGTTTCTCCTGGGATCTGGCCTGGGAGCTAGCTGGGGAGACGACGAACCCGACTGCGGGGTTCGCGCGGGGCATAGGCGGCCACAGCGAGCTTGCGACGGCGAGCGGCGGCGCACAGATTCCGGCGAGGCCGCGCGGATGAGAGAGAGAGGGGTAGGGAGAAAG
>SRE1372
TATCCTTCCTTAAGAAAGTGTTAGTGTCATTGACAAAAGAAAATTTTCTAGTCAAATCATCCACTTTTTCTTTTTCACTAGAGAGTGACTCTTTCAACTCAAGAAGAGTGCCATCCTTGACTTTGATTGAGTTCACAAGCATCTTGTTTTC
>SRE1373
GATGTAGGTGAGACGTGAGAGTATACGTGATAGAAACGGATATGTCTTTATGATGTGACCTTTCTTTATTTTTTAAATCCTATCGATAAACGAAGCAGTATAGAGCCCTAGTTTGAGCAACCAAACTTTGTTTTCTTGATGTAACCTTGCCAGAAACGAAGCATGCAACCTTTCCAAGTATAGA
>SRE1374
CACACACCCAGCACCAAAGGAAGAAAAGAATAAAAGAACAAAAGAATGAACTAAACTATCCTATGTTAAGTTAGCTGGAGCTTAGGCTAGGTTAGGTGTCCTAGTGTATCTATTCAAAGCAAAGGTTATGTTAGAACATGGTTTAGGTTGCAGACATCAGGAAAAAGGTTAAGGGGAGAAGGTCCCGCACTGGAG
>SRE1375
CTGGGAAGCTTCATCATGCCTTAGTAAAGCTCATCCCCCTTTCATCTGCGCCTTTCCTCCACCCGAACCCCCTCATCGACGAGCGCCCTCCGCCGC
>SRE1376
TCTTTTCATATTGCTAGAGAGGATTTGGGTAGCGATGCTTTTATGCGGGAGCTTCGCGCTACGGAGAGTAGCGTTCCCTGGCGCTCGCGCACTGGTGAAAGGGTTCACCTTTATCTTGATCAATTTGGTTCGTTCCGTGCAGAGCCAGACACTGTAGGTGCTGTCTTGACGGCAGTGCAAAAGGGGGTCA
>SRE1377
TAATGCAAGATCTTGGTTTCGACCCCCTCCACGCAGCTCCGAAGCTGCTGTTTTATTATTCTTTTTGAAGAAAAATGCAACGCCACAAATAGAGTATA
>SRE1378
TGTATGGACTAGAATGGTGCTAGATGTCACTAACCTATTGTTTAATCGGGATATGGATGATTAGTGCACCGGTTTAGTTAGTTAATAGGTTGATATGC
>SRE1379
AATCAAATGCATACATAAGAAATATTCCGAGAATGAACCTGAACAGGGAAGCTAGGAAAAGATTCCGGTGAAGGTTGTTCAGTCCTCCAACCGCTCAAGACAAGGGATGAAATGTGAAATAAGCCCCATCATCCAGAA
>SRE1380
TACAGCTACAGCAGCAGTCCCAGATCCAGCAGCAGATGTTCACATTCTTCTCGGGATGCTTCGGTCAGCTGTACCGTCACACTGGACTGCCTGAGCCTCAGCTCCCTACACCCCAGCAGCTCCAGTTCGACCCCAC
>SRE1381
TCTTGCCCAAACCCCAAAAGTTTTAGTTGATTAAGAGCATAATATATGAATGATCATAAAGGTGGCAAGAACCACTCCAACATACCCGAAAC
>SRE1382
TCGTCATGTTATACTTATTTCGTTCTCATGCATCACCTATTTCGTTCTCAGTTGCGTATGTGTATGAATTGCTAAGTTATACTTTTCATATTCATCTACTTTACTAACGGTTTTTATTTCTATCCAAAATATTTAAAA
>SRE1383
TTTGCAGGACTTTGGAGATTACAAGCAACATGAGACAAATGAGGAGGAAGATGTACACACAGTTTTTGGTGAAATTTCAGAACCAACACTTCCACTTCCTTCCACTGAGATTGAGATCATAGGTAATAACATTTGTGA
>SRE1384
TTCGTGGCCCTTGCGACTGTAGCGATGGCACGATACGCCTAAAAAGAGTATTGAATTCTGCGTCATCTGCTTGTCCAGAGAGACACGCCCAACGACTTGTTATTATGGCCCAACCACTTGGTATTATGGCCATCAATCTGTGTCCCTGTCAACTGTGGAGTGTCATTGACAAATCATTGCAATTTCTTGACAAAT
>SRE1385
TTACTCCAAACTATTTGCTTGCTTTTAGGGTACATTTCTCCCCCTTTGTCATCAAACACCTAAAAGCTTCATAACCACTAGCAACAAAGAGCATTAGTAGCAAAAGAAATTTACTAATGATAGGAGGTTATACCAACT
>SRE1386
CCCCCAGGCTTCAATGGGTCTCGCAGAGGTACATTGTGCCCGTTGCGTCCGGCCCCCACGACGCCCCGCATCGTGTTCGGTGGAGGAGATGCTAGAAGAAAGCTTGCGAGCAGGGCATGCCGGCTGACCAGTGCGTTC
>SRE1387
TGTCCATTAGGCTGTACTCCTGCATCAGCGGCTGCAGGGGTCCGGTTGCGGGAGGCCCTCGTACCGCTTCGGGAAGCCATCTGTAGATTGGGTAGAGTCTTTGTGAGATTGGGATTAGGATTAAGTGA
>SRE1388
CAGGGTGACCATGTTTTCGAATTTTCAAATCAAAATAGCTTAACTCAGAGGATGTCATATACACAGTGGAGCAAGCTATTCATGATCACATTTATAAACTCACACTAGCAAGCACTAGGAGGTCATAGCAATGTATAC
>SRE1389
GTACTCCTCTTCCGATTCATACCGGCGACGCAGCTTGTACTGATACTCGTATTTTTCAAGAAGCCGATTGGAAGCTGGGAGTTGATTGCGGATGTGACGCACTTGTTCTTCAGTAATATGTTGCTGCTCCGACTCGTCTTCATCCTGGGGCCGTTTGCCAGAATCGGCCTCTTTCAACTGCTCGTC
>SRE1390
TTGCATGCAAGTGCACTATGCGTTGGTGAAGAAGATGGCGCCTTTGTCTTGATGTCATTGCGTAGCTCATGGGCGATCACCTTGTTGAGGACTTGATTTGGTGTCATTGTGTTGAGCTCTTTCTCATATAGAATTGTGGTCACCAAATCATAGTCCGGCCTTCGGAGTGAGTGAAGGATCTTGCGAATGAGTTCC
>SRE1391
ACCTGGCACGTGTCGGCTTTAGATTTAGCAATCTAGCTGATTATGGGTATCGGCAACGCATTGCCGATACAGAAGAGAACGA
>SRE1392
GCCTTCATATCAAACATGAATACCTTGCTCTCCCATTTTTTTTTCTCATTCTAGCTTGTCTTATATAATGATTTCCAATGGG
>SRE1393
CATTAGCTCTCTACACTATCACCTATCAGAATTAATTAATCTTGCCCAACCCCAAACACTTTTAGTTGATTAAGAGAGTAATATAATCTATAACTGATCATAGCTGTAACATGAACCATTCCCATCATAAACGAAATT
>SRE1394
CACTGCACCAATCGTCGCCGCCTTTGAGCGGATCTCCATCAACGAACCCATGATGGCCGGACCAAGCTCTTCTGCAGGCACTGAAGGTCCTCTATCTCGCTCCTCTCTCTCTTTTCTCTGTGTCATCGTTGTAGATCT
>SRE1395
ACTTTCATTTTCTCTCTTAGGCCTCAACTGGACTTTTATTATTCTTGTTATGGCGGATATTCCTATAAATTTTTAGGGACATTAGTTGATCCAATTGA
>SRE1396
AGAATGAACTTTAAAAATAACTTTTTATGGATTGGTTCTAAACTAAAAGAAAAACGGAAAGGGTGGAAGCTACAGTAAATCAAGATAGTCATGGATAAAAGCACCAAAACACAACTACAAATACTTA
>SRE1397
ATATTCCTAGATGATAAGCAAAAAAACCACGATGAATCTACTAAAAACCATGCGACCAACATCACGATAACTAGCACTACTCGCCATA
>SRE1398
AGCATTGGATGCTCTGACCACAGATGCTACTAAAGTTCAGAGTGCTATGCTGACTCTGCCTATGAGTAGTTCAGACTTGAGAGTGATACATCGCTTTTAATTTATTTTTGCGAAACAGCTTGAACCCACGCATACCAGAGCGCTTTGGTTACTCTAATTATTTTCCTTGGGTTCCAATTTTTAGGAGTGAGTTGC
>SRE1399
GAAGTGTTCAACCCAGTTCCAACCAACTACAGCCTGAAGTGGTTCAACCTCCATATGACAACTCTATCAAGAAGAATCCTGACGCACAAGCCATTCCACCAAGAGTGGAGATGGAGCAGAAAGAAAGTCGGGATGGAC
>SRE1400
GAAATCAAATGAGAGAGTTCAAACATCATAATAAAAAATATAGAGTCCACGCATCAAGTTTAAGAACATCTAGTCCATACACCAAATATATTACAATGCTTGACAAGAACGATACGATCTAGACATTACACC
>SRE1401
GCTACCTTGGACGAAGACGCTCGCCTCGGCTGGATGAAGGACTTGACTTTGTGGCCCTAGTGATGGAACTATGTCAAACGTGCACACCACTTATCCTTTATGAGGGGGGACCCAGCCCGAGCTAGCTATGCGCGGCATCATACCTGTAGG
>SRE1402
GTTAACATGGACATCACCTGAACAGTGCACACTCGTGATGAAAGAAGTCTCTAAAAATCTGAAAATAGAGGTATTGCAGTGTTTCCTATCTGCATGCA
>SRE1403
AATTTTTTTTTTTAAATTAAAGAAAAAAATGTCTGAAAAAGGGAAAGCAAAGTAAAAAAACGAAAAAAACTCTCCGAAGCTGAGCAGGGCGCCACAGGGACGTCGACTGGGAGACGAACGCCTAGAAGTCCTCGTAGTCCTGGTAGCACTGAGCGAACTCCCTCGTGTCGGCAGGAACTGAGCAGCAGTAGCGTAGCCAAGAGGAAAAA
>SRE1404
GTAACTTTTAAGATTGACCTGTTAGGATGAACTCCGTCGAGTTAACCCAGATGGAAAAATTTGAAAAGTATCCATAACATACTCGAGCGAGCGAGTAG
>SRE1405
AAGCAAGCTCGAGGCCCCCAGCCCAATCTCAACAACAACCGCGCCAACAACAAGGATGAAGTAGTCAATTCCATAAAGGACGCGCGGGAAGACATCAA
>SRE1406
GAAACAGCCGATGGAGTCGATGTGGAGGTTCAGTTTCTAGAACCCGGAGACTGGAGAGCCGATATCTTCAATTACTTGAAGGATTCGGCTCGGGGGGCACCCAGAAGGATAAGACTCAAGGCCATGAAATAT
>SRE1407
TTTAGCCACTATATATCTTGTCTCAGTTGCCAGCAAAGGATGTCATGACCTCATGCAGCGCAATCTAGCATGCAAGGTTGACAACCTCTCCTGATTTT
>SRE1408
ATAAATATGTTAATAATGAACTCGGGATTCATAATATATTTACAAGTCGTCGTGCACATAAGTTTTGTCCGACAAATTTTTACAAGATACTAAGTGTCCTTAGGCGCCTCATCATCGCTGATGTCCTTATC
>SRE1409
TCATTCAAGATGGGAAAAATGAATAATAGACTAGTCCAAATGACCACAAAATTTATCGTAAAGTTCCCGGAGACGGGATCGTCTGAGGGCATA
>SRE1410
ATATTCTGCATATTCATTGATAGACATAAGGTTTCACGTTCCCCTTTTAACGAGAGACCTGAATGATGGCAGGATAGAACAACCAACCGACAGAGCAACTAAAAATGTAAACATA
>SRE1411
TAGGTGACACTATAGTGTCACCTAAATAAATATTTATTTAGGTGACACTATAGTGTCACCTAAATAAATATTTATTTAGGTGACACTATAGTGTCACC
>SRE1412
CTGATGTGAAATTTGCCATTCCATATCACAATCATGCCTCTAGCAACTGCCTCCTTCAATCTGATTAGTTCTACACTGGGTATGCTATGCTAGATTCA
>SRE1413
TGAAGCTCCTACGGTGGTCTAATTCGCCGCGGAAGGAGCACAGCGGCGGATCCTCGTCGGCGCGGCGGCTCGGTCGAGATCCGGCGAGGAATTCCCGT
>SRE1414
TCCTATTTTCAAAACTCAAATCTTCACAAATGATAGTCCTATTTGCTATTGATAAGGACCATGACAATAAATAGCACAAGTAACGAGGAGTTTCTAGCAAAGACATTGGGGGACTA
>SRE1415
AACTATAGAGTTAAGAGCTAGCGGAAAAGATTTGCAAGACACAGAAAACTGTGCTCACAGAGGATAACAAGGTCATAAAGCTATCGCACACGTTGCAAGGATCACGTGAGCGCGAGAATCGATGAAAACAGAATTAAAACGTGAAAGATATGGCTAAAACAAGGTTCTAAGGACTTGTTTGCGATAGATTTAAACTTCCAGGGGCTAGCTCTAAAGAAACCAGGGACTAAAACAAAATTAAACCTAAACTACAGGGGCTAGCATGCAAAAC
>SRE1416
CGGCTGTCCGTCCTCCCGCAGGCTGACACGTGGGCCCTCAACCGTATCTCCAGGTGCATCTCGCCTGGGGCTACCGTTTACTCAGACTTGTCCCCCGGAGATGAAGGTGCCATATCAGGGTAGGAGTATGGGGGGCAT
>SRE1417
AAAATTTACCAAAATAAATCACGCGCTAAAAATATTTTCAAATCTCTTTTCATCGTTGAGCTCAATCCATCCGAAATCGTCCCCCGCCCGATCTCCCAATCTCCCGAAAAACCTGTCCCGACATCCGAATCCAATCGCCGTCCCGTCTCCCTGTTTTTCC
>SRE1418
TTGGGGACTCAGCGGGAGATACGATGCGTATGATGGTCAGATTCATGAACGCCCAGCTTCGCCATCAGGAGTTACAGCGCCGCGGTATTATCCACTTGGCTAGTGAGGCACAAGTTACTCATAGCAAGCTGGATAGGC
>SRE1419
TTGCTAAGTCATTTTTTTATATCTTTGAGATTTGAGACTAGGTTTCGAATCTCATATGTGAAAATGTTTTTGCTCTTTTTAAATAACTAATTAAGACCACATTGTGAAGTAAAATGTAAAACTAACAATCTAA
>SRE1420
CAATTTTAGCTGCCAACATATGCCCCCTGCTTTTTAGTGAGCTTTTGCAAACTAAAAAGCAAGTACCAGAAGCTAGCCTAGTTACATAAATTTGCACAGAAAATACAAAGCTAAAAATAATG
>SRE1421
AGTTCCCATGTAATCGATCCTGGTTACAGCAGGCAGTCTGGGAGTACTGGTTGAGTGCAGAAGCTGTGGTTTAAGCTTAAGTTCTTAATTATTGCACTTGATCAGTATTATTTGGACTGTTCACTGATGTGAGGCCAATCTGCCCGTACTTCATGGAGAAGACGG
>SRE1422
CTACGGTCAAGATGGAAGAGGAACCTCCCACAAAGCCTGACTTGGTCCCGGCCATAGGGCAGGAGGTCCTAACCCTCAACACCGACTGGCGCTCCCCAATCATCGACTTCATCAAAAACAATAAAAGCTACACAAA
>SRE1423
GTTTCTGTATTACCATTCGAAACTGAATGCTCATTAACTACCCAACTGGACGAGCGCGCTTCTGTGTGATCATACTGGAAGACTGTCAACTCCAAGAAAGAACAAAAGACATTTTGGGGCCGGTCGCACGGACTGGCC
>SRE1424
AAGCGGCCACCCCGTCGAGGGGTGTACTTCCTCCCATTGATGATGTTGCAGGCGTCGCCGTCGTCGGCGCGCCCGCGCGCATCGTAAAGGCGCTCCCTCACAGGAGGCTTCTTGATGCGATCGTGCACCGAGGGTGCCCTTGCGTCGTCCACCGCGGCCGCCTTGCCCTTTCCTCCCGGCGGAGTGTGCACTGAG
>SRE1425
ATTTGCAGATATGGTCTCCCAATATGGATTGCGCAGGTTCGACAAAATAGGCATGGCGTTTAAGGAAGAACTCATTTCCTATTGGAGGAAGAACCGAA
>SRE1426
CAAGAAGGTTACCAGAACTAGCAGGCGACGACCTCTGCCTTCCTCATCCTCGACGGCACCGGCGCCGGCGAGATCTGGCCCCCAAGAGAGAGGGTGCAGGCCGCCAGCACCTGGAATCCTCGGCGGCGGTGCTCTGCTCCGTCTCTGCCTAC
>SRE1427
GATTCTGATTCGAATTCCGGCTGCTTGGGGAGTTATTGCTCGGATTTGTAGAGCTTGGTTTTCGAATTTTGCTCGGATTCGAGAGTTCGGTTCAGGCTGAAAGTATTACCCTATTCTTCTGCGGGTTGCTTCTAGTTTGAATTCCGTCGGCTCTTGGATATTTATAGAAGCCTGATGCGTTGCCATCGGCTTTTT
>SRE1428
TACAAGAGCAAGCGAATTATGCTTAACTAACTAATAATTCAGACCACACATAGAAAAAGATTAAATCACACAAAATAACCTTAAACAAAACATAAAC
>SRE1429
CATCAAATCAACAACGGGACCAAAACAAGCCGGGAAACAACGAAAAAATTAAATTTAGCGGTGTAACTCTAGACTATAATTATATATTGTAA
>SRE1430
TTGGTCAAGACTCAGGCGCCGGCTCCAAGCCACTGATAACCTTATCAGCAATGGGTTTCATCTCCGCAACATACTCAGAGAATCGCTCCTCTGAGCAGCCAACGGCAATCCCATCACCAATAAGGGACAAGTTCGCGGAAGGGATAAAGGACTTAACTAATCCTAAAGCGTGGGCCAAGTACTCTCTAGAGGTTTCAGAGAAAAAGCTACTAAGTCTCTGGGG
>SRE1431
TCTACAAGAAAGACAACTTACTCGCCTGGCTCGAGTAAGATTTGGGTATCCCTTACACATTTTCCCATTGGGAAAACTAAACAGGCTCCATCCTAATA
>SRE1432
AATAAGTCAAAACACTTCAGTCATTGAACCAGAGGTTCATTACAAACAAAAATCCCAAGTACGCATCAAAATTGACCACACTGAGAGACACAAAGAA
>SRE1433
TTAAATCTTGTTGTTGCATTCATGCTGATGCATAGTTTTTAATTGAGTGAGTGTGGTTTGAATTCAAACTTGTATTTGAATTCAAACGTGTTTGTTTGTTTTAGAAATAGAATAGAAAAGGAAAAGAAAACCCAAACCCCAGTAAACCAACCCAA
>SRE1434
TGCAAAACAACAAAACGCTATAAAAAAATAGCAGAGAACAGAGCATGCACCAAGACAGATCAAAAAATTATAAGAAATCAACAAAGATACCAATTGAA
>SRE1435
TTTTTTGTGGTGAAAGAAGGGATAAGATAGTTTATTAGGGAGGGCGGAGCACAATTAGTCCGATACTTAATGTATTTGTGAAAACATGTTGCGATTAGTAGAGGTGTCATTTTTTTAG
>SRE1436
TTGTTATCGTTGTTACGACGTGGGAAGCGGCTGCGCTCTTGCTCCTCTTCATCCGCCCAGCGCTGCATCATGTCGCGTAGCTCTACTACCATTTTGGGGTGATTGCGCCCGAAATCATGGTATAGAGACTGGATAGTAATGCCGCTCTGGAAGTAGTTGATGACGGCGGCGGCGGCGACGTTGGGTATGGTGGCTCTTGTGTCGAAAAAGAGCTTGACGTAGGATCTGATCCATTCGCCTTGCTCCTGCTTGCACATAGACAAGGAGTGTCAAGT
>SRE1437
GATCGCCGGCGCAAGCCAAACTCGGCCTTCCCGTGGAGGATTCGAGCGGGGCTGGGGTCTAGAGGCATCTAGGCGGCATGCGCAAGC
>SRE1438
CCCCCACCGCAGGAAAACAAATTTCCCGGCAATTGCCGCCGCCGGCGACCCCCGCAGCTCCCTGACCCCTGGACCACCTACACAGGGCCCGCACGGACCTCGGCGGCCATTCAGCAGGCCCGGAGGAACAACAAAACCACCCGTCCCCGAGCTCCGTCCCGCGACCGCCCCCCGGACCCCGCGCCCAACCCCCCT
>SRE1439
CAGCTTTATATCCTTTTGTTGGATGTAGTTCTGCTACAGTTCAAACTCCCACGGTCTGAGGATGTCCCCCCCTCAGTTTCTGTCAACTGTCTTGTCAA
>SRE1440
CGTCCAAAGCCACCTGGAAGACCAAGAGGACCAGAACATTCTTCTACACCACGGGGAGAATGCCAACGACCACAGCATCCTCAACTTGAAGGATCGCCTGGAAGA
>SRE1441
AGGAGTACCCCTCCAAAAGTTTCCGGCTGAGGTTAATAAAATCCTAGATTATATTGCCGAGTACACCTCCTTGTCAGCCGAGTATGATCCTCTCCAAGAGGAGTGTGAGTTGACCC
>SRE1442
TGCCGATCCACCCTGCATAGCTGTAGGGAGTGAAAAACTGGTCGTCTAGACAGGAGATCTTGTAGCCGCAGATGGTGTAGCAGTAGTTGAAGGCGGCACCCACAGCTTGCCCATCCCCACCTGGCATTTTGG
>SRE1443
TTTGCCCGTCCGCGGCGAGCCCGAGCTCGCCGGCGACGGCGCACAACGGGAACGGCGACAAGGATGGGTTTTCGCTCGACTCCGCGCTCGTGGGGCTT
>SRE1444
CTAATAAGTTCCACAAGTTTTGGATGAGTTTTGATTTCAGGAGAACACATGCCAAAAAAGGACGAAATTGGGCAAAAACCCAGGCCGACCGGCCTATCCTAGGCCGGCCGGCCTGGCACCTCCACACACACTGCCACGTCTTCGATCCAGGAGCAAGGTCATAAACTCAAGTGTATCTGAGCCGAGGATTGGATG
>SRE1445
GATTCCGGCCGAGGAATGGATCAAACGGGCTTGGAGAAAGGTGGAGAACGAGGAGAGGAAGATGCTCGTGGAAGGAATCGACGATCCGGCGGCCGAAGGTGGAGATCGATGGATGGGCAGTGGGGGAACGAGCCCAGCTCGGGGAGGAAGAAGAAAGAAAGAAGAGAGAGCTGAGTGAGAGTGGAAAGGCTAAGA
>SRE1446
GAAGCGGGTCATCCTACTGAACAACTCAATGCTCCTGCTCAGACAACTGCTGAGCCAACACCACTAACTGCTGACCCTGCTCCGCAAGCTGCTGC
>SRE1447
CCACCGCCGCCATTAGCGCCGGCGAGCTCAAGCTCGCCGTGGAGCCGCCTCCACCGCCCCGCATTGCCTCCCCCGACCCCGTCCTCGCGCTCCTCGTTGACTGGTGGTGCTCAAGGACCCAAGAACCGCCACCCTGAGCCACCAGAACCCCCTCGCCGGCGGCCACCGAACTCGAGCTCCGCCCCTCACC
>SRE1448
GCCCGGAGTCTCCGGGCATATACCCGGAGTCTCCGGGTATGAACGACCTCAAAGGAAACTGCAAGAATCTAGGTATTAAAAGTAGATCCAGTCAAAGTACGACTACCAGGCGTTCCTTAAGGATGATATCCAACAAA
>SRE1449
CGCACGCAGCCGGAGATAAGATCAAATCTTTTCTGAGAGGGGATCATGGTCGTCGGAGTAGGCTGGGCCATGTTACTTTGGCTCGAGATAGTTTTTTATGCTCCTGGTCACGTGGACATCTTGGTTAGAGTCGCACTGGTATCTTAATAACTTTAGAGCCTGGCTAGGAACGGGGCA
>SRE1450
TTCGTGGAGCTTTTGAATATCCAAAAATATACTGCAATTTTCTTCTGAGGTCGAGCAGAATATTGATGAGAATAGTATCTTCTTGTGAATTCATCCGAAGATGTCAATGATCTCAATCATGTGGTC
>SRE1451
AATGAGGGGCTCATGATCTGGGGACTTTGGTGGTTCGGTGATTTCCTCTATGTATGGTGGAGGTGGAGAGGATGTGGCTGAGAGGATTTGAAGCTGCTGTGTCTCGCTGGGCTGCTCTATCGGCTCTGGTGGATCATC
>SRE1452
CGCGTCACGACCCGCCGCCTCCAAGCTCGGTGAGCCTCCCCAGCTACTCACCATGCTTTTGCGCCAGTTATTTTAGCCGTATAGCACCCCCAGTGGCC
>SRE1453
CCACCCACCCGTCTGCTGGTGAGGTCTTCCCAGGTACTGCAGGCTTCCTCCACGCTTGTCCGCCGATCTAGTCCCTACTTCTCCATCCCAATGCTGATTATCTTTAGTGGTTCTTCTTTGTCCCCAAATTTTTGTTCGTCTGGTCCTCAGATTGAAGAGTGGTGCTTCAAGCAGTCAATTCTCTTGTTTCTGCTG
>SRE1454
TTATCTTGGTGCCCCGGATATTTTTGGAGTTTTGGTGGCTCGCCCGCAAGTCTAAGACCCTTCGGCTTGGTGTGGACCGGCGTCGACAACTTTGTGC
>SRE1455
TTCAAATCTACCCGTCTTAGTGATCATCGGAATCGGCAGTAAACTGCCGATCTATAATAAAAAACTTTTAAAAGACGATTATATTAAACCATAAGCTG
>SRE1456
TTTTCAAAATTGTTACTTCTTTTTTATGCCTAGATAAATTCTGAAAAATTTATAGGGCCTTCATAAACATATGAAGCCTTTTCTGAGAAATTTTGAGCTTCACAAGTGTTCTCGTTTGTTATGTAGAATTTAATCTT
>SRE1457
ACCTGTTCTGAACAGGAAGTGATGATCGGCTCTGGTGTAGCTGATCCGGTTGGATTGGAGGTGACAACAGGGGCTTCGACTGTGTTAGCCTGTTCGTCATGTAC
>SRE1458
TTCTCTGTAGAACCGGTCTGACCGGTCGCCATAACCGGTCTGACCGGTCTGTGCGCAGGGAGCCCGTTGGTGAAGATCGTGTCGACGATCAACGCGCG
>SRE1459
CCCTTACGAGTTCATGAGCTCAGTTCAGGACTTGAGGATGAATAAGCAGATTCAGAAAGAGATAAGATTTGGCTGAAGCTTACGGCACACTACTGAAC
>SRE1460
AATGTTATGATCTTCAAAAATACGAAATTTCAAAAACTTTTTGCGTGGAAGTGTTAGTAGCTAGGAACACTTAAGGGATAATGCTATTCTTTCCCAAA
>SRE1461
ATTGGGAGCAAATGGGGGTCTTGTGAACATGACTACTCCCATCCGCAAGGGAGAAAAGAAGAATCAAATATCAAGTCATGTGAAGTTCATCAAGAGAGGAACAACATGTGATGAGGGTGCCAAGATTGTTGCATCCTC
>SRE1462
TCTGGGGCTTCTACTACTGATCATCATCCTCATCGTCTTGTCTTCCATCTTGCCTACTCGAACCTTGGCCGGCATCACCAACATGTTGGTCAAACATCCAAGCACCAAAAGC
>SRE1463
GGCCCCACAAAGAAAGAAAACCACCAACCAGGGCGATACTCACGCCGAAGGTTCAAACCTTCACGAAGTCCCCATCGGACAATCTCCTCCAATCGAACCAACCCCCGCCCAGCTGGCTGAGAAAGAAAAGAGTGTCCA
>SRE1464
CTGCATAGACTGAAAGCTTTTACAACCGGCTTGCCGAAACTTCTGCTACGCACGTTCCATACATCTCATCCAGTCTTGCTTCTTTCACCTGAAAGTGC
>SRE1465
ATGGTATATGCAGTGCTTTGCGCACACAAGTACTGAATACTCTTTTGCTGTCGACCTGAACTTCATTTGGTGAGTGTCGATCACGAAAAGAGAAAGAGGTTGTGTGTTATCTGCATTGTTGTGGTTTCCACTTTCCAA
>SRE1466
TGTGGCGGTGCAGTTTCAGGCATGTCCGCACAGCGCGCCACGGGTCTGCACAGGGATGGCGCGGTGTCAGGCACGGCCGCACAGTACGTCGAAGGTTC
>SRE1467
CTCTTAATAAATGCCATATCTACATAAAAACGAAGAAAGGCAAATTAGAAAAAAGGGTTCAAACGAACCTTCGATCAACCTCGCTGTTTGCTTAGTGCGAGCCATGAACCGCTATTCTACTTACACCGAGAAAAA
>SRE1468
TTTTTTTAGATGATTTCTTATGCTACAAGTTCAAGATCAAATGAAACAAAACATATCTGAGGCATACAACAGTAGTTCAATACTTTTTTTTTTGAGA
>SRE1469
GCAAGCAAGCATCAACAACTGTATTGCAACACCTTCATATATTCTTGGGAGTCCTCTGCTATGATGACCTGCATCGACCAGTTGCATCCACCACC
>SRE1470
ATGTCATATGCATACGTGTAGACGCCGCCGCCGAAGGAGCCGTGTACGAGGTGATCGCCGGGCCACAGGAGCAGCGGGGGCAAGTTCAGCAGGAGAATTGTGAGCACCCGGCCCA
>SRE1471
AGAAGAGCTTCGGCAGCACGCTGAGGGGCTTCGATGCCGAAGAAGGAAAACACCCGATTGCCTCGCGCGCCGGCAAGTTTGGACAGAAGCAAGTCATATTCATTGCCGGACACTGGTCCAAGCATCTCGTCAGCGCGGGTCTCCACCTCCGCTACATCTATTTCTGAAAACGAAG
>SRE1472
CCCCGCCGGACTGGGGCCCCACCGCTTTCTATGCCAAGACACGTGGAGACACCCGAAACGACGCCCGAAGGAGCTGAGCAGCCGGATCTCTGGGGTCC
>SRE1473
TTAACTCTCATTTGATATATAGAAAATGCAACAAAATACTAAAAATTACAACAATAAATCAACCAACCAAAGCCGAAGCAAGTACATCACGAAAGGC
>SRE1474
CCGGCTCACCGAGATACACTTTTGTTCACACAAGAACTAGGGCACAAGGCACACAACCTTGCTCACTCACTCACTCAAGAGCTAAACTAGTGCTAAACCTAAAGATGTGATCAATTCTCTCTTTGGTTGGCTTGGAGA
>SRE1475
CTAACAACCTCAGCACACAGTCTCATCTGTTTTTCCATAATTCTCTCTAAACTAGAAATACCACTTCTTTGCATGTGAATACATCATTAATATTGTATGCTCATTATGCTGTAGTCAACCCCACAATTTATTTCGTGATCATATATCTCCTGTGGACCTATGTCTCCAGCAATGCACGCGTCTCCTGAATTTCAG
>SRE1476
TGCTGGCCCAGCAACTCTTCGATGTCGTTGGTGCAGAGGTACAACAAGCACAGCTACAAAGTAAGAATTGCGAAACCTCCAAACGAAGCCTCAACCCTAGCAGAAATAGGCGGGACACTCGAAATGGAACAGGTCCAC
>SRE1477
CGACGGCGAGCTCGCCCGCGAGCAGCTGGGGGCAGGGGCCGGGTTGCCGTGTCGAGGGAGGGGAGGAGAGTGAGATGGGGACGCAAGCAAGCTGAGAAGGTGCTGTGCGGGTCGTGGACGAGGTGCACGGGTCGAGCGG
>SRE1478
CTTGTTTCTTTGATCCATCCAATAGATGTTTGAAGTCGTGTTCCAAGTCGGCTAGTTTTTGCGCGTAGATTGCTTCAAACTAGTCTTGGACTTGTT
>SRE1479
AAATTACAAGGGGAGAGGTTAACAAAGCAAACCCTCTCACGGATTCGGGAGGTGAACAAACCCCACTTTCTAACATATAAACGGTTGAATCACATAACTACAACCGAAGAAGGCGACAACAACCTTCAGGGACATCCG
>SRE1480
GCACGCAGCCGAGTCGAGGTGTGGCCGGTGACCATGAGGGGTGCCACCGCTCATCCGACGGCCGAGCCGAGGTGGTCGTCGAAGATGAGGGGTCCGATCGGATCGCCGGCGACAGACTCCAGATTTCCAAGGCGACCA
>SRE1481
TTTTCGAATTTAAAAAAAATAAGAACATGATCAAAGAGTTCATGCCAAATACGATAACATGGAAATGGATTCTATTTTTCCTTCCCTAAACACACAAGTACAACAACCCCATGCATCCTGTCCTCTACGTCGCTCACATTATTAAATAGATGCAAGCTCAATTTTAGATAATGAGACACCC
>SRE1482
AGTCCCTTGTAATCTTTCTTGCAAAGGCAAATGCACAAACTGGGGAACTTACATAAATCAGCACATGAAAACAAATAACCCACTGAACCACAAGAAAC
>SRE1483
GAAAGCAACCTCAAATAAGTAGAACTTGCTACTTACGCAGACTCAGGATCCCGCAGATCAAAGAAAGTAATTAAACAAGTAACTAAAGCAGAAAGTAAAGCTAGCGAGAAACTGAAGTTGAGACGAGGAACTTACTCAAAGATATATTCCTCCGAGGTGGATACAAAAGATGGAGTAAGAC
>SRE1484
GCCCTCTGGGAGCAATCCAAAGCGAAGAAGCTGTGGGACGATTCACAAAACGAGTCAGCAACTCAAGTGGATCAATATCTATCACAATCCCACCCTGCAGAAGACTCTGTTTCAATAAAAGACTACATGAGTCGCTGGTGCAACACCATCCAAACTCCAAATTCCCCTAC
>SRE1485
CAGCCCAGAACTGCCGGGATCCTGCAGCTCCTCTCGCGGCTCATCGTGCTCATAATCCCACATCTTCCCTCGCAACGCAGAAAGAACGCGCACTTTGCGAAGGAAGATGGTGGCAAAGACGCGGGCGCCATCAAGACCACGGGCCACCAAACCTTTCAGCACCTCCTCGATCATCTCCACACGATTCTTCT
>SRE1486
GAAATAGATAATAAACATTACATTTCCAAAGAGCCAACATACGTAGTAAATGTTCAAGTTCAACCAGATATAGCTAAATGATTAGTTCAACCTGGATG
>SRE1487
TTTAAAAGTTATCGCTAGTTTACAGACTGGTCCCTGGAATTTTTGGAAATTGCGTTTGGGTCCTTTTTCTTCCACCTCCAGCTCCTTCCTCTGTTTCC
>SRE1488
CACTACTAGAAAACGGGCCTTGGGCACCGGCTGAGAAGGGCCAAAGGCACCGGTTTCCCAACCGGTGCCCCGCAACCGCGACCAATGGCCTCGACTTAAGACACCGGGTTTTTCAAC
>SRE1489
CCGACCAGGGGGTCGCTAGGCTGCGTATTCCAAACCATACCGAACAAAGAAGCAGCTAAGATGAAAAATATTCTACAACAATCCAACCAATATACTAG
>SRE1490
CCCGCCAAGTGCCACGACGCCTTCAAGATCTTTCGCGCTCCCGCCGCACGGGCAGCCTACTCGAACTCGCCATCGCCTTCCTCCCTGACTTGGCCGATGCCGTCTTCATCACAATCTCGCTCTCCATGTACTCTTGCTTTGATCGTGCACC
>SRE1491
TCGGTTACAAGTCGAGTCACAAATCGACTCAAAACTCGATTTCAAATTCTGGAGCCAGAGGAACCCGGATACTCCGGGTATGAATCCGGAAATTCCGGATTTACCCGGATACTCCGGATATTCTTCCGGATACTCCGGAC
>SRE1492
CAGGAAGTAATATTTAGTTTATGGTTCTCAAATTTTTACAGGATCCTAAAAATAGTAAAAACAAGCTACAGTAAAAATTTCAGA
>SRE1493
TGATCGAAAGAGCTCCGAGACGGAGCCGTTACAATGACACTTACAAAGATTATCTCGGCAAGCCGAGAGAGAACAACGTGAGGTCGGCTAGGCCGAAAAGAGAGAAAATACAGGAGAGGTTACATGGACAC
>SRE1494
CAACAGAGAGATACATGAATACACCTGAGCAGGCGCACAGCAGCAGCACATGGCCATGGCACGCCGAGCTCTCGCACGAGCGGACAACCTGGCCAAAAGCCGGAGACCCCGGCGAGCTGCTACAAAGCGACGCTGCCCTCTGCTCGTGCCATCCCATCTCCTCTACGCCATCATCACCGAAAGTCCGCGCGTGCT
>SRE1495
CCTACGAAAAACCAATAGCATCTAGACAAGATGGCCTAGCAGATGACCCTACCAACCGCCATATTCACCACTTGATGAAGAGAACAGCCGATCTGCCTGATGGCATCACCAGCTCAAAATG
>SRE1496
GGTATAGAGTGCCCTATGGGACGAGAGAAGTGCCCTGTGGGACGAGGGGGAGCCCTATAGTCGGGGAGAGTGGCACTGATCCATGAACCGGAAAGAAAAGCCAAAGGTTGCTTGGAAGTGACTCGACGGTGCTTCAAG
>SRE1497
GGACACCACCTTCGGTCCGGTCGCCGAAGGTGGGCAATGACACCGGAACAAAAACACACAACAAAAGGAAAGGAAAAACACAAGATTCCAGCAGTAAATTGTCTCCCGCTCGGAAGACGAACACTCGCGAGGACCGGACGACGGGAGCGTAACGGCGAGGAGAAAACAACCGGCCACGTAGCCTTCGCTACTCTT
>SRE1498
TGTTGACAGCCAAAATTGGCACCAACCGGTCTGACCGAGCGGTCTGACCGGTCGAGGCACTGTGGCCTGTCCGGCAGGGACCGACCGGTCTGACCGGTCCAGGTAGAGTCCGAGTACAACTAGGGTTTTTCA
>SRE1499
CGGAGCAGACCGCCGCCGTCCGCCCCTCTCCGTGGAGCCACCGCTGCAGGCCACCATCTCGAGCCCCAAGACCTTCTAGAGGTAGCTCTCGGTCCCCTCTCGCTTTTCCCCAGCGGGGCCCCCACCGCCGGT
>SRE1500
CCCGAACTGGCCACAAGCCAGAGCCTCCCCCGCACAGGAAAAAACAGCCGAGAAACGAGGACATGGTCAAGGTGGAACACCTTCTAAAAGAAATCACA
>SRE1501
CGGCGGAGCTCGACGGAGCGTGGCAACGGAGTCGACGCAGGGCGATTCCGGGTGCTGGACCGGCCGGAGGTGTCCGTGCGGGTCCTGCGAAGGTGTCCCAGGGGCCAATTAAGTCCGTAGT
>SRE1502
GAAAAGAGAGAAAACAAAAGACCAGAGGTTCGTCAAGTCATGCTGCACCACCTCCAGCACCAACTTGTGTTAACTGGGATGACGATATGGATGACTTCATGCCCCCAAAATCATGGTCTCAAACACATGAGTTTCAGA
>SRE1503
ATCTAGGGTTTCGCGGAAGTTTTTCTGGGTCACATCGGATGGACCGACCCTTGCATCGGTGGGTTTTGGCTGTAGCCATTCGCCCTGTTTTTGCCTGTGTGAAGAGAAGGGCATCGGTTCGACCGACGACCCCATTTCTCTTCTCATCGGTCGTTTCCTTTTTCTCTCCCGTGTTTTCTTCCTTGTGTGATTGTT
>SRE1504
ACACTGTTACCTGGCACGTGTCGGCTTTAGATCTAGCCATCTAGTTGCTTATCGGCATCGGCAGCTCATTGCCGATCCCTTGTAGATTGCTTTTATTACACGCTCATCATACCCGATCTATTGTCGTCTTCTGTATCGGCAGGGCCTTGCCGATACCCCGCGTAAGAGTGATTCGGAAATCCAGCCGATACACTC
>SRE1505
GTCCGTTTTGAAATATTTCAAAAATATACCCCGGTCGCCCTCCCATAGGGCGACAGGCCCAAAGTGTAATTTTTTTTTCTTAAAATTTGCAACGAATTCCCTGGAGAAAAAAAGGGGGCGGCTCGCCCCCCCCCGGGCGACAGGGGGC
>SRE1506
GCAAGAAAAAACCGAGTTTTAAGGAACTCCAGAATATATATGAAAAGGAGGATATTGCTTATAAGAGGCTATCAAGTAAAGTCAAAGATAAGAAGTCCTCAACTAAGAGTAAGGAAACCACCGATACCAAGCCAAAAC
>SRE1507
GCATTCAGGCAACAGCCAAAAAAGGCTATAGATTACTGACACTCAAAAGCTGAAACAAAATGTTTAGCAACACTACAAATATGGTTGGCATGAAG
>SRE1508
ACAAATTGTTAAAAATAATGCATTGAATCTATGGACTTTGGATTAAATATAGTAAAACCAATGGAACTATTCTGAATCAAAAAAGACTAGACTTTAG
>SRE1509
GGTGAAGGAGTTTTTCAGGGCTTTAAGCAAGGTTTCAGCATGAAGGACTTGATGAACATAAGCAAGGAATTGAGTGAGGAGCGTACCTGAGAAAGAGGAGCACCAGCAGGCTCAAAAAGGAGCCAGGCCGGC
>SRE1510
AGGTAATGGATACTTTTAAAATTTGTCCATCTTGGGTAACCCGACGGGGTTCATCCTAACAGGTCAATCTTAAAAATTACTCC
>SRE1511
AGAAGAAGATGTCCTACTCGTACTGTACGGGTGATGATCTGAACCCCACCCTGCTCCATGAGGGATGACATGTGTACCACGTCGACCAGAACACCGCGAAAGCAAACCAAACATAGTCGGCTGCAGAAGCAAATATG
>SRE1512
GGATTTGCCAGGCAGAACTGGCCTAAAACAACAAAACATCATTTCATCACCTTTTATCACACTAACAAGCATCACATATTAATTTAAAGCATCTAAACATGGTTCACCACACAATATCACACAATACAATTTGTTCTC
>SRE1513
GGCCAAGCCGGGACAACCTGAACCTCCGCGGCCAGCGGAACCTCCGCGGCGAGCTGAACCTTCGCGGCCGTCGCCAAATCTCCGCGG
>SRE1514
AACAGACATCTCCCTCTTCCCCTCCCCGCTCCAAAACTATCTCTGGGCACCATTCCAAGAAATGTACATTTTTTGTTGTCTGTTACAACCACTTTACATCAAATTGTGAGCATGCATTCAGATGACACGAAAATTATA
>SRE1515
GTTCAAAGTTCTCGAGACCGTTCATGAAGCGATCAAAGTCCTGATCGAATTTGGACTCGACTGGTTTCGGAGTCCGAGTGTGAGCAGGTTTCGGTGAAGGGCTCTGAGGTATCCTGGAGATAGACGGTCCCATCCGAA
>SRE1516
AACACAACAACAAATAATAAAATAATGCAATGCGACAAAAATGAAAAACAAAACAAAAAACCTCACATAATTTAGAAAAACAACCAATCTATTTTCTTCT
>SRE1517
CACCTCAAACTCTTTCTGAAAGTGGAGAATCAAAGTTTCCGACATGAAACCAGAATTTCTTCCACTCGAATCCTTTACCCCCTGGATCATAAGCTAAGTAATCATCCTGACTTT
>SRE1518
AGGGAGAAGGGAGAGGTCTCCCAAGCAGGAGTACCTGAAGCAAGTGTGCTTGTGGTGTGAGGATGAGAGGAGGAGGGGCTGGTTTATATAGGCATGGAGGTGCCTCAGATTCAACAAACCTGGATGTTGTA
>SRE1519
CTCCTCGCTTTTATTCACCGCAGCGGACGGGTCCGCCGCCACGGCCAGAATCCACCGCATTCAATGCGGTAGATTTTGCCGTCACTGACGGACGGGTCCCACGACCGCGGAGTCTCCCACGCGCGCACTCGGCAATAATCACGGCGCGGTAACCAACGGGCGCGGCGCGACTGTTGCGCTGTTCCATCCGTCAGCCGCCGCCCACGCCGCTTCGCCTGCCCG
>SRE1520
AAAGAGTATAGATGCCGAGTGCTGTTGTCATCGGCAAAATTATCCAGTCTAAAGGCAGTTGGGTTTTCAAAGGATTCAGATTCAGTGAATGGGAAATAGAGTGGATTGTCCAGTCCTTTGTAGAAGATTCTGAACCAGTTTGCTGCATCTGTTGAATTCAGTTTACTGCCAGGAAGACTAAATAAAGCTTGGCCATAGCTAGTACATCTAATTGGTTTGCCACTC
>SRE1521
TTGAAACACCAATTAAAATCTGTCCAACACCTGTAAGCTAGTGTGGACGCATAACATGAACGAATCGCGAGAAAGTCAATCAGTCCCGAGAACATA
>SRE1522
TTTGTGCTTCCGCTTCGATCTACTTGGTTTTGTTGTTTCTGTGTGTGCAGGGTTAAGAAATATATTTGTAAGCACCTACAGAAGCACCACACCAAGTTGCATTTGTGCTAGAGCTGGTAAAGGGGAGAACTAACTTTGTTTGTGCAGGTTCTGCGT
>SRE1523
CCCAACGCTTGATCGCCACGCGAAGGTCCTCCACCATAGCCTCGATCTGACATGTTAGAAGTATGCATTATCAGAGATAAGTACAACAATATTGGCATATGGAACTATTGGAACAGAGGGAATGAAGCAATTACCTCGGCGTTAGGAGGGGCCCTACGCGTACGGGGCCGGCAGTGCTCTTCATCGCTGTCTTCA
>SRE1524
GAGCACCTCACAGCCTCGGAGCAAACGGAAGTACTTGGACAACTACTCGACATATCTGAAGGAAGAACAAGAAGCAACCATAAGGAGGTTCTGAGTACTTGAAGTACTCAAAGACGCACATCCAAGTACCCGACGCCT
>SRE1525
CCTGAATATATCTTAGGCTGATCTCATTTCATACACAGATTCAAATCTTCCATTGATTAAATGAGACCTCTATAGAGACAGAACTTGATTCTGGTTTAGAGCGTTCTGCAGCAGTTGCATGATGTAATGTTTGTAAACAATGAAAACTCAGATGTTCAGATAAGAT
>SRE1526
TCCAATGAGGACTTGGCCTCCCCCTAAAACCATGATTCCCCCTTTGTTCCTCCCCCTATCTTGCTACTTCTCCCTCATGACTTGATTCACTTAGGTATTTCTCCTCTTTTGGGATATGCTTCTCCTCC
>SRE1527
CGCTGCTGCACTTTTGTCAGCATCCATCGGATATACCGATGCTTAGGCATCGGTTCTTCCGGTGACACTGTATTCTCAACTAGTCGTTGACTTCT
>SRE1528
AATTTATTGGTATATAGGAAAGTAAACATATATTATCTCATTCACATATGATCTTCCTGATGGAGAAGCAGGTGCAGCTCAATTGCAGCCTCCTAAAAACGGAAAACACCAACATTCAGTATATTA
>SRE1529
CCCGCCCAAGCACCCAGGTGAAATCGCCATGCCGCACGGGTACGCCCAGACCCAGTAGCACCCAAAACCCAACCCCGAAGACCGAGAACACGCAACGCCGGCGAACCGCCGCCCCCCAAAGCGGCCCTCCGCCGACGC
>SRE1530
AAACTTAAATTCTTACGTTGACCTCAACTAGACTTTGGTTCATAATGATTTTAGTGAGATGCCTATGAAATCTCAAAAGAAAAAGTGCAAAAGTTAAC
>SRE1531
CTGGTGCATCACATATCCCTCCGCAATCTCTAACTGATTAGCCATGCATGGAGCCACATCCAATAAATACTGTGCCATCGACTCAGACATCTCATGTGTCCACCAATCCTCCGCCTATGGCTCCA
>SRE1532
GGCTCTGGAGGTCGCATCCTCCTCGGATTCATTCTTTTTGTTCATGTCGGGTTTTATTGCGTTTCGGCTTATTTTCAGGACTTGGTCAAGAACCCAGTTGCGTTCTT
>SRE1533
CATTTGAGCAATGGTTTAAAATTCATTTTTAAAACCTGTTTGTTTCAATTTGAAAGATATTTTAAACATTTAAAAACTTTGATTTGAAGAACTCGTCATTTCATGTGTAAAATTTTATTTTCTCCCCTTGACATCAAC
>SRE1534
TGATGTGCCACCCTCGGCCAACTGTGCGTCACGCCGAGTTCTGCCACGTGTCATAGGACCAGCTGTGCTGTGGCGTGCTGGCTCCTTCTTTTCCATTTGGAGGGTCAGACGTTTCACGGAGTAGAGCGAGAGTTTCG
>SRE1535
GGTCGTACATCCTACCATCTTCCTCTTGGAGCCACGTTTCCGTTTAGACTTCGTCGATCCTGATGCCTGAAAGAATATCTAAAAATTAATACAAGTTGTCCACGCGTATATATATAAATTCTAATCACATATATATTGACAAAACTTTTATACCTCGGCTTCGTCGAGATTTTCTTCTTCCTCCCCATTAGTATCTTCACCCTCATCACCATGATAAT
>SRE1536
AGTGCCTGAACAACTCGGTTCCGATGACGACGTAGCTTGCGGCTCGGCGGGCGAGTCGCTCGTGCTCCTTGTCCTTCGGGTAGGACTTATTGTTGATGATGAAGTCGAGTATCGGGGCTCGCCAATCTGGATCGGCGACCAGTACTTCCTGGCCTAGGGCTGGCACTAGGTCAGGTTTGGTAGGAGGTTCCTCCT
>SRE1537
CGATGTTGCAACGGCACTACAGCGGCAGGTCCCGCATGGCGGTGGTCTTCTCGGTGCGGTGCTGTCCGTTCCTCTCGTTTCCCTATCGACTTGGGGCCATGACTCGACGGCGACTTCAGAAGATGAGAAAGGCTGTTAGCCGCAGCGGCTATGCTTCTTT
>SRE1538
ATCATATGAACCGATATAAGCTATCTTGAGTTATTTTGAGCTTTGCCGAATGGTGAGTTCGTTCGAGGAAGGTACTTGTCATCTACCGATCTTTCTCCTTTGCGTACCCATTGTTTTGCTAGCCTCAAA
>SRE1539
ACTAAGACAACTAGCGGCAGAAGTCTCACCTTGGTCAATTTAAAGCTCCACTGCATATAATCGACAAGTTTCTTCAGATTGTCTAGAG
>SRE1540
GCCTAGTTTGGAAGCCCGCTTCCCGGCCGGGATCCCCGTCATTTCCCCGGGCCGGCAGCCAACGCGGAATCCTTCCACGCGGAGCCCGACATGCGACTTTGGAAGCCTGCTACATTGGGATTTCCGACCCGGGTGAGCCCGATATCCCCGTGGAATCAGGCCCGGCCTACGAACATCGGGGAGAAGTCC
>SRE1541
AAAAGGTTCCTTGCTCTGGTAAGTGTCGACTTTAGAAATATACAATGGGCGTTATCACTGATTCACTGCCTTTATGGTTATTGAGACAAGATGGCAAGTTAGACAAATTTGGAACATGATTTGAGAAGGAAGTGGTT
>SRE1542
TACTGGCATTCACTTTGGCGCTATTAAAAATGAGTTAGTGCAAGTAAAAAGATACTAACCTCATTCATCAAATTGAAGACCATGCTCTCCAGATGTTTACTCGGATCATTTGAAGGTCACCGATCGATTAAAGGGGAACGCATATTTGTATTATGGCCCTTCCTCTTCTCCACATTAAAGTTTGTGACC
>SRE1543
CCGAAGGAAGTGGCACCGGATCAACCGGTGAGGCGGCGACGGTTTATCCGGTGTGCATCGGATTAACAGAAGCTGAAGCAACCTTGCAATG
>SRE1544
TGAGACTGACAAACGAGGATTCCAAGTGGGTTTCTTCTGGGGTGGGACGACGCGGCGTCTCACAATTCGCCCAATTCTCTGAGGATTCGGATCGAAGTTGGATGGTAGATCAAAACCGGTCATGCACTGCTCTGCATC
>SRE1545
GTTCAAATCCCTCCCCATCCTAATATATTTCAAAAAAAAACTCCCCGTTATCTCTTTTAAAGAATAAGCCCCTCCACTATATAAAATAAATATCAGTAGGTCCCTTCCCAATTTCCAGAGTAGCC
>SRE1546
AATTCCTTGCTCTCGCAGAGTCATACTTATAATCCCATCCCATATTCGATGTACCTGTGCTGCCTTTTAACTAGACGCGTAGCTTTTTGGAGGCACTCCTAATTAACCACAATGTAACATACATGTATGCAGATGCCA
>SRE1547
AAAACAGCTTCACTTGTTAGATTGATGTGTAAGCCGCGTGAAGCCACGATTTCATGGCTTCACCTTGCCTGTGTAAGCCGCCGACGGCTTCAGAACCGGCTTCACACATGAAGCCGGTCATAAAACAAACGTTTGGGAGG
>SRE1548
AATCCACCTTCATCCCTGAATTAGAGCCTAGAAGGGATTTGGATTTGGTGGGCTAGTTAACTCATCCACGTGATTCTACCTGGGGTTCTGTGAATCCC
>SRE1549
CGAAGGTTCTGGTCATCACCTTCGAGAGTCTGACCTCGACGAGCCCTCGGAACCTTCGGCATCTGCGATGAACCTTAACCCTCA
>SRE1550
CGCGAGCGGCGCCGTGGCCAATTTGGCCACGGTGACCACGCACGGGAGAGAGGGAGAAGGGAACACGTGGGCTTGACATATTTGACCCATTTGTGAGCAATTTGAAACTTCAAATTTTCGTTTAACACTCCTAATTAA
>SRE1551
GTACCGTGTTGAAACGGGAGATCATCAATGCTGGCAACCTCTCGAAGGTTATCGAGTAGTTCTGCGAGTGTATGATCCTGGCAGGACTTGAGTTGAATTCTTGCCAGCGCATTGGTGATGAAATCCAGGCTGTCGTGAGACGAC
>SRE1552
GGGAGGAGAAGGGTGGGGGAGGAGCAACACGGTTCAAAGAGCATTTGGCACATAGGGGGAAAGATGTGAAGGACTGCCCTTCGGTTCCGACCGAAGTTAAGGAATTCTTTAGTGAGCAGTTGGACAGGAACAAGGTTAGAGCAAAAGCAAGGG
>SRE1553
CGGGACATCTCACCAGCTACTTGGACCGCGACATCTGCGACATCTTTAGTGCTGAGGAGATCACCAAAGTGCCCGAAGATGTCTGACGCTGACACATC
>SRE1554
TCCTCAAAACCCTACCCCCAACCCCCCGACCTCCGCCGCGCAGAGCTCTCAGCTCCACCGCGGCCACGCTGCTCCGCCGCACCCCGAGCCCTGCAGACCCCCGCTGCGGTTCCGCCTTGGCACCAGGAAGCTCCCCGAAGCCACCATCCCCGACCCCGGCCCGTGTACGCGCCGGATTTCAGCCCGAATC
>SRE1555
TGAAGACTTTCTTCACACGTCGGTTTAACTGGTGTTCATATACCGAGCCGATTTTTGTGCTATTCTTCGTGTTTGCTTCCGCGATTGTTCTCGTTTGTTCTTAGGGTTGTTTTGTGTTAGTGTAGTTCCTTTATAGCTACTCTGCACTTCACCTAGGACTCTAGGGTTGGGTGCGCACTTGGGATCTTAAGCCGA
>SRE1556
CCCCCTGAGGGTATTCGGATAGTGTTCTTCATGTGAGGGCAAAATGGTCATTCGGACCATTTGCTTGTATATAGGAGGGGGGCAGCAGCCATCCGCCTCCACCTCTTCTCCATTTGCTCATTCATCTCATCTCTAGAAGGAGGTCCTCTC
>SRE1557
GGATGGAACATGGAATTTATCTAAAAACGGCAAACCAGCTATAATAAAATAAGGCACACAGGAAAAAACTAAGGAAATCCTTGACACAGATGCATGA
>SRE1558
GAAACATCTAGGTCAACATAAACCATTGCGGCAATGCGTCTCCCAATGTAACGTGCGGTACATTGGGAGTGCTCTTGAGAAACCTCAGATGTCCCACATGTGTGAGGTTGTTTAATATTACTGATCCTCCATTTCACC
>SRE1559
CTCACGGCGAGCACCTCGACGAAAGCCTACGCCGTTTCAGCGGCCACGACCATGATGCCTAACGCCGCATCCGCAGCGGTCTCGTCCGCAACCATCTA
>SRE1560
GTTATCATAATATATCGTGGCAGTATGTTGCTTGCAATATATGTACGCTCAAGACCATAATGAAAATGTGCATGTTGCCTTGCCATCTCATGTTGTAGTATATATGTTTGACGCCTTTTTGAGCCAACACACGATCGCACTCGAACATGCGGTACGAAGAGGAGCTCACTGCAGCACCTCCTATACAGGCCGGTC
>SRE1561
ACGACCCTGATTGTTGTGCTGACCTTCGGGGGATTTGTTTGGGGGAGTCATGAATGAGTCCCGTTCCTGGTCAGGGTTGGTCTCTTGCGAAGGTTCCACAGGAAACACGAACTGTGGGTTTTTGTTTTGGTAATTCCAGTTGTTTTTCTCAGCCTGCCTCATTATCCTTCGCTGCTCGACCCTACGTCTGTGGTCTGCATCTGACCTGGCATATTTTTCTGCCTCAGCATATAGGTCGTTGAGTGTT
>SRE1562
TGTGGAAAATATGTGTTTAAAGATACCAGATTTCAATTTGAGACAAAATAAAAAAAACAATGCTACTGCTATCTCAAGCATAATTGTAAACTGATTGAGCAAAACGAACCGAAACATACTCATGTTAAATTCGATTACTCTTACCGATCAGCGCTCCGTCCTCGTGAAGAGACGATGCAGTGCAGATTGTAGCAGCGCAGAA
>SRE1563
GGTTGCTTGGCTTCAACGGTGAAAATTGCAGGCCGGCCGGCCTCCCCTAGGCCGGCCGGCCTGGAGTTGGCACATCTCGGCCCCCCGTTTCACTGACATCTTGATCAACGGGTGCATGAAGTCCATAGTGGTGCTCCGGCCCAAAAGATCTCGGCAAGTGCTGAAAA
>SRE1564
ATTTAGAGTGGTTTGCCTAGGAGAAGGTTTTGTCAGAAGATTTTGTAAATAAGAAATACTAGTGGCACAACGATTTTCCCTAAGCTGTGCAGCAAGGC
>SRE1565
TGGAATATGCTGTTTGCGCTACTTTTCATCTTGTGCTCTACAAAAAAATTCATGTCGTGTCACATGCTACCGTTCCATACATACTGATGCCT
>SRE1566
AGATATTGAGAAAGAAGATGCACTTCTCCACATGCTTGGTGAAGTCAACAAATCACTTCAAGCATCTTTGAAGTCTGGTGAACCTGTACAGGTGCCAGAAGGCACCTCCCCTGAAGAAATCTTTGAGGCGCTCAGAGGGATACCCAGATTGGCCCGTGCCGACC
>SRE1567
GGAGTATAAACTGAACGCTAGGGAAGTAAAAAGTAGTGCTGCGCCAGTGATACATGCGTGGAGCTAAACCTACTGGTTAATCCGTGCCGGAGCAACTAGCCAGAGGTCAAGCAAGCCTCAAAAACCGTAAAAACCGGC
>SRE1568
AACTAAAGGGCCATCTCGTGTTTTCCAGTTGCAACCGTCTAGAAATTGTCAATCTTAGGTCACACGTACCATAACTGCATGAAGAATATATATGCTCA
>SRE1569
TAGGGGTGCAGGGGGGGTCCGCCGGGTGCGTTTAAAGGGGCCGGGCGGGGATTGCGGCGGGGCGCAGCGGGATTAGGATCCCGGCGACCTCGCCGGTGATCTCGGGCGGCCGTTGCGGAG
>SRE1570
CCTCACACTGAGAAAGTAGCCGTTGGCCAAGAGTTACCCGGATACTCCGGGAAATTGTCCGGATACTCCGGACACCCAGACTATCTGAGTTCAAGTCCGGACTAACCGGACTCATCTCACAAACTTACTCACGACTGCTTCTTTTTGAATTTTG
>SRE1571
CCGGAGATCGTCCAGCCAGACCTGACTGGGAAGCAGCTGCACACGACGAACTCCTCGATAAGATCCCGGGTGCCGAAGGTTTTCGACAGCTTTCGGAGCAGTGCGAACAGCGCCTCATCTTCGGCTCGAGCGTGGCAAGCTACTTTCGGCACATCCCCAAGAGCGGCGATGTGGTCGATGATG
>SRE1572
ATGTAACACCCCAGTGTTAATTTAGGTGCTAATTTCGTACTTAGTCGCTAATCATCACTTAAGCATAGTCATTAGTGTTAATCACGTAGGCTTAGTTAAATTTCAAATATTGACTCAGCTTTGACCCC
>SRE1573
CCGCCGGCCTTCCGTCTCGCGCCCGGTGACCCCGGTGACCCCCTGCGCCCCGTATCCTTTCCCCCGCACCGCCGGGAGTCGAA
>SRE1574
CACCTGTAGAGAATCCACCAGTACTGCTCGGATAAGCAAAGAGTGAGTCACTCCAGCTAGCCACTGTCGCCTCAACTGAGTCAGGAGCTGGAGAAAGTGAAGCTGTAGTCCCTGCATATCCCGTATCTGGTGAAGAAAA
>SRE1575
ACCGCATCAGCGCCTACGGCCGTGCCCACTGCGGCAAGCGCGGTCCTGTCTTCAGCTTCGGCGGGCGCGCCTCCTCGGTGTTGGCTGTGGCCCCTCAACTGCTCCCTTCGTCGCCCGCGTCGGCATCGAAGGCGA
>SRE1576
ATGGTAAATGAAATAAGAATTCAAACATAAGAAAGCAACAAAATAATGCACATTAAAAAAATTAAACATGCAATTACCTGCACTACACCGGCCATTAAGAGCCGATTTTCGAGCCTCCGCTCCTCCAAATAACCCTCCCTGTTTTGAGAAGAAAGTAAATTGATCGAT
>SRE1577
TATTGTTAAAAATCTAATTATATAGCTTAAAAAAGGGGATAGGTGTCTTACAGCAGTAATTTCTTGTCTCTTGTCCTCTTCTTTTCTTGACAGCAGGTGTACCTACACAAAGTGCAACAAAATAATTAGTTTCTTAAC
>SRE1578
TTTTGGTTGCAGAAAGTCACCCTAACACAACCAAAATCGCCTGCCGTTGCACTAAACGTACATATCGCAACAAAATTATGGGTGTCGCAATAAAAACAGGTCGCATTAGCCAATTTTTCTGGTAGTTAGCCTCACCC
>SRE1579
CCACCACCACCACCCCTCGGGGACCTGGCACAGATAATACACAACCAGACCCTCATACTGGAAACACTGGCCAATGCCCTCGTCAACAAGCGGCCACGAGAGCAGACCATGAAT
>SRE1580
ACCAATTTTAATCTGGGAAAAAGAATAAGAAAACCACCTTATGCATGTTCAGGAAGTTCTACTCAGCAAATGACCTTGATTTTTGGATATGTTATCACTAATGGAATATTAAGATCACAGTAAAAAGATGACACCCAACCAAAACAGTTATCATGTTGGAACAATCAAGATTCTCTAATCTGTTGCTAGC
>SRE1581
TCGAGTACAGAGCTTGTGCAAAATCTTTAGAGATTCAGGAAAACGTGGTACTGGGACTAAAGGGTCGTATGTACCAAAACGAAAAAGAGATTAAAAAGCTGAAGAAGATCAAGGAGGATTTCTACCC
>SRE1582
CCTTCATGTAGCTTGCATCTGAAATGATAAAGCCAAATAATAATATTTAGTCAATATCATAATCTTATGACTTAGAATCAGCACGAGTGGAAAAAATT
>SRE1583
TTTGGGGAATAGATGGAAACAAGGTGTGGAATTTAAAATTTCTGAAAAAAAGAAGAAGGGTACGAGACCCCTTTTTTCATCGCGAAACCCCGTCGCCACTCACTGACTTGGGCAATAGGGGGGCCAAGGAGGCCCTGC
>SRE1584
CTCCTGAAGGGCAGCCTTCTCAGACGAGAGCGTCTTCACACGCTCTTTCAGAGCATTCAGCTCTGAATTGTCCTGGGGCTGGCTACCCTCTTCCCCCAACACCTCCTGCCAAGAAAGCAAATAACAAAGGATCAGTAC
>SRE1585
AGGGACACTGCAGGACGACCGGCGCGATCCTCGCAGAACCAAGGACGAAATCCAGGACGACAGCGCCGCGCGCCGCCTTCCCACAGTGTACTCCCTAA
>SRE1586
TGTAAGTTGCCATGTCATATAGAAAAATGCATACATATAGGACACTTGTCTAACCATGGTAAGATAGTGATGAGCAAGGGTTTAGCTAGAGGTGGTGGTCCACTTGTTTTCCTCTAGGCTTGTAGAAAGGCTCATCATGAAGAAGCTTCCCGTGGGTTCAAACTTGACAAGTAGATCTTAATTTCTTGTTATGCATTTCTTGTCATATAGATGTGCACT
>SRE1587
TCATCTCGACCATAGACACGGTCCCCTCCTCGCGGCGCATCATCATCTTCCAGTGGACCTCAGTGATTAGGGGGAATTCCGCCACCGCGTACTTCGCC
>SRE1588
AACTCTTCTGTTATGTCACGCATGCTGAGCACTTTTGACACCCCGCGAAGGACGGTCATATATGCTTCGTTGGCAGGGATGCGAGCCACGTCCACCTTCGGGGTGTCGCCCAAATTGCCAAGCTTCCGGACAACCAAAGGGTGGCGCTTCGTCTCCGGGTCGAGGGGAACCTTGTGGTAAAACCAGAACGAAGAC
>SRE1589
AAGCTTCTCGTGCTCCTTTCCCTTTGGGTAGCTTTTGTTGTTCTTGATGAAGTCGATGATGGGGGAGCGCCAGTCGGTGTCAAGAGTCAGAACCTGCTGCCCTATGGCCGGGACCAAGTCGGGCTTTGTGGGAGGTTC
>SRE1590
TTTGAGAAAACCGCCAAAACCTCTGATGCACGACGCATGTCCAGACTCCATGCTGAAGCCCTAGACACCATCCCTCCTAGGCTTCCCAAGACCCTAGACGCCCGTTCCTCCTCAGTGAAGTTCCCGAGGCCCTAGACGCCCGTCCCTCCTCAGCGTCCTGAGGCCCTAGACGCCCATACCTCCTTGGCTTCTTCT
>SRE1591
TCGCTCGCAGACATGAACGCCTGGGACGCGGAAGGACAAGAGCCGATCTCAGGGATTGCGCTGGAAGACTGTGATCGGATCGAAGCGACAAAAAACGGATTGAGGCTGGTCTTATCCACTGGCCTCATAGAATAAACACATTCTGGCACCACTACATGA
>SRE1592
ACTTGCTATCGGCCCCTTTTTCCTTGTCCTGCCCCCCGAGCGTTGAAGCCTCTGTTGCAACTCGAGGAGTCTTGCTCTGCAGCACCTTTTTCTCATGCCTTTCCTCACCAACCACCACATTT
>SRE1593
GTCCATAGATAATTTTTTTGCTGTGTAAGTGCAAGAAATTTATTCATAGTTTCAGACTTCTGATTAACACAGGCTTATCTCCTGAAAACTGGAAGCA
>SRE1594
AGGAACAAAGCAGCAACGGAAGCGCTATGAAAGAGAACCATACCAAAATGAAAACGAAATGCAAATCAAGGCAACCAGCTAAATAATCCAAACAGAAA
>SRE1595
GTGAATTTATTTCACTCGATTCGATCGGTATGGCCCTATGATCCCTTGACCAAAAAGGTGAGTCCTATGGACTTATAACATGGTGGTCAAGGTCAAGGCATATTCCTCGGTGAAACACCTCGGAGGTTGCCTTGACACGGGAATATGATGGGCTTCATATGGTACCTCTTCCAGGGAGTTGTGGTTGAGATAGACGAGTCATAAAAAATGACCCATTTTCTTCC
>SRE1596
CAATATAATGTTTTGGTGATTGATATAGACAACACAACACTTGGACTAATATGATTGTTAAGATGACCATTCTCAGGCTTTTAGGTTCAAGTGATGACAAAGAGAAGATAGGCGTAGCTAGGCCCGAAGGGCCGCACCTACGGTGGTTCCG
>SRE1597
TGAACGAGTGATGCACGTATTGTTGTACTTAATGCTTACATAGCTCTTCCGGATGTTTGTTATCGGTGTATTTAGTTACTGCACTATGAATCAAAATGTCTCAATCTTGATTCAAAATTTGAAATTCAAACCACCCTACTATCTTATAATTCAGGACATTTGGACTGAAATGAATAGTTATTGTGGCTAGAAATC
>SRE1598
CAAATATCCACAATATGTCTAATCTTTGCGATCTGCGCTTCTGCGAGAGCTTGTGTATTGGATTTCATCTCTTTTATAGAATCACAGAGGCTCTTGCGTCCCGCAAAATACTCTCTTAGTTCGGGCACAC
>SRE1599
CGGTACCGACCGCCCGGCCGGTCGGTAGCGCTACCGCCCCGCGCTCTCGGTTTCCGCGCTTACCGACCGGCGCGGGTCGGTAGCCGGGTCGGT
>SRE1600
GAACGGTGGAGATGACTCACGAAATTGCATAGCTAGCTTGACTAAGACATTGGATATTGCTTTAACTTAAATAATGTGAGGAATGTTGGGAGAACAA
>SRE1601
TTTTTTTCCAGATTGGAGATTAACTTATAATTCTGATTTGATTATATTGCAACGATCCAAGCACAGTTATTATTCGGATTGAGTATTGACATTCTACACTAGTACTATAATAAATACACAGGATTCCGATTTGTTTCA
>SRE1602
CCACTTGCACTATTACAAAAGTCACCTAACAATAAACACACAAAATGTGGCATTTGTATCAGACCATCCAAATTCCTTGTCACTATCCTAGATTGAAG
>SRE1603
TTGAAGCAGTGGTGGTTGCCGCATATAGTACATAAAGAAACAGGAACCAACTGAACAGATTTAGAAAATAGATAAAAAATACAAAGGACGATATGTGG
>SRE1604
GATGAACTATATGGTGGCTCATACGCTTCATCGGCACTCAGAAAGCCTGGTGAACGAGCTTGAGCGCGTGGCACATCGCGTTGTCCAGGAG
>SRE1605
GGTGCGCATGGCGTCTAGTCTAGCACCATCTTCGAGTGCCCCACAATGGGCCGAGTCCTACAACCCATGGACTGGGCTCGTGAAGGTGTGGCCCCTTCAACAGTGGTGTGTGCCTAGCA
>SRE1606
CGGTGGAGGCGCCGCCACACCATGCCCCCATGCTTGATCTTGGTTTCCTTCCCATTGACTCGTCCATCCTTGCGGGTGTCCTTGTCCACTTGATGCACCTTGAAATTCATTCCTCCAATAAGCGGAACTTGGTGGTGG
>SRE1607
ATCCATCTGGCGCTCATCCCTGTAGGGCGATAGACAGGGCCTGAGAGCCCCGAATACCTTCCCCGTGCAGTTTAAAGGCTATAACTCATGCTACAGGATCCAAAATCGGGCGTTCTCGGT
>SRE1608
TTGCTTCTCATTTGATTCTACCGTCTTGCTTGGTTCGGCCTTGAGAGCAATGGTCTTAACTTCTTCTTCTTTAGCAATTGATTTGGCAACATCTAGGGCATTCATCTCATGGAATTGCAATGTGTTCAACAAGTTGATTGGCTTCATCTTCTTATAGTTATCTTTGCCTCCAATGAAGGTT
>SRE1609
CTCCAGAGATTCAGTCCACGCCTTCTACGGATCATGACTACGCTCCTGATGCTCCTCCAGTTGGGGCTCAACATAAGGGCAAACTTGAGCCCACAAAT
>SRE1610
GGAAAGGTTTAAACAATATAAAGCTACGTGAGGTGTTTTGATCGAAAAAATATGGTCAGTCTAATTGTATTGGGGGAGGGGGAG
>SRE1611
TTATAAGTCATTGTAGATGTATCATAAGGCATTATTTCTAAGTCATTCTAGATTAATGCTAAGTCACTAAGACGAATGAAACTCAATAGGAGTCAAAGCCACTTACGGTAGGAGGAGTTTCTGCCCGAGGAGCAAGTGGGGCCGGAGGGAATTGTGGAGGCGAAACACCCATCGCCGAGCCCAGGCTTTGCATAAATGT
>SRE1612
TGCCAACCACTCCTCCACAGCGCCCAGGTCAGACGGCGTCAGGCCGCCATTCCCCACAGTGGCTGTGACCGGAGTCCCGTCCGCCAACTCCGGTCACTGCTCCGCCATCCCGGA
>SRE1613
TCGTGGCGGAGCCATCAGCGGGCCCATCCCTCGAGGGTGCGGAGCGGGAGCCGTCGCCTCCGGCAGCCGGTGAGGAGACGCCCGCGCCCCAGGTGCTGATCCGTGGCGACGAGGCTGCGGCGGGCGCGGAGCCGTCCGCGCTGGCAGCCTCGAGTCACCAGGCCGACACGAGGGGGGCGCCCTCGGG
>SRE1614
AAAAAATATTTTGATTAAATTTTTCTAGTACTTTAACACATGAAATTATGTCTAGTTTTCAATCCAAATCAACATGCTTTTCAAACAACTATGTTATTCTTTGTTAAATTAATTTTTGCCT
>SRE1615
ATCAATTGAAGAAATGGTTTTCATTCTAATGGCACAAGTCAATGTGAGTTCAAGAGGGCTCTTGTGAATAAATGGATGAGATCGAAAGGCGAGTTTCAAGAGGCTACGCAAGCGACGGCTTGGCGTGAGCAAAGAAACCGATAATGATCAAGTCCAA
>SRE1616
CAGAGTACAGAGCAGGAACTGCCCATGGACTGACTAGCCTCGGGGGCTCTGCAGCTGCATGCAGAGTGGTGGATGGCTGGATGCAGTACCAATTGTGCTGCAGATGTTCGAATTGGCAAATCTTCAGGTTGAAAGTTAATCTTAAATCCACTGACAGAAGTCGGAAGCTATCAGAGCAGAGCATTGCTACCTAGC
>SRE1617
AGTGGCCATATAAATCTACAAATGTTAACAAGAACGTAAAATTAAGGTTGTGTCCAAATTTGAGGTGTATATGAGAAATATATAATTTAAGTTGTATGAAACTTCAAAGTTTGAGTTGAG
>SRE1618
TCTGGCTGAACAGTCATTATTACTTTCTTCATCGGCGGTGATCCCTTGCAAAAGAGAACATCAGGGGCGGATGGAAGAAAGTAGAATGGTTCCCCGTTATTGGCTATGGGTTCTGGACCATCTTGTTGCTGTAAGCAAGGTGAGCAAGGTTAGCCAAGAAAA
>SRE1619
ATACAAGAAAAGCAAAGCAACAGTAGGTCATTAGCGTTAGTGTAACATTACGAGCTACCAAATCCTGCTCCTCTCGCGAAGGTAAATCTCATTACCTCTCATGATCATGCTTTCTATTCGCTTACTCCAGGCCAGATC
>SRE1620
GTGCTTTTCTTCGCCGCTCGCCCCCCGCCAACAAGGTTGCTCTTGGGGAGACGGTGGGGAGGGGGTTGTCCGCTAGCTCGACCCCCCGCATGGTCCTCGGTGGAGGAGATGTTAGAAGAAAGCT
>SRE1621
TTCATGTGTAAAATTAAGACCACGTCATGCTGAATGGAACTTGAAAATATTGCCAAATGCTGTGATCTTGACTCATTTCAAATGTA
>SRE1622
TTAAGGACTAACAGAAAAGATTTGTAAGACACAACAAAGTGTGCTCACAGAGGATAACAAAGTGATAAAGCTATTGCACACGTCACAAGGATCACGTG
>SRE1623
CAAGAACAGCACATGACCTATCAGCTAAAGCAGCAACAAACAAAAAACAAAAAACACAAGCAACTAGAGATGAAAAGAAATTGGGAACCCACCCGCACACACCTGAACCAGCGAACCAACCAAAGCAAAGGCACCTCG
>SRE1624
TCCGCGGCGGAGGGGTCGCACGAGCGAGCGAAGCCGGAGCTACAGAGGCCGGCTGTGGGCCCGGGTTAGGGGAAGAGGACGAAGGGGGCGTCACTGAT
>SRE1625
ACTCCACGAGCAAAGGATGCCCTCGGTTACCACGCCGAGACGCGACCGAACGAAATAAAGCGAAGCTGAGCCCCTGGACGCTAAGCGGCGCAGCATCGGCTCAGGCCGACCGCCCTCGAACGGCGCGCCGCAAGGCAACCAGGGAAAGCGGGGCCAAGGCCCTGAGCGCGGGACAGCGCGACGAAAGCGCCAGCT
>SRE1626
AAAATCAGAGGGCAAAAAAAGAATAAATACACACACACCCCAAATCTCCTTCTGCAACGTACAGCATTCGCTGGCCTTCCCATTGTTCCATTCCTCC
>SRE1627
CAGGAGATCGTGGAAGTCGTCGTCTTCTCCCCGAATCACGGGGGCGCAGTGGTCGAGCACTGAAGAAAGTATACTGTGGGGTATGGCGTCTGGCGTGACAGTCGCCCTGGGCGTCTTCCATGGCCTTGCAGAGACCGA
>SRE1628
TGGGAGATAGAAAGGAAAAATATCACTCTGCGCTGCCAGGATGGAAAGACATTCCAGTGTCCAAAGCTGAAGTTGATTGAAGTCATCTACAATCACGATAATAATCACCAACTAATTGAACTTTTGTGGAGCCTCGGG
>SRE1629
CTTCTCCATACTCAATTTGAAGAAGTTCTAACACTGTCATGTTGTTTTGTTTACAAAATGCGGCCCTTTCATCTACATTTAACTTGTGTGCAGTTCAG
>SRE1630
AAACTTCATGGACAAGCTAACATACTCAAAAAGAACATGCCGAAATAAATTCATGATTTATTATGAACAGAAATTATTTAGAAAAAATAAACTATACTAAAAAAAGTTTAAAAAAATTAAAATTTAACTCCTGTTCTA
>SRE1631
CAGAAAATAACCACTTTATATTTAAAGCAGTGATTGATATGTGACAATTATATAAACAACCTAAGAAACAAGATATTTAGATTAATTAACCAACAATTTAGCTTAAATCATAATCCATACCATAATTATTTT
>SRE1632
TTCCAATCTGGAAGAAAGGAAAGGACTCAAAGAAGCCCAGCATGCGGCCCATTCGCACCCCCCTCGGACCCGCGGGGCGATCTCCGCCTCGCTCGAGGGCTCCCATCGGGACCCTCGACTGCGCCCCGCATCTCCGCCTCGCTCGAGGGTAGCGAATCTACCCTCGAGCGGGCAAATCATCTCCGCCTCGCTCGA
>SRE1633
CTTCCCTACTCGGAAAAGAAGTAAGGTGCGAGGACTGCGAGTTCTCGCACTCACTTGAACGGTGTTTCGGTATCAGTGTGAGGGCCGCAGGTGTGCG
>SRE1634
CAAGGCGGCGGAGGACGTCCAGCCGGCAGGCGCCGCAGAGGATGGCCAGCCGGCAGAGGACAGAAAGAAGAGGAATAAGGTGGTCAAGACGATTGTGCCGCAGGCCCTCGTCGAATACATGATACTGAATCCCCACAA
>SRE1635
AACATGAAGAAACTCAATAACATCCTCCACCCAAGAGTAAGGTGAAGCCAAATCATTCTCCCCAAATGCTTCACTTAGAATCCCTTGAAAAGA
>SRE1636
TTGTACAACATATATAATATATAATTACAGTAGCAGAATTCAACTATATCAGATCATACATCGAGATTAAATGAAAGAGTCCATACATCAAGATTAAAACAAAGAGTTCATATACATCGAAATTAAAACAAAGAGTCC
>SRE1637
GGGCAAAGTCAAGGTTCTTGAGAGCACTCGTGCCAAGTTAGAGCTTGCCCACTCCGATTTGCTTGGCAAGTACAATGACTTGCTCAAAAAGCACAATGAGTCACTTGTACTTGCTAAGCAAGTTGAAGAGAGCCACAAAAAGCTTAAACAAGAGCATAGGGAGTTGGCTCACAAGTATCAAGAACTTGAATTTGC
>SRE1638
CCTAACCCCCCGCTCGGCTTCGCAACGCCACAGCGCGGCGACCCGGCCAAACCAGGACCCAAAAAGAGCCCAGCACCACCCCGACCGCGATCTCCGGC
>SRE1639
AAGTAAATGGATCCGAAAATACTAACATGTTTGGTAGGACTTGCAGAATATCTTAGCTTAGGTTGCGGTCAGACCTTGTCGGAAC
>SRE1640
ATAAAAGAACAATTGAAGCCTAAAGTCCCCCCGCCGAGGGAAAAGGTACCTCTAGAACTAGGGAAAAAGCTTCTCGCAAACCTAGACAACCCACCAAAACCGAAAAGCTTACCCTCGGACTATGATCGTACTCTGAC
>SRE1641
GATAGCTAATATCTAGAGTGGTGGGATAGATGGGAGGCACCTAGAGCGATGGTCTTGGCTAGACAAGCAAGTGGTGTGATCGACGAGCGTCCCGCTGACCAGAGGATGGAGATGTT
>SRE1642
TCAAGGAGAATGCATTTGGTTAGTAGAAAGGATAGGGTAAGGTATTTAACTTTTGCATAAAAGCATCTAACTTTGATCAAGTTGTAATAAGCAAAAGACAGAGCATCTATGATCTCTAAAGCATGCATCAAACAATTGCATAAGTAAAGTGTTCATAA
>SRE1643
GGATCGAGGGCAGCTCCCCCCGAGCTCGCAGGCTGCCATCCATGGCCGCCCGTGGCACCCCCCTTGTTCAGCAGCAACCCCCGTTCGAAAGCCCCAAGATCGAACCCCCTCTCCCTCCTCTCTCTAATTCCGCCCCCTCTGTTTTAAACCGAGAGGCGAATCACCCCCGCGGA
>SRE1644
GGAGGTGTAAGTGAAAGCATTCAGGGATACAAGGATATGAGCAACATCTAGTCACAAGCACGTGTGCATCCATAAACAAGACCTGCATTTAGCTCAACAGGGTATATCAAATCAGTCTAGAGCTAGGCAAGTTCAGTTTAGGAGAAATAAAAGCATCACCCATGATCTAGCACTAACAAGTAGGGAATGGAAAGCAGTGCTAATCATACTCATACAGGTGAGCCAAACCAGCCAAA
>SRE1645
TACTCCAAGAAAAAGGTGAAGACAACCCCTGCAAAGGAACCGATGCGCTCAATTTAACTCTAAGTGAAAGAGAAAAGATAGATAGTCCAGAGACTTGA
>SRE1646
CCAAACCTGATTTTGACTATCACGAATTTGTCCGATATTCTAAAGTCCACGCTACACTAAGCACCTAGTATAGAAAAATGTAAAATGGCAACCTCAATGAACATAAAGGTCCAGAAGTTCATAGACCGCAAGGTTCTC
>SRE1647
CAGCTTTAGTTTGGTGGGATTCTTTAGATTCTTCAGATAAACCTCAAACTTGGAATGATATGAAACTTCTTATGCGAGAAACCTTTGTTAATGCACCTCCTGCTTTAAATTCATATGACGAGGTGCATAACTTAGAGGATCAGTCCATTGTTGTATCTCTTGCACCACCTAACCTTTTGCAGGATTCTGAACAAA
>SRE1648
TTTTTTATTCAATTTAATTTATTTAATATAAATTTAATACTCAGTAAATTATATCATTTTTTAAAATCTATCTCTTTAGTTCTGTGAAACTTCCTAAAAATGCATAGGTTCAGTTACTGAGTTTTGTTCCAGGATAAAATCTTGTAGAGCATCTCCTGA
>SRE1649
TCATTGTCCTCTTGTTTGGGCTGCTGGTACTGCTGGGACTGATAGTAAGGCTGGGAGGGTTGATGGTACAGCCCCATGTGGATGAACATGTTGGAGACCTCATAATGCATGGCTGATGTCAGCCAC
>SRE1650
CACCCCAAAGCCACCCATCTCACCCCCCACCCCCACACGCCCACCACCGACATGATTCAACGCTCTAGTGAACGGAATCGAGCCCG
>SRE1651
CCGTCTCAAGCAGCAGTAGAGATGGCTCTACGCCGGCCCGCTGCTGATCTTACCCTAGTGTTGGGGAATAGCTCCTTGATTGCCGAACGGTATTTCGGCTGAAGAGAGGCCTTGCACCCGGCATCATATGCCTTCTTGCCGTCGACCAACGCCGCAGAAGGTGCATCGGTATCCAAACCGAAGCGACACATTAGG
>SRE1652
GCCGTACCGTGTCCTAGAGCATGACGTCAGGCGTGGTCATCGTCCTTGAGAATCCTTACGCCCATACCCTGAGCGCCTCCTTATCCGGTGGCGCCAGCCGACGGCGTGGTGATAGCTGTAGAAGTGCGCAGAGCCCTACGTCGGATGAGGGGGGC
>SRE1653
TTTAAATTACCCACCACTGTCATTATATTAAAATTAATCAAAAATACCCATGTACATAATAAGAGTTTACCCACCATTGCAACACTACTAACATTACTAAAATGAATATGTTAATATCAAATATCAACCGCTACAAGAATCGGACAAATTGCGTCATCACCACGTTTCCATACGTTTCCATAAATGAGATAGATT
>SRE1654
GACATGGCCCGGAGGCAACGATAAAGATGACACAGCGCTACACCGCCGGCACGGCCTGCACCCACCAGACCGCCCATAATCCTCGCACCACGGACAGGCGGCAGAAGGGCCAGACCGGCGGCGAC
>SRE1655
TGACTAGCGCCACCGAGAGATTGGGTCTAGCTGACAAACTACGGCGGGCTGAGGCGGAGGTTCTCGCTCTGAAGGACGAGAACCAGCAACTGAAGGTCAAGTGTTCGAAGCTGGAGTCAACTGCTTCGGATAATGAGAAGGTTCTAGAGAGCCTTCGGAGGACTGTTGAGGGGGATGCAAATGAGAAGGCTGCCC
>SRE1656
ACGCTAACACGCCAAAAAGGGAGCGCGGGCGGAGGATGTCCTCACCGAGTCTTGGAACGGGCGGGGCGTGACGCGGAAGGGGGTCGCCGGCGAGGTCGAGCGGAGACGGCCGGTCGGAGGTGGTGGCGCGGTCGAAAA
>SRE1657
AATCTGTTGACACCAAATTTTAACACGTGTCAAGGTTGAGTGTTGCAAAGGAGAAAAGGTTCTGTTTGGGCAGGAACGGTGGATTTGGCAGGGTGATCATACATCGCCGATAGAAATCCTGTTGACCGAAGGAAAGCA
>SRE1658
TCCGGGGGCGGGCGGAAATGGCGGGGACGGCGCTCCGGTGGACAACAGGGGAGGAAAAGAGGTCAATGAGCTCCACGAAAGCAAGGCGGAGCTATTGG
>SRE1659
AAGAACCCCTTTCCAGCGTAGCATGCTTCTTGTGTTGTTGGGCCTGCACAGTAGACACATTGCTTACCTCAGAAGCTGGCGCAGGAGCTGGTGGTGTTGCTGGTGGCTTAGCAACAGGCGCCTTGGGCTTCTCAACGTCGGAACGCTGCTGAAACGATCTCCCAGTGTTAG
>SRE1660
TGTGGAAATCGTCCCCGCCCAGTTTTCTACCCATTCACCCGCTATTCCCGAATGTGAAGTTTTGCATGTATGAAATCAAAGTTAGGTATATAAGAATAGTTTTGTGTACACGATTTGAAAGTTTATAAAT
>SRE1661
AGGTTTGCGATGACCTTGGTAACAACCTCAGAATTGCCTGTTGGCGGTCCTTAGTGCAATCACTAGAAATGAGGGTGCCGAACCCATCCTAGCAACTGCACCCAAGGGGTGCCACT
>SRE1662
CTGAAAGATAATCTGTTCCACCATGCGTGCTCTAGATGATTAGGCGAATTTAGTTAATACTTGGTATACTAAATGGAGCTAAAATATTGAAAGTAAG
>SRE1663
ATCAATTATCACATGATGAATGCGTGTAAATTGTTAAGAATAATTTTATTTTTTTTTTGAGCCAAGCACAAAAAAGTTGTCTTATATCTC
>SRE1664
ATTCAACGCCACGAGGAACTTGTTCCTAACGCAAGGACACTAGAAAAACACTCAAAAATAACCAAAAGTGAGGACCCTAAAAACTATAGGGACCACAC
>SRE1665
TGATCTATGACGAAAATTTTATGACATTTTAGTTGAGCGTCACAATTGCACACAATTTATGACGAATTTGAAGGTATGGACCCTAGGCCCAGAACTTTATGACGTTTTATTGAATTCGTCATAATTGAGCCCACAAAATATGACGTTTTATTGAATTCGTCATAATTGAGCCCACAAAACATGACGTTTTAACATTAATGTCATAAAAATCATCATA
>SRE1666
TTTAGTGTCAAATGACATAAAAATCAAGTGTGGGGGAACCCGACCCTACTATGCCATCTCGCGGGCACGCTGGTTTGCACTCCATTTTCCCAACCCAGGTTTGCCCCCAAAAAGTTTGATTATGCCTAAAAGTGTCTC
>SRE1667
TATTTTTAGGACATTTACGTCTTGGTTAACTCGACGGGGTTCAAACCTAACAGTCCTGTCCTAAGAATCACTCCAGTCCTTGTATAGGACACACT
>SRE1668
GAAAAACCGAAATAAGTTCGAACATAAAAGGGAGACAAAAAGCTAACATGCATGCCAAACTCAAAAAGAGGAATGAGGTAAAGAACACTGAGAGAACATCTTCAAACCTGAAAACAAAAACCCGAGAGAAAATTT
>SRE1669
AGGGCTGAGGGCGGGAAGAGGCCTGAGAGCTGCGCGAGATCAAGGCGAAGCTACTGGTGGGGTCAATTGGGGGCGAGGAAGGCCGGAGGGGTGGGTCC
>SRE1670
CAACAACAAATAAAGCAACAACGAATAAAAAGCAAATCAGGCACCAAACAGCATATGTTCAAACTATGAAACTAATTTTTCAAACAAAGATTCAGGACCAAATCTCAATGATATATTTTGGATCGCAGATG
>SRE1671
GCGCGGTCAAGTGCCCGCCTGCACAGCGAGTGCGCACAGGGCCCCGGCAGCGGGGAGGGCCAAGACGGACGGCGAGCTCACGGAGAGCCAGCTCACGC
>SRE1672
CTTCAACTTCTTGCGCTCGTAGTCTTACACCCAAGCAGTCATTTCCTCACCCGTCATTGAGTAAACTAACTTCTTTGGTGCGGGCTCCAC
>SRE1673
CTTGTAGATACTTCATGTTTTTTAAATTCTAAAAAGATTTTAGTCTCTGGATGCTCATCTGAGCATTGTATCGAATTGTTCTTTCTTTCTCCAATA
>SRE1674
ACTCAACATTACCCTCCACATAGTCCTCCATCTCAGCGATCAGCTCCTCCCAGTTGTTGATGAGGTTCTTGCGGAGCACATCGAGCTTCTTGTTC
>SRE1675
AGGTAAGATGCTTACCTGCTTGGCCTGGATAACTTCGGACCCGACCACGAAAGGAACCCCGGGTCCAGGCTCGGCGGGCTCGGCGGTCTCCAAGGGT
>SRE1676
CAGGGGCGAAGCTGCGCTTTGCCGTTGGGGTCGCCAGACCCCGACGAAATCCGTCAAATCAAAGGAAAAATACTGTACAGCACTGTTCATACACGTGTTTGACCCCGGTATTTAAAAGAGCCGACCCCGGGG
>SRE1677
GCGGTGGCGGCAGGGCGCGGCGGCGGCCCTCCGGGCTGCGAGCACCGGACGAGGATGCGCCCGTCCGGTGGCCGCACGCCGAGCCCGCGGAGATGCTC
>SRE1678
GGTAGGGCTGATCCACCAGGTACGTATGCTGTGTATACTCAGTCAACATGAGTTAAAATATGTAAGCAATTATTTTAAGTATGTCTCTCTGTGTCGCCAGTTTTTACACAGCTTTGCGAGATCGATCAAAATGATGAC
>SRE1679
GTTGGGTTTGGCCCTGGAGCACCTACGTGGCATGCGTAACGCACCGGAGGGCACAGGGAGGCGGATCGAGGCTTGGAACGGGGCGCGCGGCGGCGGAGGCGGGCCGGCGGCGATGGGGATCGCCGGCGAGCGGCGCT
>SRE1680
TATCTTAGAACCCTTGTCTCAACCATGAATACCTTGCTCTCAACCTTTCATTTTAAACACAAAATTAATTTACTAAGGCATGCAAACATTTTCTTGCA
>SRE1681
TAAGATAATTAAGACTTGTAATCAAAAGTTTAAAATTTTGCTTTCATAGGTATCCTTATGATGGTTGCTATGACGTGAACAAACGGTATGCGAGTTGATCCTGGGCGTTGCTCAAGGCGCATACCGGGGACTACCGGG
>SRE1682
TCAAGATCCCGTGGTGCATTTGCCTTGGTTCCCCCGTTTGCTCTGACATGTGGGCCCTCCTTGTAAGTGACACGTCTCAGTGTTGATCTTTTGTGCATTTTTCCTCGTGTTCACTTGTGTTTTCCCTCTTTT
>SRE1683
GGCCGAAGTAGGAGACAGGGGAGGCGGCGGCGGCCCGTTTCCCGGCGAGGAGGGGCTCGCCGGCGGCGGGGAGGGGGTCCTAGGGCAAGAGCTCGCCGAGATCTACCTAGGGGTGGGTGATGTGGTCGACGGGAACGGCCGGAGCAGGGTCGGTGGCGGTGTCCAGGGAGCGGCGGCGGCGGCTGCAGCGAGCGGCGGCGCTCCGGTGCGGGAGGAGGGGCAAGAGCAGGCCGGGGAGCTTCACTTCGCCCTGAGGAAGCTAGCTCGGGGCTCGA
>SRE1684
GAACAGCCCTTAGGTAACGGGCATCGCAACTGTTACTGTTATCGGGTTACAAATGATAGGGTAAAGGTAACGGGCGCGTGCCCGTTACCTATTGTCCAGATTTGTAATGGTTATTTATCTACGACCATTACGGAAAGC
>SRE1685
CTTTTCAGTAATCGACCGGTACTCCGTCGACGCCAAATTTACCAAATAACCCCCGCAGTCTACCAATTTTACGAAAATCCCCCCG
>SRE1686
TTCGGCGCAACACGCGTAACCCACCAAGGGTTACACCGGGGCTCGCCGAGGCTCTGGGAGGCGAGTGCAAGGGCGGCGGCGGGTCTGCACGGCATGAC
>SRE1687
GTTTAGTGTAAATAGTTGCCCCTATATGTCATACTGATTCATAACCTTTCTGATATCTGAAACGTATTTTTAATTTTGTTACAACAATTGGGCCACCTTATATGTAGTCGTATATACAACATTAAATTGATTTAGTTG
>SRE1688
CAAAAAAAGCCCCCCGGAAAAAGGCAAAACCAAAGCAACCGGGCCTTGACTTGGAACCATCGGTTCAACCGGTGCTATAGGGATTTCTGATTTGATATCTGCTGGCATCCAGAGAGATAGTCCGACAGGGCGTCGGAACTTCCGGCAAGCATCGGATGCTCCGATGCAAGGGGCACCGGTTTAACCGGTGCTGCTGTTTTTCTTTGTTTTCAGCTGAATTGACTTGGATTCGACCGTGACTTTGATTGTTTCTTCTTCCAAGTGTTGTGTTGACT
>SRE1689
CTTCAAATGAATCAAGATACTGCGAATAATCAGTTCTTATCGGATTGATACACCAGTTTGTGACTGACAAGATCAACAAATCAGAATGTAGAGCTCAGAATAAACCTAGATTATTCGCACAATTCGCAGTCGTAACTACTCACAATATCCCTAGATTATTATTCGCCCAATTAGCGGGAAGGGACCAAGATTGAA
>SRE1690
GCGGCGTCCTCTGTGGGCGCGGGGCGGATGGGGGCTACGGAATCGGCGTCCGGTGTGTATAGCCTAGCTATTTAGCTTATGAATAGGTAGGTTTTGCTTTCTCCTCCGCGTTTCCATTCTCTTCGGCGATGGTGTGGTCGCGGTGGCCGGCTGGAAGTCGCGGCGACGCCGGTGTCGGTACTGCCGCGGTGCTCT
>SRE1691
ACATGAGAAAACAAAAAAACAACCAAATTTATAGAACAGAATAGATGTACGAGCCATGGCTAATTAGGCAAGAGATACTTACCAAGAGTTCAGTCAAA
>SRE1692
TGGAGGTCCTCACGACAGCTTTTCGTGGTTGTGAAGGTTGTGATGAGGTGAAGTATTTTTTGGCTTCGGAGATCGGGATGTTC
>SRE1693
CGAGGTCTCGGGCGGGGATCGCGGCTTCCGTTGCGTGCGCGCGGCGAGGGGAAGGGGATGACCCTGTCGAGTGGGTCCGGGCGGTCAGTGAGAAGGGG
>SRE1694
GGTGAGGAGCCATCCTGAATAGGGTGGGCCTCATGGCTCCTGGAGATGATGAGTGATTATCAACGGAAGGCTCGCCACCCTGAAGAGGGTGGTGAATGGGAGCTCGCCACCCTAAAGAGGGTGGTGAATGGAGAAGTCCCCTGAAGAGGGGCCACCCTGAAGAGGGTGATCGACCTGCCGTGGTGGACGCCGGTGTTCGACTCA
>SRE1695
AAAAAGTAAGGGTTTTTTTAGTGACCTCGTCAGTGAGGTTGCTAAACAAAATCTGCATAGCAGAGTATCATCAAGGACCGTGTGTGTGCCTACTGGCAACTTAACATCACTTGCAGCAGCATCTTTTGCAGGTTCAGATGCTGTTCTACTTCTACATCTTTTCCAGCAGTTTTTAGCATCAAGGTTTCTGAACCAGGCATAACAC
>SRE1696
CCGACCCCGCTGCGTCGCGCCTCCGGCCACCACGACCCCCCGGTGAGCACCGCCTCGTTGCCCGCTATCTTTTGCACTAGGTTAATTAGGCCGTGTGCCGCCCTAGCTGCTGGCACGACGTGCTCCGGCGCTCCGCCGCCGCGCACGCCATGGCTCCGCCGTGGCGAGCCCCAGCCGAGCCTCCCCGAGCTCCGTTTAG
>SRE1697
CCGAATCCAACCCGACCCAAACCTCATGTTACCATGGAGTTGGAAATATACATAAACAAGCCTCTGCCCTTGGCGGCTTCGGCAGAGCAAGCGGTGGAGAATTTCTTTCGCGAACCTCCGCCGCACCACGTGGACGCATTGCAGGACATGTTTCCGATGTTGAAGAACAAGAGCAAGAGCTCTCCCTCCGTGGG
>SRE1698
CACTGATGTCTTGTCCTGCTGGTGTCCTCGAGGCCTGCACTCCAAGCAATCATCTATAGTAGGCAATCGGCTCATGCCGGAATTCCAACAGTACCTGAAGAACGGGCAATGCCAGTGGTCGCGTATAGCCTGGCGTCTCCCCAATGTCCTTCCTGAGCGGTGCTCGTACTCGTCTTCTTCCGATTCGTATCGGCG
>SRE1699
CTTGTTGTGCACAGGGCTTTGAGAGTGCATCATTTTGGGAGAGTTGCACTTGTGAGAGGGAAAAGCTTTGCTTGAGGAGTTTCTGCTTTGTTCTTGGCTCCTGGTTTTCC
>SRE1700
TCGCCCCAACAACTACCCCTGTTACAATTGTGGTAACCTGGGGCACTTTGCACGTGACTGCCGTCTGCCACCTCGGCAGAATAACTACAAGACTCCTGCGCTGAGTCAAGGTTCCAGCCAGAAGGATCAGAAAAAGAAGGTTGTACCTGCCAAGACT
>SRE1701
GAAACAATTACAAATAAAAAAGCACCAACTATAACACACGAATGAAAGAACGAAAAAAGAACACACAAGAATAGCAGGAAGGAAAGCAGAACACCAAAGAAGACCACTGCCCCAACAGCAGACTCGCCACAACGGTCAAGGAATCATGCAAACGCGGCACCGTTCAGGCCAAACAGCCCAACAAGCCATACTCGC
>SRE1702
TGGGTTGAATGTTGCATAAATTGAAAAGGCACTAGTCGAAAGACAGCACCAACTAATCCATCAACTCAACTACTACCAGATCAAGCAGCACTGGAGGAAACTTCAAGAGCCATAGCAGATAGTCTGGGAGCTTCTTTA
>SRE1703
GGTGAGTGTTTCCCCTCCCCGATCCATCCGCATTGCCCTAGGATTCGAAGCCAAGAACACACCTAGAGCACAAATCACCATTGATGACCTAGAGCTTCGAAACCCTAATGCATGTGCGATTTAGTTACCAAAGTGAACTCCCTAGACTCCCAGGCACCTCTAGGAACAAACCCCACCCCAACCCGTGGCCGGAAT
>SRE1704
AGAACTCTTCGTTATGCCAAACCATAATTAGAAACTATCATTGATCAATGCAGGAACACTTGTTTCTATTTTTCTTCACAATATGCTTGACATTCAACCATATTTACATTTTATTTGATTCTTCATTACATGAGCCAA
>SRE1705
TCAAGTACACATCTTCACAATAAGATTCTAGAAAGATTGATACTTGCCAACATGAAAACCACACATGACCAAGATTCTTCAAGTTGAACTCAAGGAAAGTTTCGTCACCCTAGCATTGGTTCCTCGGCACAACCACAA
>SRE1706
GTTCCCGGTCCGGTCCGGGACGGTAAACCGGGTCCGGTTTTTTATATTTTATGCTTCTAAATCCAAAAATACAAAAGTAATTTTTTTGTGCTACTGTTCCGGTTTTGAACAGTGTCACCGGTTTTTGAAACCCTG
>SRE1707
AGCACTACTTGAAATTGTGTTTCAGTTGTAACTTCTCAATGGGTTACATGGTTTGCTTTTTCTGTGGCATCTTCATTATGCAGCAATCTCATGGATTTCTGCTACCCTAAAGTGCAGTACAAACCTGAAGCAATTTG
>SRE1708
AAAGCGATAGGGAATGCTTTCAGGTAGCCTCAAAAAACTCGATAAGCATACCGAGAGCTTGATCAAAGCGCTCGACGAGAGATGCATTCTTTTGGGCTATGAGGTTCCGGGAATCAACGGTCTTATACAAAGTATGAG
>SRE1709
TTTCGCTTTCTGATTGCGTGTGCTCTCGGGTTTTGCTTCCGCAAGAGTTTTGCGACACTCCGATTGTGTTCCTAGCACTAGCAGCTTGTCCATGCTGCGTAGTGT
>SRE1710
TTTAACCCGCCCCACACACACATTTTCTTTATAAATCAAATAGTATTATGAGTAAAGTCCTAAGCATTCTAATATCGATTAACGTCCAAGCGAAATCAGACATTAATCTAGGTAGTCAAGGAATGGTCAT
>SRE1711
TGTTGGCGTACTGCGGAGCGGGTAGCATCGGCATCGGCTGGTGCGAAGGTGGTGGCATGGATTGCTGCGAAGGCAATGACATTGGAGGTGTGTATGATGGGTTGTAGTT
>SRE1712
CGTTCCCGGTAGCCTTTGCAAGGCGTTTGATCTTCGAACAAACGGCCTTGCGCAGCGTGTCCACCTTGTCATCCAGATCCATCCGGTCGATCTCGGACTCCGCCACCCGCTCATCCATATTGTTGAGCCGGAGTTTAA
>SRE1713
CAAGCCGACCTTCTTCAAACAATATCTTGAGGTTGACAACATCTCCAAGTTCAGTGAGCATGCCTGCTTGAGTTAGTGACTTTGAATCTTCCTTCATATAAGAATGAAATCCATCTTTGATTCACAAGTCA
>SRE1714
TCTGCCCAGCCCACAACCCAATTAAGCTCAGTGATCACTAGAGGTACATTTCTGTGTTTTCACCTGAAGACTGTATGCTATTTTGAGCGGAAAAAAGGAAGGCGAAGAAGTTGACCTTCTTCATCTGTGGTCCAGCACCGAAGTCTCATCGAATTTCTTATTTTCTTCATATAGAATACGCTAATTCTTCTGTTC
>SRE1715
AAATCTCTTCCATTGGTCACGTCCTTCATGTTTAATCGAATTTAATCAAACCTGGATCACACTGTGTTCACAATAGGGCTAACAGAAACATGATAACAAATTGGTATTTCCACTAATGACAGGAAAGCAGATT
>SRE1716
AGCTGAAAACGACCAAGAACGAGGCCGGCGTCAACACGCGTAGTGATGGGGAAAATGAAGCCCGGCAAGCAGAAAGGAAAAACAAGAGATAAAATCGGTACTTAAGGAGAGGAAACATT
>SRE1717
ATCATGAGATATAGAACGTGAATCTCGTCAGATATCAACAACTACTCGACAAAGACAACTAGTGGCAGAAGACTCACTTTGGTCAATTTAAAGATCCACTGCATATAATCTGCAAGTTTCTTCATATTGTCTAGAGAC
>SRE1718
CTTGACAGCAGAGGGGTATTTTAACATTCTACACCTTTGTATTCTACTCAAGCACTTCGGCAAATAAAGTCATTTGCTGAGTTCGGTAACTTCCTATATCCAAACACGGCAGACAGAACAGAGTCTAGATAGACCTTA
>SRE1719
CACTACTACAAAACAGGCCTTTGTTCCTGGCCATTTGTCCCGGCAGCCTTTGGGCCCGGGACAATAGGTGGCTTTTGTCCCGGGTCCAACGGCTAGCCGGGCCAGCGGGGGGACGGGGGCCT
>SRE1720
AACAGATGTAAGAATTTTTGTAAGTATACCCGTTCGACTCCTACAATTGTGGCCATCAAAGTAGTTGGTGTTATCCTGCAAGGAGCTCTATCAGCTG
>SRE1721
CGGGGGGCAACACTTGCAGAAGCTTGTCTTCGTTTGGAAGCCGACTGAAGTAAGTCTGGCTGAATAGTCATTATCACTTTCTTCATTGATGATGATCCCTTGCAGAAGAGTACATCAGGGGCAGTTGGAAGAAAGTGGAATGGCTCCCCGTTGCTGGTCATAGGTTCTGGACCATCCTGTTGCTGCTAACAGGGT
>SRE1722
ATACAAGTCCAGTATCAGGCGGAGGGAGCTAGGAACAGGCGAAGCAGATCTGGACGGAGGTTAATGACCTAGGAGGCCAAGATCTCGAATCGTGGGATCGACGGAGGGCTAACCAGCAGCTTGCAGCCGGCGGCACCA
>SRE1723
TCCTCGGCGGGGATCCGGTGGCGCCACCTCCTGCCTTGGCCGGCGCCCCTCCTCGCGGCTCGGCGGCCTGCGACGGGCGCGCCCCCTCGCTGCTCTCACGGCGGGCTGGAGCAGAGGGAG
>SRE1724
AGTCCATCTCAAATAGTTAACTCTTATGATGAGGTGCATCAATTAGATAATTCTCTTGTTATTCCTCCTACTATGCCTAACCTTTTGCAGGACCATTTACAAAAGAGCGAGGATGACTTGATAGAATGTGAGGTGCTCCCAACCTCATGTGAAAATTCAGAACCATCATCTAATATAGCTGCTCCACAAGAGAGC
>SRE1725
GTACTGATGCATCTTGTATACTTCATACTAGGTTTGTTTTATATTGTTTTATGACAAGTAAATATAATATGTTCTGTAAATATTAATTACAAATCAAA
>SRE1726
CAAGACCACGAAGAAACAAGAAAACCACGAACAACCCACACGCTCACGCCCATATCCAGAAGAAATCACAAGATAAACATTGCCCACAAGTTAAGCTACCGCTTCACTTTTCTGTCAAGATGCGATGAAACCTACAGG
>SRE1727
GGGCGAGGAATGCGGTGGCGGAGGTCCCCAACGACGCAAACTACCACCGGCAGAGCGAGATGCCCCCCGAGGAGAGATGCCTTTCGATCTTCAGCCTCAACCTCGGGGTTCTGGCCTCGGGGTTGAGGACGTCGACGG
>SRE1728
TCACCCAGGGCTACATAGTGCAAGATTTACTACATCAAGAAGAAGGAAGACAAATGAAGGAATGAGAAAAGTGTTATTCGTATAACAATCTACCGTAGCAAATAAGATGTTGAATTAATCAAGCA
>SRE1729
TCTGAGTGGGATTGAAGAGTTCCAGAAATGCATATGCATAGGTTTGATTGGGCCGACCCATGATGCCCATTGGGCCATCAAGACCGTAGGCAAAATGTTGATTTGGGTCAGCCCATGGCCTCAGAAGTTGGCCTTGAG
>SRE1730
GCAGCTTACCTCAGACAAAAAATGTTGGATCAAGAACCATCCCAATCCATAGCCGCAGCACGACCACTACCATCCCAAAAATTAGCAAAAGCCAACCGAGCATCACCGTCTGGCCGAAACGAACCACAAAAGAAAACA
>SRE1731
GTTGTCTTTACGGTTAGATGAAATTGGAGGTGGTTGACCAGTCAGGCACTGGCGCTAATGAGTGGTCTGCCGTACTCAAGATGAATTGGTCCTAGCGATTAATCGTCTAATATATGGAAATTCAATTTGTCTACTTAACATATGCTACTGTCATCTAAATTTATTACCATATTTGCTCCTCTAATTTTTTCCACC
>SRE1732
TCTTGAAAGGCCTAATTACCCGAAGGGGATTATGATGAAAAATGCCAAAAATTGCCCCAAAACTTGTAATAAAAAGAAAAAAAATTTCCCCAAGGCAATATTGCAAAATCCATAATAATCGGTGATAAATCGTAGTAAAAGGCATAGTTGATGCATTAAATCAGTGAAAATCAATATAAAATGATATAAAATATT
>SRE1733
CGGTGGCAGCTCTGAGTGGGATCAACCCGGACGAACAAACTGGGCATAGGCCAGTGGTTCTAGTTCGAGCGGAGCACCCCCACTCTTTGCTGCCCGACGCTCGTTTTCAGCTCGAAGTTATCGTGATCTCTCTCAGGGGATACACGACATCAACATCCGAGTCAACGACATTGATGATAGGACACAGCAGACCCACGGAGCCCTCACTC
>SRE1734
TATGAAACCTCAATAGCCGAAGTAGCAGCCCAACCGGTCAGATTAGTGTCAATGGCATTTAGACCGGTTTGTTCATGATGTGCCCCCTTGCATTACTGAACATCGGTCTTTAGCAT
>SRE1735
TCTTGGGCTTGCGTCGTTTGCTCTTGTGGTGCCGCGATCACCTCAAAGACGGCTCCCTCAGATGCGGATGCTACACGTATGCATATGAATTAAATGAGTGCAGCCCAAGAATGTAACTAGTTTACTTTAACTGAAATA
>SRE1736
AAAGCAACATTGAGCATTGGTGTTAGTTGTGATTTAATTGATGATAAATCTTGTGGCTCTAGCTCTACTAGTTCTTTGTGCACCAACCTAGACAACTCATATTGCAATAAATCTC
>SRE1737
CTATAAGCAGGCTCCCGTGTAGTAGAGACTAACTAGCTTGTGCAAGGAGTACCTATATAAGCACCGTTACATGTGTGTTGATAGCTTTTGAGCCTCATTAATCTTTGGTGATTTTTGTCTCGAGCATTTCTATCAACAAATATATATATTTATAGGCCTGGAAATCTCAACAAGCACACGGGCCACACTTGCGCA
>SRE1738
CGCAGATGTATAGTATACTGCGCAGAAGGCATTAATGGTGCTACAGTGGTTGAGAATCTCTCCCCGGATACGCTTCATCGCCCTGTGGACTCTCTGACCGAGGAGTGGATTCACCTGTCCCGTCGGCGAGGCGCCCGTTGA
>SRE1739
AGGTCTGGTGGACGGAGGAGGGAGATCGAAGCAAGGGGCGACGATGGCGCGGGAGCTCGAGCTCCGCTCGGCTCTGGAAGGAAAGAGGAAGAAGAGAGGATTGACGAGTGGGTCCCACGCCCATCCAGATAAATATCT
>SRE1740
CACAACAAATTACATAACATATAACTTCAATTTCCAATTACAGCAACAAAGTTCAACATAAGATTGCGCCACACATTACAACAAATATTCGTACGCCAAGACGAAATCAGTTCATCACGTAGTAGTTCTTAACATTACATAATTTAACATAGGACATGATTCGATAGCGAATGACACACATGACAATCGTCGTCG
>SRE1741
ACATTTGATTTCATTATCCTTTTTGTGGAGAACCTTTTTTTGTTTATTTATTTCTTGATCTTTCTTCATCACCTTTATCATCAGCCCAAGAATTGTTTCGTTGCTCTTCTTGCTTATTTTTCTAAGTTCAAGTATTAG
>SRE1742
CATGGAGGACCATAACGGATTCAGTCTTCATAGTACCACACCGTAGCCAAGGACCTTCCATCGTTGGGAAGACACTTCAGCCATATTTTC
>SRE1743
CCACCATCGGTTTAACCGTTCACTCTAAACCCATACTAGTCGTTGGACCCTGACATCCTTTCTTTTCTTGAGCAATGGCCCCAGGTTCACTCATGGCCTTATGGGAGTGCCTAGAACCCATAACCTACAATGATAATAGATGTAATGCCTAAACACTAAAAATGATTATTATGTTGTATATCAAACTATCATCGG
>SRE1744
GTGCTAATTAGTTTTGTTATATGTGGTTTAAGTTTGTCGAATTTATTACTTCTGTTTTAGTAATAGAAAAATTCTGAAACATTTACAGTATGTTTAGGACCATGTGTAGACTTCTCTGTAAAATTTTGAGCTTCATAAGTGTTGTAGTATGTTCTGTGGAATTCCATCTTCATTTAAGTACATTTTGTTTTGAGC
>SRE1745
CAATACTCACAAACGCTCATATGGCCAATGTCAGATTGGACACAACTCAGCAAAGGTTGAGGACGGAGGTTAGAGAGATGCAAGAAGACCTCGACCTTTATTTCAAGTTCCTTGATGAAAGGATGGATCGCCTAGTAG
>SRE1746
CTGTTGCATGAACACCATCACCCATTGCACTGTCTCCAAGGCCTTTTTGTTCTGCCGACATCTGAGCTGGGATAAAAGGAAG
>SRE1747
CTTCGACAAGCTTTGGGTGCTCAACCTATCAGGGTGAAAGTTCAGCTTGATATCACCTACGATCCTTAGTTGCCACAACCTTAGGTA
>SRE1748
CTGAAGGCGAGCAGAGCAAACTGCAGACTGCGCAGTCGCGAGACTGAATGAAGGAGATGGATAGCGCCGAGAGTTCGTTGCCGAGTGCCGACATACATGCATACCGCCTGTTGCTGTCAGCTAGTCTGATGGTTTGTGCATGCGTGTCACTGGTGAGGGCCTACTATGTTGCGTCAGCAGCTTTGCCAGCAAGGC
>SRE1749
CAGCATCGGCCGGTGTACCGACCAGTACAGTATCAGACCACATATCGGCCTCCACAACAGCAGTCAGGTTATAGGCCAACACAGTACCAGTCGGGATATAGACCACCTCAGTACCCACAGCCTCAAGGGGTAACCAGATCTCCGGTGCCTCAGCAGAATGTGCAGAAGACGTGGGTGCAGCCACAGGGTGTACGCCCTAATCTTCCTCC
>SRE1750
CATACTTGTGAGAGGGAGGGAGGCCCTCGGCGATTTGTCCGAAGCTCTACATTAGTGGAAGCGGACCGGGAAGACGCGGCCCAAGGCTTTGGGTGGCTAGGCGGTTCCCGGACACGAAGTTGATCCTTGATTAAGGAT
>SRE1751
GACAGGGTATCCGGACTTGCGGCAATGCACCGGTGCATCCTATGTAGGGGCATCGGTTAAACCGGTGCTGCAGTTTTTCTTTGTTTTCATCTGAATTG
>SRE1752
AAAACCTCCTTGAGTTTACCGAACTAAGACCCCCGTCAATGTTCATCGCCAGACTTTAAACGTGCCTTACCATAGTCTAGGACAATGGGCGCAAGTTTATTTCTCAAGTTTTGTTTCAGTAGCGCCCAGTTATGTTT
>SRE1753
CAGATCAAATCCTCTCCTTCTGTTTCCGGTGATACTACTGTTCGTGATTTGAAAAAACTAGCTACTTTACCCACTCCTAATTTGTCTCGTGCAAATATCAACACTCAGAAAGCCAATGTAATCTTCTTTTCACTACTC
>SRE1754
TCAAACGTGTGCCCGCTCCCGACGCGGCTGACACAACCCGGCGCCCCGCCCGCCCCCGCAACAGCAGCTGAACACCGCCCCAATGGACAACCCCACCTGCCGCCGGGAGAGCACCCCAAGAGCCACAGGGCGCCCCGC
>SRE1755
ACGATTGGCTTAGGGCTAATCCGCAGTATGCCACACAAACGATGTCCACTACTAATCCTATGACACATCGTTTTGGTCAAACATCTACGGGTAACTATGAGGCCGATCTTGCTAGGATGAAAGAGGATCTGGCCGATA
>SRE1756
TCGGTCGCGAGCTCGCTCGCCCTCTGGGCGGAGCGGATGGTGGTGTGCCCGGCGTTGCAGGCGGAGGCGGGCACGGGGAAG
>SRE1757
TCGTGAAAATATTCCTGAGTGTTCTTCTGGAGTATATTAGCTTGTTCAGGAAGTTTGAGCATCAGTTAATGGCTAGAATAGGAGCTAAAATTGAATCTTTCTAAACTGATGTCTGTTTTGTTTATTTTCTCAGAATTATTTCGGTGTAGATAAAATCATGAAAAATTCACAGTAGATAGATCATCCCTGTGTAGATCTCCTGTTAAA
>SRE1758
ACGCCGTCCTCTACCACTCGAACGTGCGCAGCTCTGAACCCGACGCGACTGGCCCCAACCTCGTTTCGCCCGGGCATCATCGGATCCCAGCCGCAAAC
>SRE1759
CGGTCACAACCGCTACAGAAAGTGAGAGACTGCCGGAGAACCTTCGGCAGGCTGAGGCAAGGGTTGTGGCTCTGAAGGACGAGCACAAGGAAATGA
>SRE1760
TAGGTGACCTGTGGACATAAGAGGTAAAAATACCATTGTTGCATTATAATAAATATTGAACGATAATCTCACAGGCAAACCAATATTGCTGACATCTACTCTATCCCTAGCATGTCTACTCTGTTTTT
>SRE1761
CCTTCCAACTGTTAATTTTGAGTTCCTTCAGGGACATAGGTAACCTTGGTAGTGACAGCATGTTTTCACAATTGGTTATGTACAATTCCTCTAGCGATGCTAGGCACTCCATGTTCTCAGGCAAAGAGGTCCA
>SRE1762
ATTGTAAAACCCACCCATAACCATTGTTCAGCGGCTAAGCATACTACCCAAAAGACTTTTATAACAAAAACCCGGCTAATCAAGGACAAGGATCATCAATAAGGATATATAGGTAGTCCCCCACAATATTAA
>SRE1763
GCCACCACACCCGCCGAGAGCGATCGATCGAGGCGTCGTAGAGGTTTGCCTATGATGCCTGCTCTCCCCATCGATCTTGCTCAAATCTACCTAATCTGCACCTCACAAACCCCTTTCTCCTTCAATTACTTTCTGCAGTGCTCCGACCGCTGAGATGCAGGAGTCTGGTGCGCTT
>SRE1764
CAGAGCTACTTTAGCCCGACAAAACACAATTATTAATCTGCAGAACTATATATTCACTGGTCACCAGTCAACGAATAACTGACCAATCGCACTCACCTCTTCGATCTCAGATCTATGGACAAACGACACCGCAAC
>SRE1765
ACTGCCTCCCCAGTCACATTCTTTTGCCTAAGATCGGCAATCCGTGCGAGTAGCTCAGGAAGTTGACTCTCGTCGACTGGTTTCTTATTCCACTCAGGCCACTGAATCGGAGGGCCTGGAGTAATCGCTGGGACGCTCTCCCACTGGTTCTCGACATAGAACCACTTGGGTTTCCATTCGATTACTTTATT
>SRE1766
ATGACAAAGAGGACAACAAAGACCAGGATGAGTTCCAAAAGCAACAAAACATCATCAAATGCCCAATTCACCCAAATAGCAACTACTCCAAGTGGGAGTAGAAGCTCCTACTCAGAGAGATCCTGTCAGTACATCCAG
>SRE1767
ACAAGGTTGCTCTCGGGGAGACGGTGCGGAGGGCGCTGTCCGCCAGCTCGACCCCCCGCGTGGTCTTCGGTGGAGGAGACGCTAGAAGAAGGCTTGCGAGGAGAGCGTCCCGCTGGACCCGTGAGGTCTGGGGGCTGCTTCTCGCATCCCTAGCAGCCTCGCTGTTGCGTCAGCTAGGGGCTTGGTGCCTTTCTT
>SRE1768
GTACTGATTGGAGCAGAGAGCAGACCCTTGATGAGTTGAAGCTGATCTGCCAGGTTAGCCGATTGCTGTGGAGTTGGTACTTTTGCTCCAGGGGTAGTCAGACCCATTGATGCTGGGTCAAAGGAGAGCAAGTCTGAAATATCAAAGCCCTGTGAAAATATTGGAGTTAGTTTGGGGGCAAAGTGCATTAATGGA
>SRE1769
TGCTAAAGGTGGATGTCATATGCAGTGGAGGGTAGCGTAATGCATATCCATATATATAGATATGCTAATTTGGTAAAATATGGACAAGAGCTAAATTTTGGACTTGGGATGATAATAAAGTCAATGCCACACCTGAAG
>SRE1770
ATGGGAGAATCAATCTGTGCAGCAGAGTCGTCGCCGAAGAGAAGAGAAAACCCGATGGAGCAATCGGAATCGCTGTCACCGGAGTCCACGTGGGTGATGGTGGACATTAACAGATGGGATCTGGTGTGGTGGAGAGGT
>SRE1771
TTTGCTTCTCATTCCGGTTCATGGATCATGGCCACTATCCTCAACTACAGAGAACCGCTCTTCTCTGCACCCGTAGTTTGTTGTGCAACATAAAATAAATTTTCAATGTAATTTAACTTCGTATCTCTAAGAGAGAGT
>SRE1772
AACATGGCTTGCTATTACTTTTTCTACTGCTGCTTTATGCATAGCTTCCGTGCGCCCATCACCAAGTGTTTGGGTTGCATTCTATGTAATCAACACAAAAAAAAAGCCTCTCCCTATTTTGCTGGTTAGCAAA
>SRE1773
ACTAGTTTTCGTTTCTCATTTTTTTTTCCTTGGTTCCAAATTATTCTGCTACTTAATATTTTAGTCTACGCGTAAATTAGAACTTTCTATATTTTCATGTGAGTGATGGAATAATATAAGGGACTTATAGTT
>SRE1774
TATTTAACCTGCTGTTTGTTTAATATTTCTATGTTGTATTGATTTAATCATGAGTAATGCTTGTTTTAGCTTGTTTATTTAATATCTGCAGTTCTGGAAGTCAAAAAATTATGAAATTTATGAAGT
>SRE1775
GACCCATACTCCATGAGGATAAAGTTGTTGGAAGGGAGCATTTCTTGGATAGACCATTTGAGATGGATAGGCTCACTGTGGAGATTTTTGGTTTTGTTGTGAGGGGAATTGTCTGGCGAAGGTGGATATCAATAC
>SRE1776
GCTCATACCGACTGTCTGTACTGGGAGGGTTTTCCGAGGATTCTTTGGGATTCACTTCGTATCTTCCACTACCCAGATCCACCCCAGTACACGGGACG
>SRE1777
AAACAGTTTGGAAATTTAGCTATGCAAAGCAGCCAAACTATTATGATTTTCTGACCAAGGACCAAATCATTATGCTTGGTAAATTATGAATGATTCTCAAGTGGTTAACAATGTATTAGTTCTATATCCCCAGTTCGCCCTCCAAACTTTTGTGTCACACTTCACAAAGGAAAAATGTATCATATGCGCCCACTA
>SRE1778
TCAAGCCATGAATAGAAACCATATGTTGTCATTGCATGAATACTTGTTTCACATTTCTCATCACAACATGCTTGACTTTGTCCAATAAGCTCTCTTTTATTTGATTCCTTGATACATAAGTCAATACATGAATTGATATACAAATA
>SRE1779
GTCTGTGCTTTGGAGCTCTGAAATTTGTAATAATCTCGTACTTTATCTAGTCTGTGGACTTGAGGACATTTGTATTGTGTGTTAATGAGTGTAATAGACTTAATCATTCTA
>SRE1780
GAACGGCCGGGATGGACAGGTGCAACGGAACCGCCGACTACACCCCATCACAAACCGCGCCGAATCCGCTCAGTGAAGGGTGCGCGTATGGTACTGAGCTTACCATCCCATTATAAAGCATGTGGTTTGTACGGAAAAGTGCTCAAGAAACCAGCATCCAAAGAGACGGTCCTTAACCAACTCAAGCAAGTCTAA
>SRE1781
CTAAATCTGAAAATTTTACAGTAGATTAACCTTAAGTTTAGGACCACGCAGGAAAAATATGAGGCTCTTTACTTGTATATAACTGTCTGTACAAATTA
>SRE1782
GCACAACATGGCATATGAATAACCTAATTCCATGCTACAAACTAGGCAACACCAAATCAATATGCCTAGCTAGGAAACTTAACTCAAATATCAGTTGATGCTGATGGTATATGGGAAACATTGCACCTTAATAAATTAATTCCATGGAATGG
>SRE1783
TTTTAAAGAGTACGAAGCTACTACCTACTTTATGGTGGAAACAAAACTCACAAAAGTTCATATCCAGAGTCACCTAAGGGCAGGAATAAAAGAAATTGTATTGACAAGCAGTTGCCACAGAT
>SRE1784
TATTTCAGTATTGCATAAGATGCTAACATCCTGGATACATAAAAAAGGGTTGAGCCTCTAGATTAGGAGCAACAAATTGAATGAATGGGGGGAGGCATCCTAATTTCCTCTCGCTGATTCTGATAGGATTTTTTCATC
>SRE1785
GCACATGCTGTAGAAAAGCTGAACAACATCAAGCCTGATGCTAACAAGCACACGATCAGTGATATGAAGCAGATCAGCGACCTAGACCAGCAATTCGCAGAGCATGAAGCGGAGACGAAACCAATCGCCGATAAGGTG
>SRE1786
AAGGCCGTTCCAAAAGATCGGCCACTAAAAAAAGAATCAAGTTCATCTCCGCGTCAAGGCAAGCGTTCTTCTCCTAGGAGAGAATCCAGCAAGCGTAGGAGTGATAGCACTACAGTGTTCCCTCCTCAGAAGGTGTATGCTACTACGCCGTGGGCACCACCGGCATCGGGTTTTTCTTATCCTGCATGG
>SRE1787
AAAGATAAAAGATGCTTTAGGCCGGGAGCAAGGTAAAAGTCAGAGCTCGAGTCAGCTGTGCTAGGCTAGCTATATCTACACTTTCTCATTGGTTAGCTCGTCAGAGATTAAACTACACAACAGGGAGATCGCTATCGAAGCGACGGGAGGAGCCCGTACACCCCGGC
>SRE1788
TTGCCCGGGTTCTCACTAGTGCTATGTGAGCCGTCCCGAAAGCTCGATCAGTGCGACAAGCAATCCCACCTGGATCTTTTCATTCCATTTCAGACATATATTAAACAATTTTAACAATTTTAGCTCATGTCAAAGATT
>SRE1789
TTCTTTCCTAGCTTGAATGAGTATGGCAATGTGTAGTAGTGAGCTAGGGGTGCTTGGAACCAAGGAATGAGTGCAACAGCACTTGGGTAAGCTCAGGG
>SRE1790
AGAAGAAAGTCTTGTTCAAGTCAAAAGGTCAAACATGGAATCCAAGAACAAGACAAAGCTTTCAAGAAAAGAAAAGCAACATGCAAGAACTAGGGTGTGCTTCAGATGCAAAGAAAAGGGTCACCTCATTGCAGCATGCCCCATTCAACAAAGTGAGGTCAGGTCTGACCCGACCGGTCA
>SRE1791
CATAATGCAACGTTGGCATAGTCCAACCACCTTGCAGAAGGACAACGGCAAACACTGCAAGAATTGCAATCTCATTGGTCAACCAAATGATTTCTGTAAGGAATTGTTGACAATCCATGTATAATGAGCAAATGTTCT
>SRE1792
GGGAGGTCAAAATATTGTGCTCCAAATGTCGCGTTGGGCATCTCTCCTTGATATGACGAGGGTGGGAATCCGTAGCTGCTAAATGGTGGCGGTGCCGCCACAGCGAGCCCCCATGCTTGATCTTCGATTCCTTCCCAT
>SRE1793
TCACAATGACAGCCTGGCTACCCGTATTTCCGGCATTATCTACATTGGAACTACTCGCCGGTAGAGTAGTCCCAGTCCCCTTTGATGGGTCCACTGTGGTGGAAGGGACGGTTTGTCCCACCACAGCATCATCCCCAG
>SRE1794
GGACGGCTCCTTGAGCGTCTGCTCCGGTGGCAGCGACGCGGGGTCGTCCTGCAAAGCGACCAAGCGGGTCAGGATGGCCGGCACAGGGTTGACGGCGCGGAGCATCGTCGAGGAGCTCACCATGGGGCGTCCGGGCAGAGCTCCAATGGTGGGGCGGCGTTGGGCTAGGGTTTGGGGGAAATTGTGGTGGGGATA
>SRE1795
TCAGAATCCAAAAATGCTTTCCTGATTCTCCAATCTCAATCCTTTACAAAATCAAGTTCTTCATGCAGAGGTGGGCGGTGCTACTGCGGACT
>SRE1796
TTACCTTGCGATGGTATTGTCAATGTCCACCACAATACAATGCTCCTTCTCCAAGTCCGCAACCGGCCAACCGCATCTTTTACATGCAAACTTGCAAAAGCAATATAAATGTATAAGAACTAGAGAAGTGTAATTTCACAATTTGGAGACTTAGAGTATATCAGTACATCACCTTTGTAGTTTCAGGC
>SRE1797
CCCGAAGGTTCCGAGGACCGCTCGGAGCCATACTCTCGAAGGTTATGACAAGAACCTTCGGGCGCGGCGGGCGACTCAAGAGTGGCGAACGATGAAGGCGGCGCCACACGAAGCTTGTTGAAGACCACTACCGAAGGTTCCCGAAGGGCAAGAAACATGTGATCCGAGTAGGAGTATCCAAGTCGGACTGTCCGA
>SRE1798
AAGATACGGGGAACGATTACATCTACCATTGGCCACATATTCCTGCACCTGACTATTCTCTACATAGAATGAAATATGGGAAAGCGCGTCAGAGAAATCACCCTCATCACCCATAAGGGAAACGGACA
>SRE1799
TGTGACAGTTAGAACCCGGAACTTCCGGATTCTACAACCCGGAACCTCCGGGTTTTCAAACCAACTAGCCGTTAGTACCACGTGTGCCAAATCCGGAACTTCCGGATTCCAAATCCGGAACTTCCGGATTTGCCCTGGCAGCAATGTTAAAATGTGTACGTGAGACTTTTGT
>SRE1800
AATTTGTGCGCGCCCGAAAACATAGAACTTCAGCCTACCTAGAATCTGAAAGGACAAAGAAATAACTTGAGTCTATGGCAAACATATGTGCTTGTGTGCCACACACAAAATTTCA
>SRE1801
CCTTTGCCTTTGCCTGAGCCGGTCAAAGGTCCCCAAGTTTTCTTCCTGCTTTTGGATTGGTTGCTGTCGGAGTTCGAGGGCCTCGGTGAAGTGATGAGTATTGCAAATGACAACGCAGCCTCTGTCTCCTTCGAGGGGCTTGTTGGAAATCTTCTTCGTGCCGGCGCAGTTGATCTTGCCCGACTCGATGATTTT
>SRE1802
CCTCTCGCTGCATCGAGTCACGCCACTCTAACCAAAAAATGATAGGCTTTAGCATATACTATGCCTTCGACTAAGAGTCCTCCTTGATCTTTATAAGATTTTCTATCTAATCAGTACATAGCTAGAGAAGAATCTTT
>SRE1803
AGCAAAGCAAAACATGAAGAAAGAACTCAAAGAAATGCTGAATTGGACGAGTTATGCAAAAATCAGTAGCACCGGTTCTTCCTATGACCCTGCACCG
>SRE1804
TGGATCTTTGATTTTTTGCTCGACTTTTCCCCTTTTTTAGTTTTGTCTATTGTGCCTCTGAAAAACAAAGCAGTTACATTTCAGCACCCTTGCTTATATAGTTATATTAAGGGCTTCTCACTTCTTTACATACTTA
>SRE1805
TCAAAGACTGGAGGAAGAGGTTCAACGCCAAGTGGCCATAGCAATGAGCCAGCAACAGCAAGCGCAAACGGTGCCTCCAGAGCCTAATGTCGCAGCCGATCATCTGTCTCAGCGGAAAAGCAGCTGCGCTTCCACAGA
>SRE1806
ACCTCGACGAACTCTTCGATGCTTCGTCATCTTCGAAGAACCTTTGGGTTGATGCTTCGTCATCTTCGCTGAACCTTCGGCATATCCTTGGGGGACCTTCGGCTACCTTCGGCAATCCTTCGGGTCACGCCACCTTCG
>SRE1807
TGTGTATGTCTTCAACTTGATTAGCAACAGCGAGCGACTCAATATGCTCATTGAGAAAGTTATCAAAACTGCGAACAAAATCTTAATAAGCAAACTCAAGCTCGTCATAAGTGCGAGCAAACTGCCTAACCTCTTGCT
>SRE1808
CTTTCCTTAAAATTAATAAATAGAATATTAAGGCATAATGACACGCTAAGAACATGAGCTGACTTTTCTAATCACCTTGACACAACAAAAGTAAGTAT
>SRE1809
TCTCATGGTCATCGAGCATATGCATCTCGCATCATATTGTTTAATTTAATCAACAGTTTGAGCAAGAATGTCCTTGAGCAAAAACTCACCTTGATATCTTTTCTATCTAGATTCACCACCAGATTGAGACCTTGATTC
>SRE1810
TTTTTTAGGCTTTGGTGCTAGAAGAATGCTTGCGAGCGGCGGGGGAAAGCCGGAGAGGGCGTGCGCACCATCCCTCAGCTTCAGTGGGATCAGCAGAAGAGCATTGGGCCCGTGGGGTCCTGCTCCTGCGATGTCCCCTAGCCTGAAGGGGGATGGAGACGCCTAAC
>SRE1811
CGGTAAACATATAGTCCATATCTTAATTTCAATTAATTTTGGTATGAAGTCTAATTCCTTTTGTATTTACATATAGGATCACAACAGTTATATGATGCGGGACCTTCTTCGTATTACCCTACGGCGACAGCAGAAGGAACGCAAGGTAAATACCTAATCCGTAGCCCGAATTTATCATGTTCTTCTTATTTCTAT
>SRE1812
TAGCAGCAGAAGGAGTACGCTTGGATATTTCAGGATTCATCTCATTTAATGTGCCAGCTTTGTCTCCTTTTTGATAAACAGCAGTGGATTTCCAAAGAGACCCATTCACAACTCCCTCGGGGTAGATTGGAGAAGAGA
>SRE1813
AACAAGACAGTGAAGGGCAAGCACTCTGGGGTGCACCAGAACCCCAGCCAGAACAACGACCCTCCGCACCTAAAAGAAAGAAGAAGGAAAAGAAGGTG
>SRE1814
AACCTAGCACTACCACTCTCAAGTGTGTGTTAAGGACTAAAAATGTGATCACTAAGCTCTTGGATGGTTTGGAGGTGTTCTTCAATGTGTATGGGACTTCCGTCTTCTCCAGCAACCTCAGCTGACCCGAGGTGAGGCATATATATAGCCCTCCAACAGAATAGAGCCGTTTGTAGCCATTGGGGCTTTTCTGCG
>SRE1815
CCGGCCTACTGCCTCTAGGCCTCCACTTCTTCCGATTTTTCTCCTGTGAAGTCTTTGATGTTTCCCAAGGTTATGTTTTACTGAATTTTACTCTTGATTCCA
>SRE1816
GACGGTATTTTGAACATGTTTCTCAAAGTAAACAAGCTAAGATATGCATACGTATGAGATAAGAGAAGCAAGCTAACATGCAAGGAAGTCCACACATGCTAGCTGCACGTACGTGTCATCTGCCTTGTTCTTTTCAGAGGTTGCACAAACAGATTGGGCTAATGCATGTACGCAACTTGTGATCAGCGTG
>SRE1817
CCCATAATAAAGTTAGCTTGGGTGCCGAAGGATGACTTCTAAGTCTTCCTGTTGTCCTCATGCATATGCACCTATGATTAACATTCCTTGTTCTGATT
>SRE1818
CGCCTTGTCTTCACGTCTCGGTAGTTCTCGACTTATTTAGTTTGTTTTATTTATTCTCTAGTAAAAATGCTCTGTAAGTTAGATTCTCTTCCGCTGCTATCTTTTCTTTTGTAAATTTTAAATTTAAAGCTGTTTTGT
>SRE1819
AATAGAGCAAACCTCAAGAATGAGAGGGGGTGCAACTAAACTGAGCAACGAATAATCTCATGCCCAATCATATAAACACAAAGGACTCCATTATT
>SRE1820
TGATCACGATCGGCGACGAATTCCAAGGGCTAGTAGAATCGTCCAAGAGGAAAATCGATTACGTGCTTAAGACGTATTTCATCTTCATTAGAGTCTG
>SRE1821
CTAGAAGGTGAGTGCCTCTATTATGTAGTACTTCTCAGTTTTCCTAGACATGACTTGAGGTTGTTCTTACTGGTGGATTAATTAGCATGGTACATGCTAGCTACTCAAAATTTGCTCTATACCTCCATGTTACTTGGTGTAACCAGCATGCATAGCAGCAGCAGCCACTTAATCATGTCATATTCATTGTTGGGC
>SRE1822
CATTTCACATACAAAAACACCGTCAACTGCAGGAATGCCCGAAGCCTACATAGACAACGCAGAACACACATAATCATCAAAAAAAAACAACAAGACATAAACGCACAAGAGAA
>SRE1823
CCTGCGAGCAAAAACCAATCCGCAGCACGCAGGACAACAAAGGAAGCAACAATAGACGACAAAGCCTGGAATGCTGCACCGGGATTCAACCTAGTCCAACCATGCGGGCGTCCATTCCAACACCACCAAAGAGACCGC
>SRE1824
TAGAATTTCTTACTGCCTGTAGTACATGACCCCATGAGATGCCTCTTAAATGTATGCACTGAGAGAGAACCTTTTGTACACAATTCGTTTCTTCTTTCAGCCAACTGCTGCAGTTTTCTGGTTCAGACCGGTCAGACC
>SRE1825
TAAAGATTGAGGAAAGCTTGGTACTGGATCTAAAGATTCTTATGTACCGAAACGCAGATGAAATTGAGAAGCTCAAGAGGATCAAGGAGGACTCTGACCGGGAGGCGGTGACAGTTCTTAAGCAACTCAAGGACCTGTCAGAGTCCCGAGACTCGATGCAACAGGAGCTCGTAGAGCTGAGGCAAGTGAGGGATG
>SRE1826
AAAACATGCCTTATACAATCTCAGCTTTCATTATGCCAAATTTGCTTAGAGCTCTCAATATTATTGCTCTTTTCTGCAAGAATGAAGGACATAATCTAATGTGCACTTTTACATCCATACACTCATACAGAAATCTTAACTGAATAGTTCATAATAAACAAACATGCTATGGTGTCTTGTACATTATCCAACGGACCTCTTTTGGATAATATTAAACACAAAAAAA
>SRE1827
TGTATTAGATGACATTATCTTTTGCAGTGGCAAGTCAAATTTGGGTGAGATGGTGATGGGCACGCTACTCCATGGTGTGAAATACACATTGCAGAAACAACTATGCACCCTTCTTGTAGCTGTTGCTATCTCATCATT
>SRE1828
GCATCTCTAGGTTAGGAGGAATGGCATCCTTGCCAGAGGGCATAAAAGGGTTCACGGCTCTGAAGAAATTGGAGATCATTGACTGTCAGGGAATAAAATCCTTGCCACAGGGTATAAAATGCCTCACCACTC
>SRE1829
ATTTTTCTCCAAAGCTACGACTTAGGCCACCCCAATGCCCCACCGTGTATTGTGGTTCTGTCAGTCCACGTAGGTTCGGATGAAAACA
>SRE1830
ATCATCCGATGACGACGAATCATTGTCCAGACATTCTACAGACATCGAATTGAATCATTAAATAAACTTATCTAAACACTAGAAAATCCAGTCATCCAGTGAGGCAGTGACACGGACAAAAGTTTCGAATATCATATA
>SRE1831
CTCGCAAAACTTGGATGCACGTAGGAGTAGTAGTCGGAATACCGTCGACAATGTGGATGACTGAGGAGACGTACTGCTGCCCCCAGTGTTGGAAGTTACGCCAGAACATCATCGGCGCCACATATGGATGAGAATGCAAGATGTTGCCCCC
>SRE1832
TCTCATCAAACTTCAAATAGAAATCAGTAGTCTTAATATTGTTTTCCAGCAAAACGGAATGGACCAGATTAAATATACTTGTATCTTGGATGGGTGATATCTCAAACTTCATGTCACAAAAAAATAATAATCTG
>SRE1833
CTCACTACCTCTGCTCCTCAATAAGGTCAATCTAAAAGGAAAAGTCTTGTACAAGTCAAGAAGTCAAACATGGGACAAAAGGGGTCCACATGTCCCATGCAACCCATGAACAAGACAAAGCCTTTAAGAAAGGAAAAGCAACGTGCAAGAACAAGGGCGTGCTTCAAATGCAAAGAAAAAGGTCATCT
>SRE1834
CATCCACCACTTCCGTTGATTTTTCTAATGTCATGAACATCTCAAGAGCCACTTCTTCTTGCATATCAACCGTGACACCGTCGGAAAATAACTTCCAACCGATGTTCTCCAATAGCTCATAGATGTCATGATGAAATCCCAGCTTCACCAATGCTTCATCATCAAAATCATAATTTGCTCGTAGTCTTCCCTTCA
>SRE1835
TGAGGTTGAGACCATGAAAGCTGACATCGAGAAGCTTTTCATGGAGGTGGCCGATCGGCTTGACAAGGAAGACAAGATAAGGGCCAGTGTTGTGTGTG
>SRE1836
CTTGTTGTATGCCTAGGAGGGATAGTTTTATTTATCCAGGTTATTATGCTATATTAAATGGGTTCAAACTTTTACAGTACTTAAATTATATATATAAGAATCTACAAAAAAAATTTCAGAATTATAATTTAAGTCAAACTTTACTAAATAATATTTGGTGATTATACCTACAATAAATCATTAAAAATATTTTTT
>SRE1837
TAAAAAAAAAAAATGGTGCATACAAATACGAGAATATCATGTAGGATCATTACATGCATGGTTGTGGCATTGCCATTGCCAAATCACCTGCATTTTTGGGGCTCCGTCTCCATTAACATCATATGCATCTAGGAAGGACTTCTGATTATCACCTG
>SRE1838
TTTTTGCACAACAAAGTGGCAATTTTAATTCACTAATGTTACTCGGAGAGTAAATGTAAGTCTACATCCAATCCTGAGGTGTATATGAGCAAGGGAAGACTTTATGGTGTACAAACTTCAAAGTTTGACTTGAGCTAT
>SRE1839
CCTGTAAATGCAGTGATAACAAACATCACTGAGAACAATACTTAATGCCTACTACTGCAGATTCAATTATAGTTAATTTAATAAAACGGACTCTTTGCTTCAAAATCAAATTGTTCATAAAGGTCAAATATAATTAAA
>SRE1840
CAATGTCTTCTGTAATTAATCTTTATTTAGTAATCCATGTTATATAATTCTGAAATAATTTCTGAACCAATACAATTTAG
>SRE1841
AGCAAAGCCAGCTGCTGTCCATTCATCCACCAAGAGTTCGGTGCGTGCATGCATCCAAATACAAAAGCATGAAACCAAGGAGCTAGAAAGGCGCTGAAGTTTCCGTTAGTTTCTTTCCTGCGGATCCGAGGTCAGTTTTTGTGACGGAATTCTGATGGGAGTGACAATAACAACTATGCCGTGGCATGCATCCTT
>SRE1842
TTAAAAGGAGGAGAGTTAACAAGTACTCAAGCAAATAACAAATGGCAATATAAGGAAGAGACAACAAGAAATAAGATAAGTGTACAAGGTGGCCTATAGCTAGAATGAGTGCATTAATTAAGATCCGTTGTGGTAACACCACTTTGCACTGGCTCAGGCCCTATGTACAGAACTAATGGCACCTTCAGGAACAAC
>SRE1843
AACTAAATTGTTCTCTCACATTGTTTCATACAACTCAACTCAAACTTTGAAATTTCATACAACTCAAGTCTTATATTGCTCATATACACTTACAAATTGGACACAACCTAACATTTACCCTCATATCAACATATGTGGGTTTTTCATTGCCACTTGTTGTGCAAAAATGTTGTTTTTGTATTACTTAAGAATAAC
>SRE1844
GCGGCGACCGGTTCTAGGCCATTGGATTTAGATTCGACGGCCTTTATCGCACGCGGCGACTTGGCAATGGCGGGGCGCCGGCACACGGCGGCGCCGCCATGGACACGGCGAGGGTTCGCAGGCCTGGAGGCGAATCGGCACCCCAGTGCCCCAAA
>SRE1845
TTAGACAGGAACACAGAGCTAAAAAGAGACTCCAGAAATAAATATAGATTTTTCTGAGCATAAGAACTATATATGAGGAATTAAGTTGATTAAACAAGCATAAATCATGGT
>SRE1846
GGATAACAAAAAAAATTTGAAACTTGGTAAACTTTCTCAGATACGTAATACTATGAGCAAAAACAACGACATAGGAAAGATGATTGGTATTTACATGTGTATCCATCATCTAACGAAAATACAACAGGCTAATGTTCTCTAAAAAA
>SRE1847
CCGCGACCTTAGCAAGTTCATCAACACAGACGGGGTCTCACATAGGACATGATATCGAACACAACCCCGTCCGTCGTCCTTATATGAAAAACAAAAAGAAAAAAAGAAATCCCTAAAA
>SRE1848
CTAATTCCGAAGCCAAAAATTGTTGGGCTGTTTAAATTGAAATGCCACTTTACTTCAATTCATAAAAAGCCACAAAAATTCAAAGCTCATCCAAAATT
>SRE1849
GACTGGGGCGCACTACTGGCGTACGATATGTCTGTGACCACGGTACCCGTATGCCTGAGCTGTGTGCATAGCGTTTCCGTTTCACGTGGACGTGGTTATTTGTATTGACATACAAAAGAAACTATACGCATCTATAATTTCTGTATACGTGTTGATGTTGTGACGTTTGGTACCGTGGCATTTCTGTATTTTTTTTT
>SRE1850
CCTTTTCTAAGAAATACATGTCAAAACAAAGCTAAACCAACTGGTTTTACATTTACAGCATGGCCATAACTCCAGTTATGCATTTAACAAGCTATAAA
>SRE1851
CTATAGAAATAAATGAGGGAAAAAGACAAGTGATTATTCTGCTCAAGTGCTTCAGAGCAAACAGATTAGACCAATTCAACAAAAACACTTAAAAGAGATGATGATAGATCATGGAGACATTAACCACAGATGAGCTTATTTCTTAGCTAATTTTAACATTCATGTTTGT
>SRE1852
AGCAAAACATATAAACTACACAGGAACATAGAACAAAGCTTTCAAGACAAGACAAAAGATATCAACCACAAATCAAAACAAAACTT
>SRE1853
AGGGGTAATGTTCTTTTTTGCCTCTCGTGACCGGCCCCCAGATAGGGAGACTTGGCATGTTTGGGCTTTTGTGCTAGAAGATTGCGTGGGAGTCGCGGGGGAAACCCTGAGAGGGCTTGCGCACCATCCCTCAGCTTA
>SRE1854
TCACATCAACATGAGGCCGGTGGTTCATCATGGCACAGTGCCAGCACTGAGGAGTGGGCACGGCAGGCACCAGGCCACCGGTCCACCAGTTCCAGCTCCAGCGGAGCCCCGAACCTCATCAGACGGACGGCCTCGTCCCGAGGTTTCGGTGCCATCACCCAGCAGCTAGGTGAGCTGCGGGT
>SRE1855
CCCAGGCTTCACCTCTCGCTCATCCACTCCCTATTACACCTATAAAAGGCCCACATGAGCCCCCTCGCCGCCATACACCCCCCGCCACCTATC
>SRE1856
TAGTTGTATTACTACAAAAGTAAGAAAAACAAAGGAACAATACAAACGAAACAACAATTAACCTACTGCATGAAAAAGTCAATGACCTCTCAGTGTGCAAACGAAAAAAAAACTGGGTACCTCATCTCTCCAAAACGT
>SRE1857
GAAAACGGCAAGCCCAAGAACTTGAACAAGAGCAAGAAGGGCCACAAGAAGGCTAAGGAGATCAAGAAAAACACATCTCCATACTTGAAGGCCTCATTCGTGTACACCAAGCCCACCCACAA
>SRE1858
GCAAAAACCAGTAGCCACCAGAACTAACTTACCTACTGCAGCTATTCCACCACCAGTAGCTCCTTCATGTCCACCAGGTCCTCCATCTTCTCATGCATCTACAACAACAAAACCTGCTAAGTCATAACGTAGATGAAC
>SRE1859
GCATCTACTTAACTCTGTTCTTTCTTAAATTCTCAATCTGTAATAAAAGTTTCTCCTGTTCTGAATTCAGAATAAGAACTTTGCAAATGTAAATGATG
>SRE1860
GCGTATTATAATAATGCTGTATCGTTCATGTTGACATCAATCTATATAAATCAAATAAATAAAATATGATAGCTTAAATACATTTCAAATTTCTAAGATATTCAGATATATCAAATCCATACTTAGCTACACCTAAAA
>SRE1861
AGAGGACAACTAATATGTTGTATGTGAAATGTTAAAAAGCATTTAGGCGGTGAAGATAAATAAACGCAGAAGTACTTTCACAAAACATGCATAAATTAATTGAAAAAAGAAAAAACAACAAAAATAGGGCCAAAAACC
>SRE1862
GGCGTTTGATTGTCTTGAGATGAGCCAGGTATTTTCCAAGAGTTTTGGAAAAGTGAGGCTTTTCGGAATCAGAATTTATGTCGAACTCGACCAAACCAGGAGTTCGGTTTTGAGTTGACATGTTTTCCGGGTTGTCCGAGTCGAGTTCGGGTGGAACTCTTTCCTCGTCGAGATCCGCGGACTCACGGATGTCGG
>SRE1863
AAACCAGAGAACGTACTCAAAAGCACGAACACACATAGTCAGCCGAACTACCACCAATGTTTCCCATGATCATGCAGTAACCTAGCACGACCCAACAATGCAATGCGATGTAATGCAACAAACGTGCGACCTCATTCCTGCAGGATGACTATAATATCTGTAATCAA
>SRE1864
CCAAGAAAGAACTCAAGCAAAATCCCCGTGAAAGCGCAAAGGATCCAACTGCTAAAAGCTAAAATGAAAAGAACCAAATAGACAAACGCCAAAAATAG
>SRE1865
GAAGGACCTTTTGACCCTTCTGCTCCACTACTCCCAGATCCACCAGCTTTGGAGGCTCCTTCAGCAGCCGCAGGAGTATCAGATGTT
>SRE1866
CCTGGAAAATGCACCAGGCGTAACTCCATGTGAAACAACTTTTAAATGTAGTCGACGGTTTGTACCATTTCATTAATTATATATGCATGCTGTGGTCAACGTAAGGGGCACATATTTTTATGATGTATAGGAATTAGCAACGGATGGTAAATACATTGGCCTTCATCAGTGGGAGAATAAAGAGCACCGTGCTGC
>SRE1867
TTAGTTAATACAATGTGGAATTCATTGAAAGGACGGCATGTTATGGTGGTGCATTTTATTATTTCAGATATGCCTGAGCTATTTGTTCAAAAGAGACAAGTTCTGAGTTATTGATAGTTTTTTTGTAGGCTCGC
>SRE1868
TTTTGGAAAGAAACTTCATGCTCATGGAGAGAGTGGCTTGATCTCCGGATAGAGAAACTCGAGAATGTTCATGGCCCCATAGTGAAAGAGGATGTGTAACTCTGTGGGCCAAATGAACGATTCTGAGTTCGGTCATGAGGGAAAT
>SRE1869
AAAAAGATGAGATAACATATTTCTGGGAGAATCAAAGGTGGTTGACAACACCAAGACTCAAGGAACGTATAGGTTATCCAACAGACACAGATTTCCAAATAATCTAACATACATGACCATCTATCATAGAAAGGACCG
>SRE1870
CCTTGCAGGCCAGCAGATAAGAACAAATCTTACTTGAAAAGGCCAACCATATCACTAACGATGGTTATACTTTGTGTTCAGAAACTTACCCCAAAATCTGGACAATTTTGTATTCAGTAGCTTAAATTTATTGCAATGTGCAGTTTAGATTCCAATCATTGCTTTGCACTGCACTATAGCGGATAGCATCTGCAA
>SRE1871
CCCTCTTGTAGCTGGATAGTCTTAGTGCCCACACCGTTGGTTGGTTTAACCAATGATTGGCTTGGCTTCTTGGAAGGCATCGACTCCTTGAGTGAGAGTTCTTTAGCAGCGGCAAGTATTTCGCTGACAGAGCTAGGA
>SRE1872
AGAACAGCGCCTGATCAATCGCCTCCACGCGGAGAAGATGAAGAGGCGGAAGGACGCGGCGGAGGCAAAGGCCGAGAGGAAAAGGAAAAGGAAGGCGAGGCACGACAAGGCGTGCAAGCTCGCTCGCGCG
>SRE1873
CCTCGGCTTGCGGTTCGGCTTGCATCTCTTCGTATTGTTCTTCTTCCTCATAGTCCATCGTGCTTGGTGTAGGCGTAGGTTCGGGTGTGTACGAGCTTGAGCCACCCCGAGAACGGGATGAACTTCCACCCATCATCTTCTTGAATGCGCCGGAAACCTTCCGCCCTAAGCCTTTCATGATGGAGCAAAACAAA
>SRE1874
GTTCTGGGGCTCGGGTTCTAGCGCAAAAGAGAGAGGGGAACATGGCGAAGCTCACCAGGGGCTCGGGGTAGACTGTGGTGCGGCGCAGCGGCAGAATTCCGGCGGCGCGGGCGCGGCTCGACGGAGCTCCTCCACGGGAAATCCCGTGCGCAGCGGGGCCTAGGTCGGAGAGGAAGGGCTCGGCGAAGCTCGTGG
>SRE1875
GTTTTTAAATATACTCAAGGCATACTCTTTTTCTCAAATCGCTCATTCACTCAATTTTTGTTCACAACCTCACTGGCTCTTTCAGAAGTTGTTCTGTATAAGGATATGTGGAGCTAGGTAAAGGATGATGCATACCTTCAAGATTTATATTGCATGATCAAATCTAGTGTCCCCTAGTAATTCAGATGCTCATCACGTGGGTCAAGTGCAAGTGAGAATGAGAATGAAGATATACACCCTTAGTG
>SRE1876
AGATCAGACATGAGAACAAGGCATAAAAATAGAACATGTGGTGGCATATGATATCCAACTCCATAGATGTTTTTTTTAAAAATGTATGCAGGTGAATTTGAGTCGAGATGTACGCTATTTGGCAGCCCGCTATCCTCGGACGCACCTGAGCGACAAACTGCAGTGGCACACCTTCCGTCACATGGTTCTAAGGGC
>SRE1877
TGCTATAGATGCCTAGAGAAAGGGCATTATGCAAGAAATTGTCAAATCAAGCCCGATGAGGAAGAGCGACTTTCAAGAAGTCAAAGAAAGCTTCCAGAAAATAGAGTGTGCTTTGGATGCAGGAAAAAGGGGCATATG
>SRE1878
CTAGCAAAGACTTCCTCACTAATGGCTTCGAAAATTGCATTTCTAGCCTTAGCATTCCACTTGAGTTGTTCCGGGGTGGGATTTCCGGTGAACCCGGTCTTTGTTGCTAACCACACTTCGGGGGCAAT
>SRE1879
TTAGACCCACGTGCGAGTGAAGAAACAAGTCGTGATGTATCAACCCCCAGCTAAGAAGCTGACGGCAGCAAGACATGGAAAAGCGAATGCACATTGAA
>SRE1880
AGCTTGTTAAGGAAAATTTAATTTTGATTTAATGTTAAAATATCATGATCAATGATACCTTGTGCAATTGCTCTACCCTTCTATAAGCCTAAATGAAA
>SRE1881
TAAACCACAGCACAAAGCCACAAACCAATGAACCAGAGCAAAAAAATATAAAACCGCAAGAAGAAAAGAAAAGAATCCATACATAAAACTTTGCATTATATCTGCATGTCACCCGCAAATGTACAACCATTGCTTCAG
>SRE1882
CAACGCCCACCACCTGGACCTGGTCAGAAAACATCTTCTGCACCATAAGAACGATACTCACTGGCTTCAAGCTCCGGGGCAAGCGGTGGCTAATGTCGAAGGGAACT
>SRE1883
GTTGTAATCCGAGTAGGCTTCGTTTTATTTTGGAAATTCTTGTATAAACCGACTTGGAGAGGGGTACGACTTCCCCGGCCTATAAATATAAAGGCTAAGGCCGATTGAGGTAATCCCAATCGAATCAAACAAAAAAT
>SRE1884
ATTCATATATATGACTTGCTGTAAACTCAACTTTTTGTAGAACATTTTTTTAAGATAATGCAGTTATTTTGATAATGCACAGCCAACAGCACATATCTGGTCTGTGAAGTTCAGAGATCAACTTCTTCTCCACCATTTTCGTTTTAATCATGTAATCAAAGACTCAGTAGTCACCTGGCTTACTTCTCTGTAACT
>SRE1885
TTTCTTTGCTTTCCGGCGCCGAACTCTCTTGCTTCACTCTGCTTTTGTTCCTCTTCGTCTCAGTTTTAGCTCCTCTCCCATCGTTTGCGCCACGGCGAACTCGCTTGGTCCTGCGATGGCTCCGAAGAAGAGCAAGTTCCCGCCTACCACCTTCTTCGGTCCGACGAAGATGACTCTGGCGATGCTTGGAGAAAT
>SRE1886
GAGCTTTCAACAATATTGGCAAGTAACCCATTGCACAAGCTCCTTATCCAACTAGGATGTAGAATCCTCTGTGCAATAATATCGGCCTCGCACGATTCAAAGAGATGGCAAAACCTACAATAAATCCG
>SRE1887
AACCGATACGGGTCAAAATACCGGAGATCCTAGAGTCATGGAGAGCTCTATGTTGAAGAGTGTCATTATTTGGAAAATGGGAGTGACTTGTGAATCAAAGATGGATTCCATTCTTATATGAAGGAAGATTCA
>SRE1888
TCGCCGGTTTAACCGGTGAGTGCATTTTCCCAGCCGACTAGCCGTTACTGCTCCAACGGCTACTTGATCAATTGCACCGACGCTCTTGAATTCATCGTCGGTTTAACCGGTGTATGTAAGCTCAGAAACCCCCAAAAA
>SRE1889
CATTTGGCCTGAAAGTCATCTCCAAAATATACCCTAAAGTTCCCCCAAAATATTCTAAAATTATTTCTACAAAGAATTCCTCCCAAAAATCTCAAGAAAAATCATTTCCTTTCCTTCACCTTTTCCCTCTCTACAACCTGTCATCTTCTTCCTTCCTCCTCCTCCCTCCTCTGTGCTACACGCTAGCACGCGTGC
>SRE1890
TTAAATTAGATGGAAGAAATGTCCAAAACAAAAAACAAAAAATCAGTTATAATGATATCTACTTTTCAGAGATGGAACAGCTCTGCTTTGCTATCTT
>SRE1891
CCCCACGTGCTCAACTTTGGCTGGAAATTTAATCAGCCGACCTACTTGCGTAAAGTGCACGCGCTAGCTTCAGCACCGCCTTGGAAGAGCTATAAAAGGACACCCACACCTCACTTCCAAAGCACGGAGAATTGGAGCAAGTCCAAGGCGAAGCGTAGCGCTCCACATATC
>SRE1892
TACAATTGTTATACTTCTAGGATCGACACAGTGCATAAATCGAGTAGGATTTCTTTTCTTTTCTTTACATCAAGTGCAAAAGACTCTAGATCTATTGCATAAGCGGTATATGAAGGAACACAGTGAGAGAGTAGAGAGA
>SRE1893
GCAACAACTTCACCGGCGGCATTCCATCGGACTTTGGCAAGCTGCCGCAGCTTCACAAACTAGACTTGGCCAACAACAGGTTCACCGGGGAAATACCA
>SRE1894
ATGTACCTTTAACATTAAGCTATAGATTTACAGTTGCCATGCTATGATTTCACTGAAAAATGATATTACGTGAGGGTATGAGGTCCCAATCATGATCCGTTCTTTAGGTTAATGATGATGACCTGTTA
>SRE1895
TAGATTAGCTTGAGCTTCATGTAGTTCATTCTCGGACTTCGGCACCAACTCGTTCGTTCCGTCGATGAGAGTAGTCGCGTCTATATGAATGCAAAATGTTCATGTTACATAAATGACAAAAAATTACATATCCTTTCC
>SRE1896
CGCATGTCCTTGAACATTGCTTCCATCTCATCCAACATGCCCGCCTTTCCATAGGCCCCAATGATAATGTTGTATGTGTAAGTGTCCGGTTGGAACC
>SRE1897
GAAGCTGATCCTGCAGGCTCCTTGATCGGAATGCACATGATCTTGGACAAGAAAATCATTTTCAACTCTATCCTGCAAAAGATTAGTACTAACAAAAGCTAGCATAGGAATAGATGGCATATGAATATCAGTAGTATTGGATCCATTTAGTTGATT
>SRE1898
ATTGTTGCTTACAGGTTCCAGCTCCTACCTTAGGTACGAACACCTCTGAGGGTCAATTGCATGGAGAGGATGAGGATAGTGAGGATGAGTTTGACGACCTCCTACTAGCCACCCTTGAGCATGAACAGGCTGCTGCCC
>SRE1899
ACATGTGCAAGAGCCAGAGAGACATTGAGCTTGAGCAGCAGAGGCAGTGGAGGGCCAGCAAGAAAGAAAGAGAATCAATCAAGATGATGCACAATGCCATGAATCTTCATCCCCCTCGCTCAC
>SRE1900
TGCTCTCAAATCACACCTCGAATCTCACTTCCTCTCAATCCCTAGGTGTTTCCTTGCAAGAATCAAGCTCTAGGATGGAGAGAAGTGGAGGATTTAATGCTTT
>SRE1901
CCTGAAGGTAATATTCAGCCCATCCTTTCAACTTTTTTCAGCTCATCAATCCTCCGAATAAATTAAGCTCTGAAATATGACACCATATACAAATTTCTGAATTTTTGAAACTCCAGGCTTCAGACATCCTTTTGCCGCATCCTTC
>SRE1902
ACTTAAAAGAAAAATGTGGGAAATTAATTCAAAGAGGAGAGGTCAAATAAAAGTCAAAGTATACAAAAGAAATTAAAGGAGAAAGAAAAAGGAGTGAAAAGCTACTCAAAATTCAATTCAAAAATGTGCACAAAATTT
>SRE1903
CGAGCGCCGTCGACTTGCGCATTCAGGCGAACACGTTAGGGGCACAAGCACAGCAACAGCACAGCACCGACAGAATGCGGCTATGCTGCGTTGCACGAGCTCCCGATTCGGTAACACACCGTGCTAACCGGCGACGGCGTGCGTGCCTTGGCCCGATCTGCTCCCGCGGCAGAGGTCGACGGCCGCGCCGCTTCCACCACCGCGTTGGTGGCCGAGGTGTGCAGAACCGCCGGTGAACGAATCGCCGTGGGGCGTGGACGACGACCTTGCGAACT
>SRE1904
TGATCCCGGCGAGTCCCTACTCATAACCACTCTCCTCGGGATACCCCTCGGAGAACCCGACGGTAAAACACCGACAGCTGGCGCCCACCGTGGGGCCTCTCGCCAACGATCGTCAGAAGAACTCGATGGCTCCTCTCGACGACAATCTGGTGCTCGAAAAAGGCACCTCCTTCCGCGTCGGTTCCTGGATCTTCA
>SRE1905
TACCCAAGCCCTCTTACACGTGAACCACTCGCACGCCAGAGGAGACCCCGAGGAAGTCTCATGATGCACACGACACGATGTCTGAGCAGCACATGGGTCTGCCAGTTGATCCTTAACCTATTCAAGTTCAACTTGCCG
>SRE1906
TTCAAGTCTTCATTAGAATCCTCAGGTTTCACTCGAAGACTTGCAGCGGATTGAATCGGGAAGTTTTGGTGTCCTTAGTGTTCTTGAGCTTCCAACCTTCATCGCCTTGGTCCGGTAGAAATTCGTGAGATTTGGTGATTCCTTTTCGGGGATTTCTTTTGGGATAGCCTACTAACAAACTCTATTCGGTGTCTT
>SRE1907
GGTGCTTTGTGCGAGATGTCATCTTGATGCACTCCTCGTGGTCCGTCGTGATTTGCTTCTCACGTCTCCATGTGTTGAATGTTGCGCTCTTGTAATCCGTCGTGGTTTGTTTGCAACATCTTCGTTTGTCGAAGGTCGACCGCTTGTGCCTTCATTTGCCAATGTCATTGGGGTTCTTCCTCTGCTCCAAGCCTC
>SRE1908
AGGATATCGATAAACTACTCGAGTAGTCGAGTAGCATGTCCTTAGTAAGGAATTTAGAAAATTCTCCAATGAAGATGTTTGATGTCAGGACGGCTAC
>SRE1909
GCACGCAAGGATGGCGAATCGAGAATTGTTACCGCTTGAATCAGTAGCTATTTAGAATCGAGTGCATGTAATCGGATTCATGAAACTTGGAATATTAGACCTATTTATGAAACTTGGAATATATTGTTGATCTCATATTTTTCCATTGTTCTATGGGTCTCAAAAATATTGATCTCAGATTTTTTCCTTTT
>SRE1910
GGCCGCGTCGCTCGGGCGCGCCGCCGGCCAGCCGACGGCAGACGGCGCCCCAGACTCCGTGCATCCGCCTCTGGGTAACGCGCCCGACGGCTGGAGAACGTGCGACTTCGCCGTCACGGCGGGCTAGGACCCACGGC
>SRE1911
CAGTAGAGCTGATATGTCTGATAGTCAAACTACCTAAAGATGCTATAGCATTCTCGATGACGTCCACATTCCAATACCAAACAATCT
>SRE1912
TGACCATGTTTTATGATTTTCAAAGAATAAAATAGCTAAGCTCAGAGCCAATATACAACATATTCAAAGGAGCTAGCTACTCATGGTCAAAGCATATATACAACTCATAGCATAGCACAAGGCACAAGCAAATGCAGATATCATACATGAGAAGCTT
>SRE1913
ACTCTTTCTTCCAGCATTGCCTAAATCTTGTAATGTTTCCTTTGCCTTTTTGTGACCGGCCCCCAGATGGGGTGGCCTGGCTTTTTTAGGCTTTTGGCGCTAGAAGAATGCTTGCGAGCGGTAGGGGAAGACCGGAGT
>SRE1914
CTCTCTTCCTCCTCTCTCACGCCGGCCACCCCGCCCGTGATCTCCCCGTGCCACCGCTGGACCAAGCGCCGCCGGCCGAATCCAGGCGCGGCCGGCCGGATCCAAGCGCTACCAGTCACCGCGCGTGCTCGGGCGGGGCGTCCCCGAGAGCCGCATCCAGGAACCGGCGCCTCCGCCTCCGCCTCCTCGAACAGG
>SRE1915
CGCCGCTGGTGAAGAGCGCGGGCAGGCGACGGCCGCCGCGGGAGACGTGGAGCGCGTGGGCCGCCGCCGAGGAGCACGGGAGCCAGCCGTCGGAGCCCGCCGTGGTGATTTTTTCTTTTTTTTTTTT
>SRE1916
CTGGAGAGGCCTGATTTGGTGGATTCGAATTCGATTGTTGGTGATCCAGCAGCTACCTCAACTCGAGTGGAGGTTCTGGTATCCGTGATAAGTAAAAGGGACACTGCCATCAGCTAGCTGAAGCACAATCCCCTCTCTCATTCCCATTGGGCCATATCCGGACTTTTTTTGAAGCTCATGTTCTGTGCCACAACA
>SRE1917
GGTTTCTTGTCTTTTCACGTATCTAAACAGGCAACTGATTCATGTTTGTGTGAGCAGGGAAAACCATGCAGAGTGTCGACATTCACATGGTCAACATCAGTGGTCAACCATGTTTGCGTTAGCTGCACACTGGAATCAACTACGGCAAACGATGATTGCGGCCACCATCTTTAGGATCATTTGTTCACACTGTCC
>SRE1918
TAAGCATCTCTTTGATGTCCTTTAGATAACCACTTTCTTGGAACACATGCATAAAAGCCTTCGGCTTCCTGGGCCTGCTAGAAATCCGCTGTGGCAGACTGTCTGCAGTCCCCTAGCGGACCGTCCACAAGTGCCCTGTTGGCACCTTTTGTTCCACTTACTGCACATCGGAGTAACCGATGCTTATCGGATTGA
>SRE1919
ATGTAAACTAGTTGGATTAGCTTTGTTTTGGCATGTAGAACTTAGGAAAAATATTTAACCTTGTGTTTTTTTAATGTTTTCATGATGTATTGAATTAA
>SRE1920
GACGATCCTGCATTCTTGCTTGAAAAGACGAGGAAGAAGAGGCAGGGTACATGCTGCTAAGTGCAACTAACTTTGATGAGGCCACAAAGAAATGGTAGAGGCAATCACTTCCGTCTGCATCGGGGCGCAAACATACCA
>SRE1921
GGCCGCCGTCGAACGCCGCGGAGCCGCCCCCTCCCACCACCCCAGCCAGACAGGCGACCGGCACCGCCACCCCCAACCCCCTCCCCACTCTTGCACC
>SRE1922
CTCGCAGATCCACAGTTAGCTGGAAACAAACAGAAATCCACCGAAATGTGCTGCCAAGGACCATCAACCCAGGACACGCCTCTGAGAACTCCCACCATCCGATTGTACAATCAAACGCAGCAAAAGTCCTTCGCCTTC
>SRE1923
ATGTTGATAAAAAATACAATGAGAAATCAAACTATATCATCATTGAGTATGGAATATAATGTAACACCCTAGATATTAATTATAGCTGTAACCTAGATCAAGTAACCTTTTGAAAGATTAAGACCTTAAAATATGATAATAGTTTGAAAAGTATACAAATGTGTAGATTTTGTACTACCACTTCAGTAGTTTAGG
>SRE1924
CTTACCCAACGCTAGTTGTTTGGAGTCTCATTACTATGTTACATATTGGATTAGTTTCTTTATAATGGCATGGTGGGCTATATTTAGTCAAACACAGGGGTATTTTGGGCCGATTTTTATCATAATGACAGTGGTGGG
>SRE1925
GAGCACAGCCAGGGAACACGGAACGGAGGGTAGCCGGGCTTGGACGGCTAGTGGCGGTTCGGCCACCAGCGCAGGTGACGACGGACGGCGCTCCGGTGGAGGTCGGCAGCAGTGCTCCCTGCGCGCCGCGTCCTCTGCCTTCTCCCCGTCAGCTCCGAAGCCGCCTCCTTTGTTCTCTCTCAGATGAACGCGAAT
>SRE1926
TTTTTTTTTTTTTTTCTGTGTTCTGGTTCAGAAAGGCCGGATACTCCGGGCTACAGGCCGGATTCTCCGGATATCTTGACCGGAGTCTCCGGACTTATACCCGGAGTCTCCGGGTCCAGCTGACAGATACACATTTTA
>SRE1927
CCGCTCGTCCTCCCTGCGCTCCCGGATGACGCCATTCTTCATCTTCCCCGCGGCGGACGACGAGGGCGAGCTGGGACTACTCATGTACTACGACTTGCGGCCGGCGACGCTCTCCTTGACCTCCTGCAGCGACACGCG
>SRE1928
GTCGATTTTTGCACCTGTACACAGTCACTAGAGCTTCTTTTGTATAGTAGAAGCACTTGCTTGAATCTCTCTATTGTATAGTTGCTTTGTGTAGAGGTGACCTTGCTAGCTATGCTCTTTTG
>SRE1929
ATCACACTAGAGCACGGATCAGTAAGGATTTCTCTTCTTTTCTTAACATCAAGAACAAGAGACCCTAGATCTATTGCATAACCGGTAAAATAAGAAACGCAGTGAGGGAGTAGAGAGAGACCCTCGCACCAAACACAC
>SRE1930
AAGTAAAACCCGAAGAACCCAAGCCTTCAGCACCGGTGCAACCGATGATGCTCCGAAGAACAGAATCCCTGCATTGAGGCAAAAGGAAGAGGGACGCCCAAGAGCAAGTCAAGATCAAGTGAAGCACCGGTTGAACCG
>SRE1931
CACAGATACAAACACATTTCACGGCGTCCGTATCTCCGGAATGCCTCTCTGTCCACCTTGCACGTGTACGCCATGGATCCAGCAGAAGCGGCCTGTCGCCCTCCAGCTCCAGCTGGGCCGGCCCAGCGGCGCCCTGGGTATCTCCGCTCGGCTCGAAACGTCGTCGTGGCCTTGGGTGCCCTATCCCGTGGGCCGATAAGGCGCGGGGACGGCCATACAAAAAGCC
>SRE1932
CTTTGCAAATCTATGTAACTAGGCTAGTTTCTGGTACTTGCTTTTTTGCTTGCAAAACTCACCAAAAAGCGGGGGGCATATGTTGGAGGCCAAAATTGGCAAACACCGAGGCCGACTGGTCAGACCGGTCTGGGCCTG
>SRE1933
AGCCGCACCATCATCAGCGCACGTCTATGCACTTTACTAAAATAATGTCGTTGCATTAATATCATTTAGGCATCAATCAAGCCGCACATAAATCAAAATACCCCCTGCTTTGATGCGGGAAAACAAAAGAAAAGCAAA
>SRE1934
CTCCATCAAAATGTTGCAGGTTTGAGACTTTGGGAGAATACTATTGTGTTGCATGAGGGCATCCACACTGAAAACTTTTTCACTCCAACACTTTGTTACATAAAAGTTGATCATATCATTCGAGCTGAGAGGATCATG
>SRE1935
TCAAGCGTCTGCTCTCTGCTCCAATTACTGCTCTAGTTGGTGATTCCAGCGAAATAAAGAACATCTTCGAGCAAATAGAATCCCAACTCCCGGAGCCGCTGCAAATCAAGCTTTGGCCAGCCAGCAATCTTCCATTCT
>SRE1936
TGATGCCATTAGCAAGGGGGAGGAATGGAAAATGCAATGCAAAAGGATGCATGGTGATAGGGGGAGGTACTTAGTCAATGTGGGGGAGAAGTGCAAT
>SRE1937
CCCGCCCAGAATCTCCCCGAGCGCCGCCTCCCCGACGCCGCCGTCGAACGCCCCCCCCACCTGTTGCCGCGCGCTGCAGCCTCCCGCCCTCGCCACGC
>SRE1938
TGCAGTTCGAGAGCGGGGAAGGGCGCTGGAGATAGCACAAGGCGCCGGACCGCCCCATCCACGTCTACGAGCGGGACAAGACCCACGGGTGCTACGCCAAGGGCCACCGGCGGCCCGACGTGGCGGCCGACCACGGCCAGTGCTTCCTCAACAGCGAGGACCCGCCGGTCGCCGG
>SRE1939
GACGCAAGTGCATGACGTGATGTGCACCAGCACTTTAACCGGCTCATGTGCGATTAGTCGTGTATGACTATATAGCATAGCCAGAGAGGATATCAGTTGCTATAGGAGTATAGCCTTGATTTAATTTGATATATATAT
>SRE1940
TAGGACTTTTCTTTCCTTAATCCTTCTTTCACACAAACACTCACCACTGGTTCTTGCCCTGTTCCAGATGGCTGACAATGGATGGATTGGCGGAATCTGTCACGCAGAGCCCGGCCTTCCTAAGTTATTGATACTCAG
>SRE1941
CAGATCCGTGGATTGATATCCACCTTCTCCAAAGAACTCCCCTCACAACAAAACTCAAAATCTCCAAAGTGAGCCTATACATCTCGAATGGTCTATAC
>SRE1942
ATGAAACCAAAACTAAAACTATTTTTGAAAAATTTCAAAAATTCCAAAAAGACCATCATGAAGAAACAGACACAGCGTGCGGATAACAAACATAAAAA
>SRE1943
AGATTGGGCTGGATGTGTCACATGGTTTAATGGCGGTCATGAATTTATTTTAGGTTTCTTATGCTTCAAGTTCAAGGTCAAATGAAAGGGAACATATCTGAGGCATGTTTGTTAGTTGTCGACCACTGTGCTGTTTTATCTTTGCAGAATTTC
>SRE1944
CCGAACGCCGCCGCGCAACCTCATCGCCGGCCTCCCTGCGACGACCCTCCGACCGACCCAGTGCACGGTAAGCACCCCCAAGCCCCCACCGTCCTTTTGCGCTAGACGTTTTCGCTTGTGGCGCACCCTAGGAGCCCCGGCACCGCTCGCCGGCGATGTCCCGCCGCGCAGACCCGCCACCGCCATGGCGCGCAC
>SRE1945
CACAGAAAAATCGTAAAAATGTAAACTCAACTGATCTGAAATCCTTGTAACAAGATCTACAAGTTTTGTAACAGTCAAATCTGCAGAAACTCTACCAAATTTAATCTAGGAAAAAGAATAAGAAAATCAACCTATGCATGTTCAGGAAGTTCCACTCAACAAATGACCTTGATTTTTGAATATGTTATCACTAATGGAATATTAAGCTCACAGTAAAAATATGGCACCCAACCAAAA
>SRE1946
ACCCGAACGCTCCAGCGCCCCAAGCAGGGCCCCGGAGGCGCTCGGGATGGCGCGCGCAGCAAGCGCGCATGGAACGGCGCAAAGTGGCATGCCGTAGCACCACCGCGTGGGTCGAGGCTAGCATGCCCCAAACAGAGG
>SRE1947
GTTCACAAATCATGAAATTTACGCAGTAGCCTAATCTTTGTATGTGTAATTCACTGTAAAGGTTTCATGTCCATAAGCCATGTGTGTATTTGTAGATCTTAAATTGTTCAGTTTGCCTTGCATCATGAGCACTTATGCATCATATCATGGCGCCGCCGCCCTAACA
>SRE1948
GGATCCGGAACACCCTCCCCGACTACAGAGTCCGACCACTCTGCACCCGTACGTCGCGACATAAAAATAAACCCTACTTCTAC
>SRE1949
AACAAAGTAAAGCAACCTTAACCTATGCAATGCTAGTAGGGCACCAATTCACCAACCGGATAACTAAGCTACCTACACAAGCTAAGAGAGATAAAAACAAAGTAAAGCCTAGCAAGGTAGAGCTAAGTTATGATCTCTAAGTCAAGC
>SRE1950
CCCTCAAAGGGAAAAAAAATATTGGATTCATCAATTGGCGATTATCACCAAAAGCAATGATGATGCAAATGCGTCCAGTGTTACTGCCCTTTAAACTGCAGAGTACTGTCTCAATCCAAAACCTATAAGCCAGTGTTTGGATGTAGATATTGAAGCATAGAATTCGGAATTGGCATTTTTGGTATCCAATATCTG
>SRE1951
GTTTAGATTTAAGCACACCAGCCAAATCCTCTTTAAACCTGTTGAAATCGGCCTGATAAGTACCACTAGCCGATGCATGCGAAGAGGACGAAACACATTGCGCGGTAGGACCGGTGTAAGTCAT
>SRE1952
GCACCCCAACCCTAGAGTCCTAGGCGTAGTGCAGAGTAGCTATAGAAGAGCTACACGAACACTAAAAACCTTAGGAACAAGTGAAATAAACCGCGGAAGCAAACACACGAAATCAGCTCGATAACCGGTCGGAATAAT
>SRE1953
ATTGCGCTCCACTGGGAACCGCGGTATTGCATACTTGCGAAGGACGGGTTGGGTGGCGGCGGCAGGAGAGTAACGCGGCCAGGG
>SRE1954
GGAGGTGGTGGAGGTGCATGAGAAGGACCACTGACATCCGGGTAGAAGATATGACCATACTGCTCAAAGTATCCGGAGTCCACATATCCTTGAACTCGGTCCTCAACTGATGGTATTACAGCCTCAGGAGGTGAAGGAGAAACGGGTGAGCGAGGCGGCTGTAGATTCATTGCATTATGCATCATCTTAACTGAA
>SRE1955
AAAAAAAACAAGAAAGGAATGAACCCCACCCTCCAAAAGCTCCAAAAACTCAAACATCCCCAAACCAAAGAAACCACGAAGACAAAACGAAGAAAGCGGCGCCGCACAAGACAAACGACCGCGCCCACCCCCTATTCC
>SRE1956
GACAACAAGAAGGCTCTTGAAAACCTTCGAAAGAAGCCTGAGCACTAGCCCAATCAGAACAAAGCTCCCAAAGATAACGTTAAACAGTTGGACTCGATGCAAACGAAGGTGGAGGAGCTCGAGGAGGTGATCACCGAT
>SRE1957
CGGGGCCCGTCGTCCAGTGTCCCGACGGATGTCCTCGAGCGAGGCGGAGATGGGCCACCCGCTCGAGGGTAGGTCCGCTACCCTCGAGCGAGGCGGAG
>SRE1958
CTTCGTGCTGAGGCTCTCTTGTGTAAAAAATGACAAGCATGGTGCCGCTGACCCAATGAGAAGTGAAGCGCTACGGCAACTTCACCAAACCGCCGTAGATGTGTAGGACGGCGACGACAATGTTGTCCGCGGGCATAT
>SRE1959
CATTGATCAGGCTTTTCCTTTGCATATGAACGACTCAGTCCAGTTTGCTCATGAGAGTACGATAGATTATGGCTCTAGTTACCCTTGATCTTGCTCTTTCCTCTCCGATGTCCTAGACATATTATCTAGTTGTGTTTG
>SRE1960
TGGTTTGGAGTACTTACCTGCGGGGCAGGGGCGGTAAGCTTCTATGGCCCTCGTGCTGAGTGGCCTCGTCTGTGCTTCGTGTCTTGACGCCCACTAGACCTGCTCCATAGTCGCCGATCCA
>SRE1961
GCCAAGCCGTTGTCCAACCGGCCACGGGAACGCCGGATTGGCCATCACCGGCGATCCCCCGCCGCGGAAACACTGTTTCCGGCGAGTTCCGCCGCCTCCTGTGCCCCTTTTCACCTCAGCCGTCCGATCCGTAGCCAACGACCCAGATTAGATCTTG
>SRE1962
ACTTTCCTCAGCTCAGCTCTGTTCGCCGACGACCATATCAGCTCACCGTCGCCGCATGGAGCTTCGGGAGCCCCACCGGCCGCCGGCTAGCCACTCAGTCCCCGAAGACCATGGAGATGGAGGTTGCCTCCATTCCGGCCTCCCTCTTCGATAGCAGAGGCGGCGTCGAACGAGCTTCGGCGGAACGGAATGTGG
>SRE1963
TACTCAAAGCAAAGCAAGAGTTGGATTTTTGAAATTAGAGTCCAATTAATACATTCCAACACGAAGAAAAAGAGGGTATCTTGTTGCATGTGATACCAAAGGACAAAGCATATAAACAACTAATAACATAGCAAAAGC
>SRE1964
TGTTTGGTCCTAGTCTAGTAGCTATCCTTAGCTATGTGGGCCTTTTCGGTCCTTCAGAGAGCCATAAATGAGAGACAGAGCATCATAAATGAGAGTAATATAAGTAGATTCACCAACTTTTCCTTCATGATACTTAAATCTAACAAAGGGATAGTGCAGCCTTACCTCAATAAGTTTGGATCTTCAAAGAAATAA
>SRE1965
TCGGCCTGATAAGCACCACTGGCCGAAGTATTCGGAGAAGATGAAACACGTTGCATGGTAGGACCGGAGTAAGCCATGTTAGTGTTAGAAATCGGCCCTCGATGAGGTCCAGATCCCTGCTGTGACGTAGCATGAGGCCCTGTATACATCACCATCTCATTAGTTCGGCTAGGGACGGCCGAACTAGGGTTAGAC
>SRE1966
ACCTGCCGAGGCCGACCGGTCTGACCGGTTGGGTCAACCGATGAGACGGGTCTGGTCTGTACAGGCCGAGTAGAATTAGGTTTTTTGTAAAGACTCCTCATGTAATCCTACTCGTGAAGGGGTACGTCT
>SRE1967
TCCATGGGTCTGTCAGCTGCACTAGAAGTTCCAGTAAAATTGGCTGGAACGTAAATTCAGGAGCCCTTTTCATTTTGGCTGTCATATTTGCTTCCAAAATCACAGCAATATGTCTCTCTGTTAGAAGTAAGGAGCACG
>SRE1968
CTTGGTTAAACTTATCAGTCTTGCTTTAACTGTGTCTTTCTCCCAAACGGAGGCTTTTGTTTACTCACTGACGAGCCAAGGTGAGTACCT
>SRE1969
TGCACCCGACCCACCCCATTGGACCCTAAACTCATGTTTTGGTGCGTCTCGTAGTGTTTGGTTGCATTTTGGATTGTTTCGTTACTGCACGAAGCTTGGTGCAAAACAGGCTGAACTAGTGCAATTAACGCAAAAGTT
>SRE1970
CTAAAGTTGGATAAGAGGGTACTCGCATCAACCGTTCCCAACATGGCTCAATCATTGAAATCTTCACACCTAGCTTACGCGTAGAGACTTAGTTTCCACCGGGGACATCTCTAAACTTTCCTACTCACAGGTCCACCCGGGGACACCTCTAAGCCTCTCTGCATAGCCCTTGGCCACGTATCTAG
>SRE1971
AGTCCTTATCCATCATCACCAGAATGAGATGGATCTCACGACTCCATTTGGCGAAGTTATCGGCAGAAAGCTTCTCCACACCATTGACATAAGCTATG
>SRE1972
CGCCCCCACACATAGAACACTCATGCTTGAAGGTGCAGGAAGAAGAGGACATAAAGAAGAAGAACTCAGAAAGAGCACACGAAGTGGAGCTGCTTAAT
>SRE1973
AACACGCTAAAGGAAGACCTAGTTCATACTAATTCACAAACAACCTAATTTAACATCGCCGCGATCGAGCAAGATCAACACAAGCAACTAGAATCCAA
>SRE1974
ACTCTCTCCCACTAGCCAATAAGCTAATTCATTCTCTTTCCTGAGCACTCTCGTAGCCCAAGTCCTAATACAAACACTTACATAAGGGCCCCTTTCCTTTCTTAAATTTCTGCACGTGTAGCCTCAAAAGCAAACCAACTCACGTGCTTACCTCCCTGCACAAGTAAAACTGATTTATTCCTCTCTCCAGAAACA
>SRE1975
AACTCTATATATGTTCTTCGTCTCACTCGGTATAAAAAAATAAGACTAGAAATGGATGCCTGTCACAAAAGGAACGATGGTGCAGTGGTAAGTGCCTTCATTTGTAGAGGAAAGTTCCAGGTTCGATTCCTGCATCCGC
>SRE1976
AATAAAAAAGTAACTTAATAAAAGAAGGAAAAGAAAACCCATCATCTCCTTGGCAACAGCAGTCGACTCCTCGAGCAGCTTCGAGACCTCGTCCTGCAGAACATAATGGTCCTGCACCAAAGCTTTGACCCGAGCCTCAAGAAGCCTGAGCTGATCCGACTGCTCCTTAGATGACATATCAAAAATAGCCAGCA
>SRE1977
GATCATGTTAGAGAGAGCATTAGTTTAATCATGCATAAACCAAGCACAAGAAAGTAGACAAAGCGGCAACGATCATCATATTTTAACATGGCACAAACTTTCTATCATCATTACTAACCATAACATTAAAGCGTGGGTGATGCATTTATTTATCATGGTGATGAAAACAAAAGAAAACAAATTGCACACATGCTG
>SRE1978
GGAGCCCATTGGAGGGGCATATGAGGCCTTTCGGTCTTACTTTCACTCTTGGCTTGCCTCCAGGTGTTTGGGGGTCCATTAGTGAGTCCCCAAGGCTATGATGATGAGCGGCAAGTGTTTTGGGGAGGTGCCAGGCCG
>SRE1979
TCAAAATTTTCCTACTTTACGTAGAAAAAAACTTCTTTTTTTCTTTCTTCTTCGTCAGTCTCATTGATGTAAAATGAGTTTTGAGTTTTGGTTCTTGC
>SRE1980
TCGAAGCATCAGTGAACATTAAATCCATCACATAGCACCAATCATTCCTCGTTTATTACTCATCAAGCAGGATCTAGACAACCTATCGAAGCCTGGCATCCAGTGGCAGACATACCTGTTCTTGAACCATGCAGGCAGAGGGA
>SRE1981
CGGATAATTTGCACCCAAATTTCAGTGACTAACTTTCTTTCAGATCAAAAGAAAAGGTTCAGTGAGTAAAACAGAAGGGAAGGAAGAACATGGTGAACATGCATTCAGTGATCGGCTGTA
>SRE1982
GAGACCAAGGTCACCTCTGCGTCAAGGCGCACCTTCATCTCCTAGGGGAGAATCAAGCAAGCGCAGGGGTGATGTGGTTACCTTGTTCCCTCCTCAGCAGATGCAGCCGATGTATGCTACAATGCCATGGGCTCCACCGGCATCGGATTCTCAGTTTCCCGCATGGGAGAACGGGGGATTTTGGATGCAATGTTAT
>SRE1983
ATTGGAGAAGGGTTGCCCAGTCCTCGAAAAACTAAATATTGAAAACAAATTAATCAAAAAAAATTAATTAACAATATAATGCAAAGTAACTGAAAAGCGATAAGAACTTTGACCTGTGGTCATGGCGTTCGACCCGATCCAATGCTGACGGTACA
>SRE1984
AAATCAAGTCTGATGAGGAAGCTCAATTATCAAGAAATCAAAAAGGGCTTCTAGAAAATAGAATGTGCCATGGATGCAAGAAATTGGGGCATATGGTTCACTGCTGTCCACAGAAGTGCAGGTCTGACCAG
>SRE1985
GTATTAAAACATATCACTATGGAAGAGTGAAGCCATGTCTATCAATTCAATAGATAGATATTTTAAGGTCTTAATCTTTCAACAAGTTACTTGATCTAACTTATAACTACCATTAATATTTAAAGTGTTACATTATAT
>SRE1986
TTTTGAATTTTCATAAAGTAAATCTGCTTATTTAGAATATTGTCTTCGTTGCATTTATATACTGCACAAAAGGGCCCTATGTAGTGGTTGTTTTCTTATCTTTCTAGGTGCCTCTCCCTAACTTATATATTCATCTGCTCATCTTACATCTCTATGTCTTGCCTGCAGGCATTTTTCTCTT
>SRE1987
TTGAATTTTCTTTTAGATAACCTTTCTGTCCCCACCTCTTATTGATGTTTAAATAAAATAAAAAAATGCAACGCATGGGGTAGTCGAACCCGCGCCCCCGCGTTAGAGAGGAGGAAGCTGAACCGCTGCGCCTCTCGTGGATTTGTGTCCCCATATTGAGTTCATTTTATTTGTATCCGGGTTTAGGAGTATACA
>SRE1988
GGTGCAGGGCGGAAAATTTCCTGAGCTCTCAAGAGGATGACGAGGTTGGGCTCGTCCCGTTCACAGGGCGAGTCGAGCTCTCATCATTCCCCCGAACCTGCACCAACACCGACCACGATGGACTATGAGCAAGACGAACAAGAAGAACAATTCGAGGAGCAAGCTGAAGAACCGCAAGCCGAGGACATGGAAATAGATGAAGATGATG
>SRE1989
GGTGTGTAAAGGTGTTTACTAGATACAAAAGCATGACAGTATGAAATAAGTTGTAGACCACAGATCAAACATGGGTAAGTCAAGATAAATGGATAATGAGGGTAATGTGACACACACATATCAGCCATCTCTCAAGATAAAGAATAAACGAATACACCTAAGGTTAGTGGGAGCATAGGCATACAACAAGAGTCC
>SRE1990
AATGAGCTGCATTGATCACCTAGCTTTCTATGTTTTAATTGTGCTGAGTGCTTGGGAACTTGTCCGCAACAGAGAAGGTCCTGTCATTCAGTTTAGAAACAATAGGAGCCGGATAAG
>SRE1991
TTCTGGTAAGTGATATTTCTATCACTTGATTACTTGTGTTTACGTGTGATTTGTTGATTTACCTCTAGCAGTTGTACTTTTCAGCCCATTTTTTCTTTGTTAACTTCAGTGCTCCTAGCTTTTGTGTAGTGATTTTCATAGCAGTTGCAGTAGTGCGTCTTATTTCCTTTAAGGTTTTAGTTTCAATCACTTTGC
>SRE1992
GATATTCATGATACTTTGCCTGATGTGAATGATGATGATTGTTCTTGCGGTCTTATTTGCACATCATGCATTGAATTGAAAAATGAAGTTTTGGCTTTGAAGAGAATGCGCGATGGTATGAGCGCCAAGTTGGTTGAGCACAATG
>SRE1993
AATTGTGCCTTGACGTGCTCCTCCACAAGAAGGTAGGCCTTGCGCTCCTCTTCGGTGAGCTCCTCCATTGTAGCCGTGATGATGTTTTCCTTGTCGATCTCTGAAGAGCCCATCTTCTTCAAGGAGTAGATTAGATCGGTTTTAAAACC
>SRE1994
CAGAGCACGACGGCGGGGTCACTGGACTGCAACTCCGGTCGTCCTGGTCCGCGGGTCGACGTGCGAGAATGCTGTGAAGCCAGAGAAGGAGTCAGCTGGGCCGGAAATGCGCCGGCGGCAAGCAATCCCCCGGA
>SRE1995
TATGATGGCAGATTACTTACGTTGTAGATGATGAATGGAAGGAGCTGAACCAGTGCACGAACCTTCGAGAAGGAACTAAAGAATGGGGGCTGCATCAGGACCGGATCGCTGTTTAGTGTGTGTGGATCATGACGG
>SRE1996
TTGTCTCTAGGCCATCTTGTTCTACATGACAAGAATTAAATAGAAAAATATCTGTAGCTCAAGATCGGGACAGAATGAATACCGAATGCAAATTAAAG
>SRE1997
ACTATATGCCTCCTGTTGCCCATTAATCTTCTACAGCTGAGAACAGGGCAGCCGATGAACTAGCCCAACAACTCCATCGGCTATACTTGTTATTGGCAGCAGAAACTTAAACAACTAGTCTGTCATATTTTCTGTAGCGGTTGATGTGCATGCTGCCGATTTGATTAAACAA
>SRE1998
GTCTGACCGGTCTAACCAGGAATTAACATTTTTAAACCTCTTCATGATCAAAATCCCGAAATCTCTGGATATTTTCCCCGATACTCACGGCTCCACC
>SRE1999
GACAGCCTTAGTCACCTGGGCCCCCCTCAGCACGCGGACACCTCTTGTCCTTGAAACAAACAAACAAAGAGGCGCACGCCTCGAAGTACTCCCACCCCCGGCGAACCACCCCGACCG
>SRE2000
TATGGGCTTGTAATGGGAGAAAACTATGAAACTCTCAGCATTTATGTAATAAATTAAACCCATGTTTGTACTATTTAAGTGGTATGACTTCGATATTGCCTGAAATGACAATT
>SRE2001
CTTTCTGTTACAATATAAGGACGACGGACGGGGTTGTGATCGATATCATAACTTCATGTGAGACCCCGTCTGTGTTAATGAACTTGCTAAGGTCGCGG
>SRE2002
TCTGCTCAGAGTTCTCAGTCAATCCTAAGAGGTCCTAGGCTCCCGCTGGGGGTAGTGCTGTGTTCCTGCATGTTACCAACACTTTCCAGTGATGAATATACTACTGAATGAGAAAAGACAAAACATCTTTTCAATTCA
>SRE2003
ATGAAGAAGATGGTGCTATCCGAAGTGCTGCTTGACTCTTCGCCAGCACTCTCTTTCGTCCCAGAGCTGGACGCAGTGTTCTGCTCAGGCGACTTCTCGGCATCTTTGCCGGAGGAAGAGACTGGGGGCGG
>SRE2004
ATAACGTCTTGTTTCGGCGCTAGTCTATCGTTTTATTTCCGCTGCAATAAAGAACTCTGATGATCTCTTTTATGATTCAAAAGCATTTTCTGAATTTTAAACTCAGTTTGTAATAAATTTATGATGTACTTTGTGATGTAATAAATTTTGGAATGTTGTAATCTCTAGACTCGCTTTCATGTGAGTTTTAT
>SRE2005
GGCCACCTAGACCGACGCTCAAAAACCCTATACGTCGGATCAACCGGTGCTCGGTTGATCCGTCGTGCTGGATCTCTGGCGTCGGTTAAACC
>SRE2006
ACTGGCACAAAAAGGGGAGACACCCCCCCCTCGCCGGCAACACTGGCAGCAACGCTGACAGGAGGCGCGTCAAGGCCACCGCCCTTCCCTTACGGGATGCGGTCCTCTGCCATGACCTACGCGTCATCTGTCAGTACCGACATGAGCGCGTACGAGGATTTGCCTGGGCATCACCTGCTCTCGATCCGCAACCTC
>SRE2007
AAACCAAAATAACTACTTAGCGCATGCCCTTGATGGCCCTTCAGCATGAAGTTTAATGTCTCGTTACTCTGTCCAATTCATATCTCAGAAAGTACGAGACGAAAACTAAATCCATCAGCTATCTC
>SRE2008
TCTGCTCGGGTGCATGGTCCTCCTCGGCGTGGTGGTAGGCAAGATGCTAGGGCGCGCCGTGTAGGTGGAGGACAGGGAGACGGTGGTGATTACCGTGCTCCAGCGGGTGGTCGCTTTGCCGGTCGT
>SRE2009
CTGCCTCAGCGGATCACGCGAGCATGACGATTTGCTTGCGAAAAGAGGATCACCAGAAGTATTCAGGGGTGATGGAAAGGCCTACCGAGGATTATGAT
>SRE2010
GACCCTGCGACACCAGAGAATCTAAGTCAGATTGAGAACACTTACTTGTGTTCCAACCCTCATCACGGGTTGGCTCTGCAGCCACACCCTTCCCCTTGGTC
>SRE2011
GGGTTTCCTTTTCAAAGGAAATGTTTTATTAGCGCGTAGCTATTGTGGACTTTGTTGTCCAAATCGGGGGGAGATCTCATTTAGAGTATCTAGGAGGTATAAGGGGTTTCTTGATAGATAAGAGGACAGTCAGCTCTC
>SRE2012
CTTTTCCTGGATAGATCAGTTCCAGAAAATGATCCAGAATTGATGTTCTGTTTACTAAGCGCTGCCAAGATAGCAGAAATTGACCTTTCACGAGGTTGAGGCCTTCTTTTAGCATGTTTCTGAAATGGAAAAGACATCACACCATCATTAAGATATTCTTGATAACAAAAAATATTAACTTATCAATACACCAGA
>SRE2013
CCCCATACGGAGTAAACCAAAAGAGATCAAGAACAAACCCGAAAAACAAAATAAAAACATTACAAAAGATACATTCAAAAAAAAAAAAAAGGAGGATCAAAATAAAAAGAAAGAACCTGGAGGAGTGAGTGGAATAAAAAGAACACCTCCACGCCAACAGAACCAAACATGTACTGCAAAAACAGGATGCAAAAC
>SRE2014
TCAGCATCTTCCAGTGATGTTGATAACAAGTGCTTGATGGCCAAAATCAATGAAATGACCAAGGAAGATGAATTTCAAGTTAAAGTTATCAAGGCTTTAACTCAAGAACTTGAAATGATCAAACAAGA
>SRE2015
GAGGACGAGGAGGAGGCCTCGGATGCCGAGGACCACGCTCTGGGGGGCGACGGGGCGGCAGCGGGTGCGAGCTCCCCGCCGACCTACCAGTGGGATGATGACGAGGGGGCGCCGGCGGCGCCGGAAGAGACGAGGGCCGTGGCGGAGTCATCGGCGAATCCGTCCCTCGAGGGTGCGGAGCGGGAGTCGTCCCCT
>SRE2016
GTAGCATGTTGTTCCTGTAGATTCCCAAGATATAGGGAATACTGTGGGGAGGATTGAAGATGTGCCCAAAAGGGCTATTTCTGAGGTGCTGGCGAGTACTTCCCAGGTCACATCGGGAAGTGGCTTGTCGCGAGAGAAGGTGGAGCTTGCTTTCAAGCTAATGGAGGTAAGTAGTCGAACACTTCGAATACTTTAGTATAGATCGAGTAGTAAACTGATCTTTTTATTTTTGTAGGAGGCACTAGGGCGAGAGGCTGGCCAAGCTCGGGATGATACAAAGCTGAATGCTCTGAGAGAGAG
>SRE2017
GCCAGGTTTTAACCTGTGTACCACTTCAAAGTTATAGCTTAGTAGCAGACCCGCGGGGCTCATTCCTGACCAATCCCAGGCTGGTACCAGGTCCAG
>SRE2018
TGATGGTTGTCCAATCTGGATTGATTGCTCCGAGCAGTGTCGGGTCCATGACACAACATAAGTATCCGGTTGATGACATACAAGTGGATACACCTTGCACGCTGGTTGTGCCATACGGAAGGAAACTAAATAAGTTTCGAGAAGTCGCAACTGCCATGGCAGTAACAGGTCACGTGTTTCCAAGGCCACTTGCTC
>SRE2019
GAATCGAGTATGTGCACTCACAACCCTCCCACTCATCTTGTTCAATATCTTCTTATTGATTCTAAGTTGATTGTCACAAAATCTGAAAAATTTCTGTTGTTGGATGCTTCATGTCTTGAGAAAATCCACTTCTCAGTT
>SRE2020
AAGTTTTTTACAAATTAGTTGGAGCCATATGTTAAAATTTTAGAGTGCCTAATTCGCCTCTCCCTTATTCTTTCGCAAGTTAATCATGCGTTGGAGGGAGGGATCGTCGGCGGTGCGGCCGCCGCTCAGTCGCTTGGGGCGAGAGGGTGGCCGGCAGTGTGCGTGGCA
>SRE2021
CGGTGAGATCGATCGACTCGGAAGCTGGATGATGGTGTGCGTTGCGGTGTCATGGGGCGGGTGGTTTTTATAGGGGGAACCGGTGATCGAGGAATGGGACGACGACGACGGAGCATGTCTTTGTCTTGTGAAGCGGCGTGGCGAGATGGGCGTTTAACCGGTGAAAAGGGGGTAGGTGGGAGCTGGCCGCCGTGTCCTTGT
>SRE2022
CAGCAGTGAAAATGCTATTGAGAAAATGTTTTCTATAGTAGTGCGTGCCAGGCGACATGGTGTACATTATTGCGGATTAACCAAAAGACAGAAGGGTGGTGCCTTCAGAATCACAACAGGTGGATCAAGTGGACTAGT
>SRE2023
GAAATAAAAATGGAGAAAATCAGCACTACACGCCAAGACGCTACCCAATTATCTCAGAAGACCGAAAACAGAACCTTGCTTCCCAAAGTTGATCA
>SRE2024
TAATCTTGGAATGTGTGATCTTTGAAGCATGTTAAACTTTTTAAAAATATTAAAATTAGTTTATTGGTCTTTTAAACTTTTATCTTCTATATAGTATT
>SRE2025
GCTCTAATCAAGCTAGGTAGAGTAACATCCCTAGCCATATACACGGTCAAGAGCTTGTCCACAATCTCACGGTCACCCCACTTGTCACCACC
>SRE2026
GATTGCCATACCAGTTGGCAGCTGTATATTTCTTTCTGGTTGCCTCTACAAGATCCTAATAACGAGATTCGTGATGGTAGGGCAAGCCGAGGAAGA
>SRE2027
GTTATTTTAACACACCAACATTTAAAAAGACGAATTCAACATTTTCAACAAACCAGTTCAACAATTGAAAAAACCAAATTCAACAAATTGGGAGAAAA
>SRE2028
ATGTGCTTCTTGAATATCCTATATTGGATGAAAATAACATAAACACTAACCCCATTATTCAGATGTTAATAAAACAAGATCACTCGGATCCTTCCTTAACTTTCTCTATCCTGAATACACAAGAATATG
>SRE2029
AAGTTTCAACCGGAAGGAATCTATGAAAGAGCTGGAGAAGCCATATACCCCATCCAACTATACCCTCATCGAATTCGTGGAGAATCTTCGAACTCGGGAGGAGATCAAGGTGTATAACCAACGGAATGCGAAGCGAAATATCCA
>SRE2030
TTTGCGCGGGTTGTTTACAAGGAAGAAGGTCGGTTAAGATCCCTAGATATCCGGGCGTCTATCTGGAGCCTTTCATCCTGATCTACTGAAGATCCTCCCCGCGTACAGCCGAGTCCCTGCACGCTGAGTAGTCGTAGCTGAGTCACCGAGCAGGGTAGTCACCCAGATATGGG
>SRE2031
CTGTGGTTTCCTTTTTCCGTCCTCAACATTCACAGCCGCTGTAGCGTACACCTTCAAAGGATCAACAAGCGTTGGCTTCTGATTTTCCTTCTTGCCC
>SRE2032
TGCCCGTGCATAGGCAACTCAAGCAGGACCGTGATATTATTTTGGTAAACATGAATCGTTGAGGCAATTGATTCTGAAATCAGTCGTACTAAGTTCATAGTTGCCTCCATTTCAACAGCGGCACCAACTTTTATTTAGGACTGCACTCACGTCATCAGAGTCAATTGACTAAGGGCAGAGCCGCAGAGGTGGGAG
>SRE2033
GCCTTCTTCTTAAGGCATCGTAGGCGATGCCTAGGAGACAAGTCATACCTAAGGTGCCACTAGGATCTAGTGATGCCTTTGTTGCCAAAGTGATAAGGCATACTCAAGGTGCCACAGGATACTATACCGCCTTAAGAACAATGATTCCATGTATTTGCTGTTCACACATTTGGTTTACAGGCTTCCATAGCTGGC
>SRE2034
ATAAATGCCGAGAAACCAACCTAGCAAGATATAAAAAAGACCCCCTCACCTCACTTGTAACACACACCACTTGGAGCTTGAGTGCCTCATAGTTCAGTTTCCATCTTAGTAGAATAGGGAGAGTGTGAGGTGAGAGCTTTGGCGGAAGCCGGGCTAAAGGGGCGGAGTCGAGTTCTCTCGACCTTACCCCAACTTTGTACCCACCTCAGGGGAATCTTATAATAAAGTAAGTTCTTCGTTTATCTTTAGTTTCTC
>SRE2035
GGCCCTAAGCTCAAGCACACTTGCTACACTTGCAAAGGTTGGATTCTTCAAGTTTGGAACACAATCAAGCTCTAGATCATCATCTCATGGCTCAAAGCACTCTCTCTTCTTCTCTTGGGTGGCCTCAGGTATTCAAT
>SRE2036
GATGTATTCGATTGTAAACGGTATGTGCATATGCTGATTCTGGGCGTATGTTGGAGCACATACCGGGACTACCGGATTTGATATTATTTTGGATGAATGACGTGTCGGTTATTCGTGTCTCTAGATGTGGGATAACACGTGGCACGCTCTCCGGCAAGCACGTGTTAACTCTCATCTGGATGATAATGAC
>SRE2037
CCACAGAAGGAATCGACGAATCACTCCATGGTTTGGGAGGAATCGAAGAAATTCCGAGCAAGATTGGGGTTTTCTCAAGAACGCAACAACTTCGATTC
>SRE2038
TCGACTGAGCTCCAGAAGCTGCCATGGTATAGATCCGTTGACTTTGGGTTTGTTTGCTGTGGGTTCTAATTCGAATTACGGCTGCTTGGTGAGTTCTTGCTCGAATTTTTAGAGCTTGGTTTTCGAATTACGCTCG
>SRE2039
TACCCTCGATTTTGTCTATAATAAGTGGCACGACACTTGCTACCCCTAGGCACTCAAGAATGTTCCCGAAGGGTCAATTATTCAAGAGTTCTCCGGAA
>SRE2040
GAACTTCTTTCTTATACTCTACTTCTATGAAACTTCTTTAGTTTCCTTTGGAATAAAATTTGTAAAAGCTAGAGCTTCGGC
>SRE2041
GCAATTAAAATTACTTACAAGTTAAGTAAATTGCAAGACAACGGTGATTTCCAGAACGAAAAGAATAATAGCTAGAAAGGCTTACACACAAATTACAAAAACTTGAACCTCAAGACAATTTCCAAACAATCTGCAACC
>SRE2042
TGTTCCAATTGCTGTTGCTCCCGCTCTGCCCCCTGTTGAACAAAATCAGCCTTGCTAGATGGCAAGATAGGAACGTACTGCTGTTGGGATTGATTTCCTGCTGATCTAGAAAATTGCTGATCAGCTCCTCCTCCTCCT
>SRE2043
ATTTTTTTCAATAATTTACAAAACTTTCAAATTTACTATGAAACTGTACTCATAAACTAGTAGTACGGCAAAAAATAATTGATATAAGAATCTTGATCTCCTCAACTACAATACTACTCATATTTTCCTCTTGTTGCGGCTATTGCACATGTAAACTTATTTTTATCACAGTATCATGCACAGTCAACTTAATTT
>SRE2044
AAGGAATAAACAGTAATATCAACAGTGAGTTCTACTGTAGCCAGGACAATTATTGAAGGCAGCGTTATCGTCCAGCTGTCCAGGCAACAGTAAAGGAGGATAATTGAAGACGCCGGGTGTCCAGCGCTTCCTTAAGCCTGAAGGCTCCTCCCGTCTATAAAAGGAGAAGCCAGACGCATGCAATGGACCACGG
>SRE2045
TTTCCTTATTCAGGCCCCAGATGGACAAGGCTTTGGCCTAGGCAAAGGATTTGAAATAGGAAAGTACAATAACCAACAAACATGACTTGAGGAGTTTT
>SRE2046
AAGCCGCATCTATTTTGAGTGGTAATGTATTGTATCGGTATCATGTGTGCTGGAATGAATGGTTCAATGAAATGTATACTTGCTTCTGT
>SRE2047
CATATGCAACAAGATGCCCTCTTTTGCTTCATGGTTGTTTTGCAAACTCAAACAGTTGGTGTGTTATAATTGGTATTCAATTTCAAAAATCCAACATTTGGTATATCATGCTTTGCTCTGAGTGAAAAGATCCAGGTGGGATTGCTTGCACCACTGATCTTGTACCGAGACTGCT
>SRE2048
ACAAGCATACAAATTTACACTTTAGCCGAGTTTAACACACAACTCGACTAACACAACGCGTCGCAGAACGTTCTATCATGCTATTATAAAGGGGTCATTTAGCTTACACTTATGATGGTCAGTCGACTTACTTCAGGCCAAAATCTACGAA
>SRE2049
AGGGTGATGGTGGTGTCCCTGCGCCGGCTGCAGGCCCACTTCCTGGAGATTCGAGTTCTGACGACGATGGCGGCCCGCTCCCCACAGCTTCGACTACGGCCGATCCACGTCCAGCTCAAGGTTCTTCCTCCAGGACCC
>SRE2050
AGGAGCTCCACATGCTAACCAAGTTGAGCAAGCACCGTCGTCTCGGCGTTAACTCTTGCAACATTGTGAAGCTGTCTACAGTAATTTGAGATCTTGACGATTTGCACCCATTGTGAATGATCGCT
>SRE2051
TAGGCAGCTCACACGAATAGAGCAATTGGAGAAAACCTGCCAAAAACCATCTCACTGGTCAATTGCACCGACGTCTTACTTCAAACAGCG
>SRE2052
TTCTTGTATTTGTGAAATTTCTCATTTGAGGTCTAGAGTCTAAGAACTCTTGTAACTCTTTTGGCTGTAGTCGTTCGCTTGTGAGCGAATGATCAAGGCCGGAACTCTTTCCATAATCTAAAAAAAAATGTAAACGGC
>SRE2053
TGATATACTTTGTTGAGCTGTATGAGTGTGATTAGCACGGATGTACATTTCCTTCTTACTAGTGCTAGATCATGGGTGATGCTTTTTGTATGCCTTAA
>SRE2054
GGCGATGACAAGGATGAAGAAGCAATTATAGCACGAGCAGACCCCATCCCCACTGAAGCCATCCAGGCCATAGAAAACTCCATTAACCACTACAAAGGCTCAAGACAGAATTAGTACAACCTGTTAACTTGAGAGTTG
>SRE2055
TTGGCTCCATGCATATTTATATTTATGCAAACAATTCATTTCACCCGTAGCAACGCAAGGGCATACACCATGTGCTCAATAGCAAGATTTTTAAAATT
>SRE2056
AAAAAAATAAAATATCACATTTCGAAATTTATATTGTAAAGAGGTAAAACTTTGGACTGACATATTGAAAACTTTGTACCTAAAGATGGAAAACTTTG
>SRE2057
GACAGATATGAACGTGAATGTCTCAAGTCGTACAGCGCCACCAGATCTGGAGACGTGGTCAAGAAGTTTGACTTCCCAAAGCTCCAGCCATTGTCGGAGGCACAGCGTGAAAACAAGATGACAGATACAATCTACCAAGCTGTGGGACAAGCCTTCGTCAAGAGTGCCACAGTCATGG
>SRE2058
CATGGCAATTAGAACTACGCCCAAACATCACCTTGGCGGAAGAACCTGCACCTCAATTGCATACAAACAACGACCACACGCATTCACAAAAACCAAAGAGGAGAAATTGAAGGACAATAAAGGCGACAAAAGTTAAG
>SRE2059
GCTACACAACCCAACTGAATATTTGATCCAAAACACAATGGATCAAAGCAGTATTTCACTCCAAGAGCCAACCTAATCTCCGAAGAACACCGAAAAGCCTTTCTTGCTTCCCCAAGTTGATAAACATCAAC
>SRE2060
TCTCGATTTGGAGGTTCTATTTTGAAATCTCGTAGCCACCATTCTATATATTTTCATAGGCTTCTTTCTTCTCTTGTAAGGCAGCAAACTAGGTGATAAAGGTACCCAATGTTGCAGTGGTGGAGGACGGAAATATTTGAGGTATGGCAGAGTTGCATTGATGATAAAGTAAAATTTAAATTGAAAACAGTGTGT
>SRE2061
GATGTAAGGACTTCATCATCGCCATCCAATGAGAATTTCAGGCCTCGTAACTGAGGTAAAGCATGTACTTTTTGAGCTTCTT
>SRE2062
ATGTGGATGGCTTGCATGAAGAAGATCTGTCATCAGATTGGATCTCACTGCTGTAAGTATTTCTTTCACGCATTCATTTTCACGCCTTTTAGCTTGTCAATGGAAGAGTTGGTCTATCT
>SRE2063
TGACGGTGCGGCACCCCACGAGCGAAAGATGCCCTCGGTTACCATGCCGAGACGTGACCAGACAGGGCAAAGCCGAGCCCCTGGACGCTGAGCAGCGCAGCATCGGTGCTGGCCGACTGCCCTCGAACGGCGCATCGCAAGGCAACCAGGGAAAGCAGGGCTGAGACCCTGAACGCGGGACAGCGCGGCATTAGC
>SRE2064
GGTTTACTAGATAGGTGGCCTATGACACATTTACAATTTGTTTTCGAAATACTTCATAGTAACTTGTTTTGATATATGTAGAATTGATTTTTGTTTTTATACGGTAATTAATTAC
>SRE2065
ACATGGAAGAAAGATTATTTATTTCTGGGACAAGTACATGCCTGCTTATTACCTGCCTCTTCATCAGGAAATTACTTGCAAATGCCCGTAGCACATGC
>SRE2066
GCAGTTGGCCATGATGTAACAATTCCGATCAGAAAAAGAATAGAACTATTGAAGGGGCCAGCCCGTGCGGATCGCCATCTATATTTTCTTTACACCC
>SRE2067
GTACTCCTCGCTGCTGTCCGGCAGCTCCACCACCGCTGTCACACCCCCTTGCGCCGTTGGCTGAGGCACTACCGCAACGGTACCCTCGTCCAGGGCCTCCGCGGGCCC
>SRE2068
GATTTCCTTACTCCAATAGTAATTACTTCGTGGAATCTCTTTCGCCATTGGGTTGGTTTCAACGCATGGTCACCCCCGAATACCTTTATTTCATCCTGATCTTGTTCGGGTGACCGCTGGGTTTCTTCGATTTCCTAAGTCTTCTGAACAAATACTTGGTAGGGTGATCT
>SRE2069
GTTTTTTTTTCCTTCTCTAGCCATGCGGATTGACCACGTACGTTGCCCCTTATCCTTTACCTAAACCAAACTGAGAGCTTTCCTGTTTCTCCCGACGAGGCTCATGGAGCTTAAGAGAAGAAGACGGCTTCATCGCCGCATGCCCTCATCCCCATGGCGTGCCGCCGTGCCGGCCTCGCCTGCCCTCAATGCCGA
>SRE2070
AGCTAGGGCTAGATTCCCATCCCTACCCTTCTTCCTCCTCCAATCTGTTACCCGCTTGTATCTAGAACCTGCTAGAAGCATCCGGAACCTAAATTCGCCTTCCTGTACTTCCATTTTCTGTATAAAGCAAGTGGGT
>SRE2071
CGTCAATCCTGTTTCGCAAAGAAATTCCGCCGCCTGTTGGTCTGGCTCCTCCGTCACCACTAGGGGCTTGAGTTCCTTTTGTACTGTCCCTAGCTGGGGAACGGTCTTTCCACATTTTTTATTTCTCTGTTGTGCCTTGATAAGCGTCCGGTTGAAGTCTGAGGGTAG
>SRE2072
CTGGAATGGTTGTCCATCCCACAATCTCATAAGTTCATAGACTATATACCCCGTCAAGTTCCTACACATCATAAAATTTTCTAAGAACACTTAAAGTTATCAAGTCAAAATATTTCATATTT
>SRE2073
TTTCTTTCCGTTTGGGTGCATTTGGGACCGTTTCGCTACTGCACAAAACTCGGTGCAAAATGGGCCAAACTGGTGCAATTAATG
>SRE2074
CACTGGAATGTCCTTTGACAGGTCCCTCAAGCGAACAACTTTGGCTGGTAGCTGCAGCTCAAGCAATTGTGGACATGGTTGATCCTCAGGAAGGAGAAGCGTCAAGTAGTCGATCTCTGGTCGAGCACTTGGAAGGAGCTCCCAAAAAGATTATTGACTTCATGACTGCAACCTCGAAAAACTACCTGTCGCACATGCTCGCGACTGTAAAGTCTTATTGGCCTCAGAATAATTTAGCTCTAATAGCAAAAGGAATAGC
>SRE2075
TGCACCAGCATGAATGCAACAATGAGATTTGACTTAAAAAATTTTTAATTACTTGTGAAAGAAAATAAATATAAAGAAAAGAATAAGCATATACAAACTAAGAAAATTAAATAAAGCC
>SRE2076
GAAATGTGGCTGCTATGATGAAGAGGAAGGCGATTTAGGACCTATGGACCTTGAGTGTTCCTGGTGATGTCAAAGCCATAATAGAAATCCATGTATAC
>SRE2077
CTCGAGCTAGGGGTGGTGCAAGTGACCCCTGTGCACCGGCTTTTATAGAGGGGCGCCACCCCTTGGTCGACCGACCAAGGTGGTCGGCCGGCCATGTACCGGGCCCATTCCCCTTCAATCTTTTTCAGAGATGCTTAATGACTACCACACACTCCAAAAATGTATGAATGCGTGCAGGGGTAGGCTGGTGCAGGC
>SRE2078
ATTATTCTGCTAATGGTGAATCATCGTCGCCCATTTACCTTTGGATGATTGTTTGTATGATACTTTTCTGTTGTGTGAACGGCAGACTTGAACAGGTT
>SRE2079
GAAAAATAAAGCCAATGCATTGCCATCACCTCGAGAAAACAAAAAGAAAATGGATGATGAAGCCGATGCAGTGCCATCGCCTCAAGATAAAAATAAAAGAGAAAAAAGAGAGAACACATG
>SRE2080
TTAGACTTTGATTCTTACGAAAAGCAGTTCGGGACTTCAGTTAATTCTACAACTATGGCATGTCATATAGAAATAACCCCGTTAGGAGACTGAAT
>SRE2081
AACTAAGTTAATAGGCTATGGAGTCAATGTCAATAATCATGTACCAAGTGTTCGTGATCTATAAAACTTTCAATTGGTATTCTACTTAAATTGATAT
>SRE2082
GGCGGCGGGGTGACTCCGGTGAGGATTGGGCGACGAGAAGTGGTCAACCAGCTGCGCGAGGGCGAGGCGGATCTAGTGGCGGGGTCAGCGCGGGCGGA
>SRE2083
GCAAGCAAGAAATGCATGAACATGATATCATATATGTGCTTATCAAAGGAATTCATCATCAAAGTCATCATGAATATGAAACTAGTGCTAACCAGCAAAGCATGACATGTGGAATCTCTCAAATAAAGCATGTCGATC
>SRE2084
TCAGACCCGGGGCAGCGGGACTGCTCACAGGCGTGGAATATTCTAGAGTAGGGAGTAGCACATGGATATGCCCTGCCTCTATTGTATCTACCCGAATAGGAGTAGAACTAGTCGGTGTACACGGAAACTAGCCGAACTCCTCGGACTAGGATCCTAACAGAACT
>SRE2085
CAAAGGAGGAAAAAAATACCTTTCTTCTCCTTGGCAAGGGCCTTCGCCTTCTCCTACAGCTTGGAGGCCTTCTCCTGAAGAGCAGAATTATCCTGCTCCAGAGTCTCAACACGAGCCTCCAGAAGATTGATCTTCTCCAACCGCTCCTGAGAAGACTTCTCAAGAGCAGCCATCATCTGCAACTGCTGCGCCTGA
>SRE2086
GTTGTGCTGTTTCTGTGTGTGCAGGGTTGTGGAATATATTCATTGACACCTACAGAAGCACTACACCAAGTTGCATTTGTTCTAGAGCTCGTAAAGGGGAGAATTAACTCTGTTTGTGTAGGTTCTGCGTA
>SRE2087
TGCGATCCATGTTTGCTATAGAATCAATGGTACTCGTGTCGAGGAAACCACATCGAGGCAGCGAGAATGGCTTTGTATTTAATCCATGCTGCAGGTTGTCAACATATAGCATCTGCAAAAAAAAAGAAAACAAAAAAG
>SRE2088
TGTTCAGGCGTCCATGAAAGAGGAGCCAAGCAAAAAATTTTATTTTTGAGGGGAGTTTTATCGCCCAAATTTGGATCACAACTGCAGCAGGAGTCGAACCACAGAGAG
>SRE2089
GCTGCTGCTGCCATTTGTGCCATGGCAACCTCGGATGATGGATGGAATCTTATCCCCAACGTCACCAATAACCGAAATATCCAAGGGCTCGGCCAGTGTGC
>SRE2090
TCGGTCACCGCACCGAGACACGACCGAACGAAATAAAGTGGAGCTCAGCCCTTGGACGCTAAGCGGTGCAGCGTCGGCTCTGGCCGGCTGCCCTCGAACAGCGCGCCGCAAGGCGACCAGGAACGCGGGAGCCAAGGCTCTGCGTGCGGGACAGCGTGATGAAAGCGCCAGCTGCCAAGCAGCGGGCGCCGCCGT
>SRE2091
AAACGACATCACCGCCTCAGCATACTCAGACCTCGTACCACCATGAGGCGGGTGGTTCGTCATGGCACAGCGCAAGTATAGAGGAGTGGGCACGGTAGGCCCCATGGCGCCGGTCCACTAGTTCCAGCTCCAGTGGATCCCCGATCTCCGCCAGACGTTCAGCCTCATCCAGAGGTTTTGCCACTCTGACTTGACAGATGGGCGAGCT
>SRE2092
TATATATGGCAGCCCTGTCAGATATAACATATCATATAGATGACAGCACTGTCAAATATCACCCTTATGATAACTGATTGCCATGTCATACAGTGTCTAAATTACCCCAACAGGCATGCCGATTTTTTAGAGGCATGC
>SRE2093
CTCCAGCCAGTCCACGGTCCTCCACCAAGGGTCACCTAGAGCGTGAGTTACTCCATGCAAGTCAGATCCTCTAGCCAAAAATAGTTCCC
>SRE2094
CCGGTCTAACCGGTCATCCTGAGAGCTCTGGAAAAAATTCCAGAAACGCCAAAAAGAAAAGGCCGAGTTTCAAGCAACTCTTGGCCAAGTATGAGGAGAAAGGAGCTACTCAGAAACAGAAGAAGCGACCAGATCAAGCTAAAGATACAAATCCATCATCGGAGCATCGTGAGCAATCGGCTTCTTATGTG
>SRE2095
GAGGTGACGGGCGTTGACAAAGCCCGTCACCTCTACTTGTGGGGTGACGGGCAACAATTGCAGGACACCTTAGTTCACATCAATATAGGTCGTTTCTT
>SRE2096
TACAATTGTAATATGTTAAGCAAAAGAAAAGCGACATGAACTTGCTGTGGGGAGATCGAATTTGTTGGTGTCACGTGCCCTTAGTCTTCTACCATGAG
>SRE2097
GTTCGCCTTTATCCACCACGTCAGGTCCTTGGGCCCCCAGCGGTTCTGGGTTCCCACTGGGATGAGGCTCCTCCGGACCCCCTTGTCCGGGGTCCGGACCTTCAGGCAGAGGTGAGGCTGACGGACCCCCATGTCCGGGGTCCGGCTCACCATCCTTGGCCAGGGAGACCCTGGTGTC
>SRE2098
CGCTTTAGGGTACTCCCTGAAACTTTGGTTATTTATATTGTTTATGCTTATATGTGTGATAAGTATAAACATGTTCACATGTTTTATTTTACTCCTTAAAGTCATAGAAATATTGCTAGTTTATACATTTAATTTTGGAATTAAAATATACCGAAAATTGCCTAGATTTCTA
>SRE2099
TTAGATGTCCCGGCCATCGAGGAGGTCAGGACCGTCGAGGTCCCGGCCATCGGGGCGGAGAGGGCACGAGCCAATTCCACCGAGGGGGTCAGGCCCCCGCCGGCAAAGGAGGAGGCCAAGGAGGACGAAGACAAGAAGGGGGACGGCTCGGTCTC
>SRE2100
TCTAATAATAATCCATAACTATGAGTAACCTAAGCATGCTAATGAAATCAACTAAAAGCAATTGGCCCAAAAAAAAACCTGAACACGAAGCACAATACCCAAAAACCACAGAGGGGGTCAGTCAATGAAACCTGAACCTAGCTTAAACTTGAGAGGATTACCTCGAGATGTTTCTCTGTGACTCTGTGATCTGTTGGTGCAGATGAATCCGGGTCAGCAGCGGCTTGCCCGTCGGCGCGGTCGGCGGCAGCTTGGTGTCAGCAAGACTGGCGGCA
>SRE2101
TTGCGGCCGGAGTAAACGGTACATTTACCACCGGCGCAGTTCCCGAAAAGCTCGGCCACGCCAGCGCTTAATACGCGCACGTCAGCTCAGCTTCCGCCTCGCTTCGCGCGTGGGCGACGGTTCAGATCCCGCCTTTTCACACCTTTGTTGGTTACCCGCTCTCCC
>SRE2102
TACACTCAAGTTAATTACACAAGTACCAACTCTAGCCGGTGCATAGTGCGTATACTCCCAAGTTATTTGTGATCTTCCTCCTATAGTATATGCAACATTCATATTTATGAACTAAACTGATGAATT
>SRE2103
AATGGAGACCGCAACTATCTTATCTATCTACGGAAGCGAGCAATGCAGTAGCTACAAATTTGTAATATGCATGGATGTATAGCTACTATTGTCATTGA
>SRE2104
CTCTCGGAGAAAAAGAAAAAGAAAACCTAATACCAATTGAATTGGCAAAAAAGATGGAAAAAAAGAAAAAGGCAAAGCAGACCAGTGCAGCAAATATTGTCAAACCAAAGAGGCCTAAAACCAATCCAACTAATGATG
>SRE2105
GTGATTAAATGGCTACATGTCTTGGCATGATATTTACAGGGTAGCTTAATCTGTTCATGTTATGTTTAGGGTAAATTTTTCTAAATTTATTTCTATTTGTGCTTTGAGTTATTTATTTATTTGCAAACCAT
>SRE2106
AAGCTCATGGGCGGTCACCTTGTTGAGGACTTCATTTGGTGTCATTGTTGAGAGCTCTTTCTCATAGAGAATGGTTGTCACCAAATCATATTCCGGCCTTCGGAGAGA
>SRE2107
TTTATAAAATAATAAATGATTTCTTTCCTTCACGATAAAGTGGTAGTCCAACAAAAAGTTAACTTAAGGATGATCTTTGTGAGTTCATTTACTGGGCAGTCATTTATGGAGTAGTAATTATAACTAAGTATCTT
>SRE2108
ACCTTGCCTTTCACTCACTAAGGAGCTAACCTAGCACTACCTCTCTCAATTGTGTGCTAAGGACTAAGGATTTGAACACTTGAGCTCTAGGATGGCTTGGAGATGTTCTTGGATGTGTGTGGGTCTTCTCTGAACTCCAGCAACTCCAAAATAACCGGGGTAAGGCGCTTAAATAGCCCACCAAGTCGAACTAGCCGTTTTGAGCCGTTACAGCTTTTTCTGCGTAGG
>SRE2109
TACCCAAAGTAGATATAATTGAAAGATTGATATAATCAAAAGCAATAAACGAGGAAGCATCCACAAACAAACACAACAAGCCGCGACCAAAGTCCCCAAGGCGAACGATCGCGCACCCT
>SRE2110
TGATAATGATTATGATTCATATGGTGATTCATGATTATATTCTAACCAAAGTTGTTTATAATCATGTGTCAGAAAGCTTAATTTCATAATTAAAGTA
>SRE2111
TTGGTGCTGAACCTTTGAAATTTAAACCCTCCAACGTCCCTTTTCATGTTTCCTTGTGTGGAGACACTGAACTTCGGAAGGTTTGGCACCATTTTGATCCTCTCTTCCCTTTAAATTCATCTCCTCTCCTCTCCTTCTTCTCATTCATCCAAAGTCCAAGCACTCCACCCTTCCTCAGCCTCTTCTCACCTGCA
>SRE2112
CGGTGGCGCCAGGCCTAGAAGTCCCATTTGATATGCAATTCCTGCGGTTCCATCTTCTAGTTGGCTTGTGTGCCTCCGGATGGCGTCTATGTCTTCCATGTTTCTTCTTGCATAGGCACCCATGATTCTCATTCCTTGTTCCGGTTGAGGGAGGTCAAAAAATTGTGCTCCAAATGACGGGTCGGGCATCTCTCC
>SRE2113
ATCTGGGCCTCATGGGCTCTCCTGGCCTCCTCCTGAGCAAGTCTGTCCTCCCTCTGCTGAGTCACGAGCTGCTGTAGTAGTGCAGTGAGCTCGGACGGCTGAGTCACCTGGGACTCAGAGACTGTAGCAGCTGCTGAAGTCGGAGGAGCTGGCTCTCCGGACCCTCCTGCCTCGTGGTCGTGACTGGCTGGGGC
>SRE2114
TCGTGATATTAGCGTAACCCAAGTTCTTCTGCATGTGATCCTTATACAGATTATTATCCTCTGGTTTACAACTATAGGTGAATAAACATCTACAGTACTGTTGAGATGTGCCTGATATATTGCCATCAACGT
>SRE2115
AATGGCATGGCCAAAACTATGTTAGGAATGACGTGGTAAAGTTTCAGGTCGATCGGGAGTTGTTTGGCGCATGAAATGATAGGTTACAGGGAGGTCTAGGGGTTAAATAAGGAGTCAGGGACCTATTTGTAATTATTTCTA
>SRE2116
CAGAGAGAATGTATGCTATTGGCTAAGAGTCACCAGGAAGGGCAAACCAGCTTACAGGCAAATGGCAAATTGCACTAGAAAAATGATTGAGGATATCCCGTGCAGAAACATTAACTTTCTGTTTCCAAAACATCAAGC
>SRE2117
AAGTTTTGAATGGTCCTTGAGGGGGGATGAATCCTTACTAGGCGCATCATCTTTGACGAGCATCGTCCTTCCGAGCCTGAAGTTTTGAATGGGGGTTGAGGGGGGAGGGA
>SRE2118
GAGAGCTCGCGCAATTGCACACCAACCATAACCAGGCTCTGACTCTTCCCAAGCATCAGGTCAAGCTGAGAAGGATTATGGGAGAACAATTCGAGTGA
>SRE2119
TAACCAAGGACCGATCCCAACTCCTTCCCAGACAATTCCACGTTCGGCTCCCCCTGCACATACTCATGAATCGGAATTTTATACACCCCCGCACTCTA
>SRE2120
AAATTGTGCGCGGGCCTTCGGTCGACGGCCGAAGGTGGCGCCCCCAATAGTAGCCCCTTGGAGTCGTTGTCCATCCTTGGAGGGGCGATGACTTCAACTTTTTCTCCCGAAGCGCC
>SRE2121
CATACGGATGATCTTTACCCAAGGCTGGACGCCATTGGATAACAGATCTGGGAACCAAAAGACCATGCTAAACTAAAGTTTCAAGGTCAGATTCGGAACACTTACTTGTGTTCCAGCCTTCTTCATGGGTTGGCTCTGCAGCCGCACCCTTCCCCTTGCTCGACTTCTTGGGAGCCATCCGGAAATCAACAGATCGCTTCACGCGCATACACTGGCGGAAACCC
>SRE2122
TAGCTTGCACCATCATTGCATACGTAAGGGTCACAAAGGAGATCACTTGATGAAAATGAGACTTGTTTCATATGCAAGATCTTAATTCATGAAAAGTGAAAAGAGCAAAGTGTTAGGTGCGTTATTGCCTAGTGAGTCATGTCATGATGAGTTTGAAGCTCTCTATCTTCAATATTCCTATGACATGGCTCATAC
>SRE2123
TGCCCGGCCATTCTCTCTTTAAATAGAGGCCGAGGGGTGGGTGTTGAGCTCTCACACTCAACTCTCATTCACTCACTCCCTCTCAAACTCTCTCAAACTTTGCTCTCGGGTTTTCATTGGATTTTTGCTCAAGTTTG
>SRE2124
TGAATGCGGCACTGTTGACCCAAAAAGCAAAACACGGGAAATCAAAGGAAAGGCTCCACAAAAACACGAAAAAAGACCACAAGACGAGAAAAAAAAAGTGTGGACGCAAAAATAAACAAAATCAAAACCGAGCGCAAG
>SRE2125
TGATAGTCTGAAGCTGATTTGTAATTGTAATCGGCTGCTGTTGTGGCTGCACTTTTGCATTCGGTGCATTCAGACCCATTGATGCTGGATCAAAGGAGAGCAGGTCTGAAATATTGAAGCCCTGCTGATACGATGAAGATTAATTGGGAATGAAGTGCATTAATGGGGTGATCAGCTGATTTAAATTGGCTCGTGA
>SRE2126
CACGCCCTGAAACTCAACATCTCTCAACATTTGATCAACATTGTTCACACGAGGCAGTAAATCATCATAGTTGAAACCCGTAACTTCTTGGTCAGTCATTTCCTCAGGCTGCATCACGCCCGGTGGGAATGCTTCATCTTCCTCAAAGTCATAATT
>SRE2127
AGGGTATTCCAGTTAAAGTAAAATAGTTACATCTTTGGGCTGCACTCATTTATTTCATATGCATACGTGTAGCATCCGCAGCTGAGGGCGCCGTATTTGAGGTGATCGCGGCACCGCAGGAGCAGCCGACGCAAGCCCAGGAGGAGAGGTGTGAGCACCCGGCCCAAGGC
>SRE2128
TCATAAAACTTAAAAAGATGTGTTTGAAATAATAATTATGCATGCATGAGAGTACTAGTGGCGTCATAACACTCCTCACTTGGTCCATTCTTCTCTAG
>SRE2129
ACGGTGACGGGACGATGAAGAGGCACCCAAAGAAAGTGGACCAGGATCAAATCTTGGGTTTCTTGTTGCTCCGGCATGAGATGGAGGAGGAGGAGGTGCATCTCTAGAGCGGGCATGCATATGAAGAGGCTCATGCTT
>SRE2130
GCATGATTCTTTGAATTGGAGTATAAGTCAGAAAAATAGATTAAAGCAGATGCACCCAAATATAAATTGTTAGGGGCAATAACCCAAGT
>SRE2131
CAAGAGATGACATTACCACATACATATTTCACGATAAAGTTGTAGTCTAACACTAAGCAAACATTCTTATCATCTGGGCAAGCGTTTATAGAGTAGTTATCTAATAACTATTACTACACAAAACAACATGATCAACCTCATAAAACAATTTGATTATACTTACAAAGTAAGTGTTAGTTAGTTTATAAAGCATGT
>SRE2132
GAGGTCCCCTTTTATAGACCAAGGAGGTCAGTTCCCACCATTTTCAATACGGAAACACCTGGGCACCGACTTGGAGATGATAAGATCAAATCTCCCGTCAAGCCGCACCTGGATGGGACCCGG
>SRE2133
GGTAAGATTGGAGCCGAATGCTCGAAGAATCCAAGTATTCGAGTAGTAGCATTAGAACGAGTACCTTATTCTATTCTAGACTCCTTTGATTGGAAGCTGTCTGATATTTCATATTT
>SRE2134
AGGACAAAAACGAGATCGAACGCGGCTAACTCGAAAGTTACTCTGGAAACTTGATTAGCGCTAATGACGGCGATTAACCCTGATTAGCGACTAACCACACGATTAGCACCAAAAGATTAA
>SRE2135
CCTATACAACCAATTGAAGATGATGAACAAATGCTAGAAGTAAATCAATTGAATGAGGTATAAGGTCATCCTCAACTATATTCCTCACCATCACTTCA
>SRE2136
AACTGAAGAAAAGAGAAAGAAGCTATGTGCAAAAAGGGTCCTTCTCAGTGCATATGCTTTATAGGCATCTCTTGGGGTCATGTACTTCAGGCAGTAAGAGAA
>SRE2137
CAGATGAAATGGAAAACCTCAAAAGGAACAAGGAAGAACCGCACCGGGAGGCGGGGAGAGTTCTTAAACAGCTCAAGACCTTCTCAAAGTACCGCGACTCAATGCAACGAGAGCTCGTAGAGCTGAGGCAAGGGAGGG
>SRE2138
TGCATCAAAGAAAAAATTTTGCTGCTGCGCAGAAGATCCAATGCAAAAAAAATAAACAAAAAAAAACACATAAATCACCCAGGACACAAGGTACCCATCAAATAGATAAATCAACGAAAAATAAAAACACATAAATCT
>SRE2139
CTTCTCGGCAGCAGCCTTGTCCTTCTCCAGCTTCTCGACAGCTTTAGCCTGCAGATCAAAATTATCCTGCTGCTGAGATACCACCTGGTCCTCCTTCA
>SRE2140
TGGTGCTAATGGGTGTCTTGAACTCACAGTGGACACTTTGCCCGGCGGTTCAGTGGTGGTCATAGGATGCGACGCTGGTGGCCACGTCTATCTCGCTGCAGCTGGCGGAGCGGCGGCAGGCGGCGGTGCCAGTCATCA
>SRE2141
GCTTGTTAGACACAATGAGGTAGTAGAAACTCATGATACATGTATTGTTTCTAGCAAGCAACTTAGAGAGGAGCATGACAAGTTACTTGCTAAGCACAATGAATTGAATGTTAAACATGAGGAAGTAGTTGT
>SRE2142
GTACTGCATGTGAACTTTTTATTACAGACAGAACATACTCTAAAAAAGAACATGTCCAAAAATCATGATCAGATACGGCCTAGTTTACTCAGCACAAAAATGGTAAAACTAGCCATGAGATGCTAAGCATGATTTTTAACTAGAGAAAAACTCAGTAACTGCAGCTCAAAATTTTTAGGC
>SRE2143
AGACATATTTAAAAAACTGAAGTATTATAAAATGAAAGTTGAATTTTCAAAAGGCATTCGATAAGGCAAAATATAGCACTATTGAAGC
>SRE2144
GATCAGTACACACTACTCGATCTATACACAAGTACTCGAAATATTCAACTACTTACCCCCAGCAGCTTGAACGCAAGCTTCAACTTCTCCTGCAGCACGACACTTCCCGATGAAACCTGGGAAGTACCCGCCCGCACTTCAGAAATCGCCTTTTTTGGCGCATCTTCAATCGTCCCCACAGTATTCCCTGGATTTTGGGAATCTAGAGGGAAAAAGAGCTACTTAATCAAATTAAGAGAAAAGAAAAA
>SRE2145
AAGATAAACTCAGATGAGTTTTTCCCTGTGGGAAAAAGGAGCCTTTAAGTTTAAGGTTAAGAAAAGCTTCCGCTGTTGTATGTCAAAGAAAGAATGTTTTGGCACTATTTTGC
>SRE2146
TAGAAACTAAAAAGACAGGAATTAGAAACAGAATCGCTAAATAAGAAAAGCAAAGGTACTGATACTTAATAAGGAACTTATGTGCCATCCAAAAAT
>SRE2147
GGATAAAGAGGTTTTTTGGAATCTTCAACAAATTGCTTATATTTACGCAGCTTAGCTTCAGTCATATCATCTTCTCCCCTGACATCATGGATCATCTCTTCAACATTGTCGACCAAGGCATCAAACTGGTCGTCATTG
>SRE2148
ACAAACTAACAGAACCACCTATAACGAATTTGTGCAATCAACACTCAAGAATATCAAAACCATAACCACAGAGAGCTAACGAGTATAAAACTTATAAC
>SRE2149
CATCGCCGAGCTCGAATCTTTTCCGGCAATTCGTCGTCCGGTCACCAAAAATCTAATATCTGTCCTGACACCGAAATCAAGCATCGTTTAAACTTTCCCTGTTCTCCTCGTTTCTCGTGCGCGTCGCTTCTCGTCGACGCCACGCCCGGCTTGCGACCGACGCTGTGAATCCCGTCGGCGCCTCCT
>SRE2150
GGAACAGTCGGGCGAGATACTCTTACGCAACGAAACAGTAGAATCCAACACCAAAAACTGCTCTAAGTTGGATGAAAGCACCCTCCAAA
>SRE2151
TCAAGTTAAATTAGTTATTGTTATGTAAAAATATATATTTCTATTCTATGCTTAAATGAAAGAAAACAAGCTATACGAAGAAGATTCAAGAAATCATAATTGACTCACAA
>SRE2152
TATCTAATAATATGATTGCTGATGTTAAGAAGAAAGGACTTGCTTTATGGGCTATGCACAATGATCTTGCTATCATTCCTGCTCAGGATGTGCCATGCTATACTTTGTCTTCCTCGGTGCGTTTTGTTGTTCCTAATCTTTTGCAGGCAATTGGTGATGGCA
>SRE2153
ATCGGTTCAACCGGTGCTTAAGTCTTCGTGGCACGGTTTCTGCATCGCCTCTGGAACAACCTCCGACCGTTACACCGGTGGCCACCGGTGCATCCGATGGTTGGCGGATGAACCGACGCTTAAGCATCGGTTCAACCGGTGCTACTGTGTGGAGTTTTGGCCCTTGCAGTGTCTCTGGACCTTACTCCTGCCGTT
>SRE2154
GAGCAGAGTTTGCTGCGCCGCCGCGGCCACTCCGTTCCGCCGCACCCCAGCTCCGGCCAGATTCCGCATCCACTTCGCCTTGGCGCCAGAAGCCTCCCCGGGACCTCCTTCCTCGACCTAGAGTCCTGCAACGCCCGGGCCCCAAAGCTGGATCTCCGCCACGCCGCCATGGACCCG
>SRE2155
CGAACGAGACAAACAGCAGGACCACACTAACCTTGAGATACATGAAGGTCCATTCCATAAACACAGCAAGCACCTTCACGATGTCCATGAACATCAAAGGATCATCAAACAGTTCCCTTACCAAATAACCCAGAGGTG
>SRE2156
TTTATTGCTCTAAGGGCGACTCATATCGTGTCGGCCATGTTACAACCGATGCATCTGACTTGCAAATCGGCTTTTACATATTTTTTGCACTAAAGGCAATACTTCCTAGTATTGGCTATAACTTACAAAATCCGGCCGATACTACAATCGGCCATATCCCTCATTGATCAAGATTCTTCCGAAGAATCTCCTGAC
>SRE2157
CCATGGCCACCAGGGCCATTGCCGGCGGCGTGGCGTGCTTGGTTTGCTGGCTATGGGCCAAGGCGGCTGCGGGGCAGGGCAGCACGGCGGCCAGGGGAGCTCCGCGGCCCCAAGGACCCCCCCCCCCCCCCCCCCCCTCGCGCAGGAGCAGCCCGCGGCGTGCGCCGGCGGCACAGTCCGGCGACCACGACGGCGCGGCGGCGTTCCGACACCGGCGGCGCGGGATTTGAGCGGGGAAAGGGATGGGGAGAAGGAGGAGGTCGCGAGGAACCTCA
>SRE2158
TTTTAGCCTTGTGTGTTGACTGATCCCCGTTTTTCTTGTGTCCCGTAGGTCAAAAATTCAAATTTGCCGAAAGAAGAACTTCCATAACGTCGGGTTCTTCGACCCCGATATTATACACGAGAAATCGG
>SRE2159
CTTTACGTTCTTTGTTTATGCACGCCATACGTTAGCAACGCATCGTGTGGGCGGCAACAGATCAGCAGAGGCGGGGGCGCGGATC
>SRE2160
CCTCCGCCCTCCCCCTTCTGCGCCGCCGGCGGCCAGCACGTGCTCACCGCGGACCGGCCAGCCCAGCGCGAGACCGAGCACGACAGCCACCCCAGCAGCATCCTCAAGCTCTCGCTGTGC
>SRE2161
ATAAAGTTTGAGCTACAGTAAATGAGTAGAACAGGATTTAAAAGTGAATCTTGCTAAGCAGATGTTAGTTTCTTTGAATTTTTCATGATTTTTTCT
>SRE2162
ATATCTAGAAGTCCATGTCATTAGATCAATTTTTGGGCACCAATTTAATGCATCAGTTTAACCGGTGCTGCTATTTCATGTGAAACTTCAACCAATTCAACATTTCTTTG
>SRE2163
TCTCAGTTGCAACCGTTCCTTTTTGTTGTAACTGCCATATTGAGAAATTCTGCAAGAAACAAGTGAGCTTTCAGAGAATCTGCACTCCCTGCCCGAAGACATCAAATAACGTCTAGCTGCGAGCACAGTACTCACCTCCTTGTACTGAATGGCAACAACGGCACCGGCGAGAAACACCAGCACAGAAAAGATCAA
>SRE2164
GTTTTTATAAGCACATGTATTTGTACCAGTCAAATAATGTAAGTTTGTTACGAGATCAATAGTCTATTATCTCAAGATGTGCCACGGAATGTTTTGTG
>SRE2165
TTGGGCCAAACCCCCCCAAAATTTTCAATTTTTTTCATAAATACATAATTTTCCATCATTTTCCAACCATTACCATCATTTTTCGGTGAAATGCACCGGAATACCGGTAAAATACAACGAAATTCCGGCCGGAAAACCGAAATTTCGGAATTTTGAATTTGAGAACTCTTTCCAGTCGAAATCACCGGAAAACCGCGAAATTTCGGCCGGTA
>SRE2166
TTTTATAGAAATCAGCGGTAACTCTCCGTCGTGGGACATTTCGGCCCCGGTAATTTACCAATCTCAGGTCGGTGCAGGAACTCCCTCTCCCTGCACCTCACCTGACTCCACAGGGGTAAGTGGACTAGAGGGAGGTA
>SRE2167
TTAAACTCCCCCTAGATAGTAGCCTTCTCGGAAGAGAGCGTCTTCACCCGCACTTTTAGAGTATTCACCTCAGTATCGTCCTGGGTTTGGGC
>SRE2168
CGCCGCCGCCGAGCCCACGGGGATCCAGGCCGCAGTTGAAGCGTCGGCCCCGCAGCGATTTCCCCCCCCCCCCCCCCCCCCCCCCCCCCCCCCCCCCCCCCCCCCCCCCCCCCCCCCCCCCATGTTCACTGTTGCGTACGGTACCGCCATGCCAACCGAACCAGGCGACGTGTACCACGGGCAGCAAATTCCGCCTAGATACACAAGAGTTGGCGTGGAGCAGGTGTGCCAG
>SRE2169
GTAGTTTTGAAAGGGGATGTCACTTCAGCCAGGTATCCAGGAGCTTCCATATTCTTGTGACAATGCTTTGCAAGTTAGCACCTCCTGCGAAATCGATGAACCTTTTTCGTTGTGACAATTTATTTACTTTGTTCTCCC
>SRE2170
GCCAACTATGGGCCCTCTATAGAAGCCCAATTTACTCGGCCTGCTGGAGTGGAGGCCCATATTTGGGTGAGTAAAATTTAGAAGTGGGCTTCTAAATAGACATTTGCTCACCCAAATTTAGAAGCACTACTGGAGTTG
>SRE2171
AAAAAGGAAGATCTAGGGGTGCGCTTTCCTGCATCACATCATTGCAGCTAGTAGCTTAGTACCCTGTGAAGTAAATGGAAACATGCAATTCTCACTACAAAATTGGTTATCACTATATGAATTCAATACCATGAATATGAAATCCAACTGCTCCAGGTTCCTTGTGAGAAAGTAGTTAGTGAGACAGAGAATATTGC
>SRE2172
TTTGTAGGTTATAAGCTATCAATCACAAGAGAGCCCATTTTTATCACCTTAAAATTTTTAAATCAAATTTAAAACAAGTTCATGCTACAGCAACTTACCCCTATTCCTGTTGTGGGCTGCTTGGAAGAGACGGGACCTACCCCGATGAGTTAGAGGGGGTGCTG
>SRE2173
CGACAATGAATCTCTCGAGATCAAATTCTCTTAGCACTATTCTTTTTCTCAGATTTACGGAACACCAATCTGGGGTTAGCAGCAGTGATGCGTGTGGAGTGTTGTCCAAATAACATAGAAACTTATTTAATGAAG
>SRE2174
CTAAGGTTCAGCACTAAAAGATTAAATGGTTTGGCTTCATATAGAATTCTAAGTATTAATATGATTAGAATTGCAACTAATCTAATTTTCTTTCCCAG
>SRE2175
AAAAAAATCTTTATTTCGAAACAAGTATACGTCGTTAATCTCCATCCAACAGTGATGGCACTACCTTTCGGAGATACACGATGCGCTATAAGGAAGTCGCGAATCGGCTGGTCGCATCACC
>SRE2176
AATCTCCAGCCTCCAGCTTGCTCTGACGAAGACACCCTGCCTCCAGCTTGATCTGCCAAAGTATCAGATTTATTCCTTTTGTTTAGGAAAGTGGATTT
>SRE2177
TCCACCTGCATGTGTATCGCCAACGCAAGGAGCTCCCTTTTTTTCCTTGCCTTCATCTTTAGTACTCTGTTATTACTTCATTTTTTAAATCATAATCCTTTGCAAAAATCCAGCAATTCTTTTTTCAAGTTTT
>SRE2178
TACTAAAGAAATATATATATCTTGCGTGGCTCATATGCCACATTGTTCAGATGTCATCGCCAAAAACAGTTGTTATTTAGACTATTGTGTCGTGTCTTACTAGGAAGTGAGTCTTGGAGTGAGCCAGGGAGAGAATCTTCATGTAGCATGCTTAGAAAATGTGGCACATTCTGCCCTACACCAATCCCAACAGCT
>SRE2179
CGAGGAGGAGGAGCCAGAGGCGGTGGAACCACTCGAGGGCGAGGATTCGGGCCCGGACACGGCCCTTGGCGACATCTGCGGAGATGACGCCCCCAAGC
>SRE2180
TTGGATGAGATGCATGTTGAGCTTACTCGTTTAGCTAGAACTACAACTAGAATGCGTGTGATAGGTTTAGTCATGCCTTCGGTCATGCTTTATCCTTACCGATGTTCATGGATGAGATCAACCTTCGT
>SRE2181
GTAGAGGTATATTTAATGCTATGAAAACTGTAGGAAGGTTAAGAATGCCCTTACAATTGATTAGATGCTAGTATCTCAAAAGCCAAGTTAATCAAAAACATATGCGGTAGAAGGAAAATAAGACTAATACAAAAATAA
>SRE2182
CTTTCAACGGCGGCAGTAGACCCTTCAGGGTTCTCGGGTGGGGCTTGTGGGGTTCTCAAGAGTGGTCCCCATCCTATGACGGGTGTCCCGAGTAGAACATGGTCTTCCCCAATTGCCGGGACTGGCGTTCCACTTCTGGTCCATTCTTGCATACGCCGGTCTCGGGCTTGCCTGAGGCTCTCCTGAGCAACCGCT
>SRE2183
CCGGTAAAAGTTCTTTTGATCAACAATTAGAGAAAAACAATAGGTTCAGAAGAACAAAAACGCAAACTTTAGACTCAGGGGAAAAACAGATTCAAACAGAGAGTGGACAAAATTATAATTGCCGCACAGCAATTAGCA
>SRE2184
ACTCCTCGCCGCAGAACGAGTACCAGTCGGATGTCCGGCCTCGGTATTTGCACTAGGGATGGGGCTGCCCTCCCCATCATCATCCCCACCAGCTGCCTCCTCTGCTACATTATCAACCTGACAAATAAA
>SRE2185
CGGCGAGTTCGATGGCCACTTTCGCTTTCAGCACCATGACGCCTCCCAGAGGCGCCACCTTCATCTTCGGTTCGTGGGTCTGCGTCGCCAATGGTTCAGGCGGCTTCGATAGCCACTTAACCAACTCTCCCACGCCGA
>SRE2186
GGAAGCTTGCCGCTTCCACCATCCTCTGGGAGCTTCTCATCGCTCCTCTCGGAATCCAGCAACGGAGAATCCCAAAGCATGGAATTCACCATGTCTTCAGTCTCACGAGCACTCATATCAGGAGTACCCGGAGGCTTCTCCATTGCCGATTTGGGGACTGAATCGTCATCAGCATCTT
>SRE2187
AATAACAGGAGAAAATCCGTTCCGAAGGCCAAGCAACTGGAAAGAATGACAAAAAAAAGCACAATTACCCTCAACATCCTTCCCATATGTATACCAAACCTAGAACAAACTGCAGAAACAAATAAAAAAACACGAACA
>SRE2188
GTAAAGCCAGGCGTACCTCAGTGTTCGTGCGCATCCGAGCCCCCGAGGGTCCGGAAGGTTCCCAAAAAATAAATAAGTAAAGCATACTCCTTTATTGTTTCGGGAAATCGAAAATGCGAGTACAAACGATGTACAAATAGCTCGGAACTC
>SRE2189
CTACACAAGACCCCTGCAAATGTACCTCGTCTCGGGGCGCATCTTGATCCTCCAAAGATCCTCGGGATCGTGGGGGAACTCCGCCACCGCATACTTTGCCCGCCGGGCGGCGGTGCTGTGGGAGAGCAGCTTGAACGATGTCCTCGAGCCCTCCGCCTGGCTCCCGGGGGTGAGCTGGAAGATAGGCAGGACCCT
>SRE2190
AGCTCCGACAAACAAGAAAGATAACTTAAACTGAACTAGAGGTAAACTACTCCCGCAGACAAGTACTAGTACTTGAAAAGATAAAAAACTTGCGGAAAGTAAAG
>SRE2191
TGAATCTGGATCACCCTCCGCTAAGTCTACCCTCCCTGGTCATGCGGTCTTAGTCTGATTGTTGTCTTTGACCGAATTCGGAAATGAGTTATATTGAA
>SRE2192
AATATTGTACAATGATTGCTCGGAAGGGAAAAATAGAAGGCGAACGCAGACAGCAATTGCATAGGAACTGAACCTTGATCACGGAAAATTGACTCTCT
>SRE2193
CTCAACAATAGAATGAGTGTATGAGTGTTGCCTGGTGTCAAGAGAGTGCAAAATGACCCATTGGAGGGGTATATATAGGCAGCTCACGCGGATAGAGCCGTTGGAGAAAAGCTGCCAGAAAAGTACGCAACGCCGGTTAATCCGACGGCCCTCCAAAAGTCATCGTCGGTTTAACCGATGAATGTAAACTGCCC
>SRE2194
GGGAACCCCCCGGCGGACGGGGTCGAGCCCATGGACATTGACTTCGGGACCACCTCCGCGGACGAGGCCGAAGCAATGGAAGTCGACGAGGCCCCCACTTCGCGAGACTGGCGCATCCAGTACCT
>SRE2195
TAGAACGCGCAAAACAAAAACCAAACCCAACAAGAAGCACAAGACAAGACCGGTCAGACCGGTCCCCCCAACCGGTCAGACCGGTCGGACGCAGAAACTCCCAAA
>SRE2196
AAAGTTTGCAAAATTCTGGGCTGTCTGAAATTTGGTACAGCGGACGGTCCGCGGGTAAGAGGCGGACAGTCCGCCGTTCATGAGACTTGTTCACCAGAGGCTCTGCAGAGAAGTTCTCAACCGCAAAATTACACTG
>SRE2197
AGCATGGAATCCACCATGGCTTCAGTCTCACGAGCACTCATCTCAGGAGTACTTGGGGGCTTCTCCAGCGCCGATTTGGGGGCTGAGTCATCCTCAGTCTCCCCACTCGCCCCCAGGAGCGTGTCATTGAAAAAAACG
>SRE2198
AAATCATACTGAGCCCCAGCATCTATTTGTGGCTGATCTGTGCACATTAAATTTTATTTAATCCAAACTTTTGAACCAAATTGACTGGAAACACAACTAAAACTGAACAGTTTTTGCTTGAAATACGTTGGAAGCCTGGCCATTTCAGGCTTTATACGCACAAAAAAGGTGAAAAATAGGGACTAATGCGTGAAA
>SRE2199
GCCTTAGGTCCCCAACGGACGGGAATTGAAATACCCTTTGGCACCGGGTGAGGACAACAAACCGGTGCCTAAGGCTTCCTTTCCCTTTATTTGGACTGATGGAACGCTAAAAATTGAAATCTCTAAATGACGCAATGGTTTCTCAAAGTGTCTTTGGGCGCCGAAGCCGGGGTTCGACTCCCGCCCAGAGCACCTTTTTTTT
>SRE2200
TGTCAAACCAAATTTTGTTAGACTCCTTGTGAGGTGTAGTTTTCAGTGGTGCAGCTTGTTCACATGATTCCTTGCTGTTGGTTAGGGTTTCATTTCGTTTTCGTGCTTGCTGTC
>SRE2201
CCATGGATTGAGAAATGGATTCTAATGGGTTGAATCCATGGACTGTCAAACAATTTAATTTGGTTTGGCTTGAAATTATACAATGGTTTGGTGTAGTTTGGATTATCAACGTGGAGGGTTGGATTGGATTGGGGGGAC
>SRE2202
GGCCGAAACCTAGGTTCAGGGAAGATTACATGCATGAACTTGCCCCTGCAGCGAAGCCGTGGCCCGAGTGGAAGCAGAGCGAGGCCGGCCGGCCTCCCCTAGGCCGGTCGGCCTGGGTTTTGGCCCATATGGGCACCGCTTTGTCATGCAACTCCATGAA
>SRE2203
AAACCAAGTCGCTCGAATGTGAGACGTCCTTGATCGGCTCGAAAGAAGTCGCAGAAAAAGGGGTGGCGAAGTTGCCGAAAAGAAAATAAAAGGTGCAGGAAATTGTAAAGGTTTGTTGTATTGGATGTGTATCAAAC
>SRE2204
AAAAAAATGTAAGCCAAGAATCCCATACCATATGTAGTACCAGTAACACCAAACATCAATTATTACAACCAACCAAAAAGACTCGACTAATACCTGGGGGCTCATCCTGTTGTCCAAGGCCTCATTCAGCCTGGTCACAAGCTTGTCCAGTTCCCGGGCCTCCTTCACTTGCTGCTAGATCGAGGATTAGGATCGTGTGGGTTAGGGTATAGATGAAGAGTTCAAGAACTCTTGTGATTAGGATCACTAGGGTTAGGGTTTAGAGGAAGAGGGC
>SRE2205
ACAAACTACGAGAAAAAAAACAAATAATTAAACATTACATCTCTGATCAGATCATCCAGAGAATGACCGGCAGATCGGCCACGACAGTAACTATC
>SRE2206
GTGCTGCTGACGGTGGCCTCGCCCCGGTCAATGGCCGTACTGTGTTCGAGGGTTGTCGCCCATGCCCGCCGAGGGTCCTGCAGAGGAGAAGGTACAAAGATTTGGTAGCATAGTGGCGGTGCAGCATCAGACATGTCCGCACAGCGCGCTGCAGGTCCACACAGCGCCGGGAGTAACGGCACAGTGACCGGAGCA
>SRE2207
GGAAATTACCGTTAGATGTCACTCCCAAGGGCCTAATTCCCCACAACCCTTCATGGTCGGGGTCAACCTGTTCGTTCTTCTCCTAAGAAAAAGTTGAACTGTGAAATGTT
>SRE2208
TGAAAACTTCCAAGACCTTGAGGCAAGAACTAACATAACTCCATGTCATTATATCATAGAAAGCAATAAGCAAGCAATCAAGTGATCCTAAACATGAGTTCCGAAGGCATTTCGGTACTTGCATAAGA
>SRE2209
TATTATATCGGATGACATAGTAAATTGTCTTTATCCAATATTTACGCTTATGTGTAGATTTACTTGGCATATATTTCGTAAATTATTTAAGAGCTTGT
>SRE2210
GTGTTTCAGGAGTCCTTTCTCGCTCGTTGTCCTCCCAGCTGCTACCTCTCTAAGGTATAGAATCTCCTGTGTGTCACGCGGTCATAGCTTGGCCATTTACCTCATCAGTTATCTGGCTTACCCCTGCTGAATTAGTCGGTCGATAATTTCAGTAAAGGTTGTCACTACAATT
>SRE2211
TTTTAAACAACGCAAAACAAAATAAGTTAAAAAAATGATAAAAACAAAAAAAAAAAGATAAAAAACAACACAACAGTACACAACACATAACAACGAAACTAACAAAATTGGATTTGGCATTTTACGAGTTTCACACAA
>SRE2212
TTACCACAGTGCTTGTTTAATCCTTGCTCTGTTGTCAATCTTGTGATTGTGGAATGTTTTTGTAAAGTGCCGTACATTTAGCACTCATTTTGTTGACGTAAACATTATG
>SRE2213
TTTGGAGAATTGTCACTAATGGGGGTGAGAGAGGTGGTGTAATGGTGGCTAACTACGTCGCCGCTTTTGTTCCTCACGGTGTAAGCATGCTGCATTCCCTCCTCCATGGGCATCGGAGGCATCGGGTCGGCGAAGAGGCGAACGGCGACATCCTTTGGGCGAAGTTCGCCCATCGTTGGCCTCGGCGTAGTTCCT
>SRE2214
GATGCTTGGCCTACGATGTTGGCTCTGTGGATTGATGGTTGCTCTACAGATGTTGGCTTTGTGGATCTATGTCTATTTCTGCTTAGTACTTATTCTCTCGGCTACGTGAATTCTCCCTGGGAACCCTAGGGCCCTATCTGTTCTGTTAGCAGGTTTGGTAGGGACTGAAGGTCAGCCTTAAACTGTT
>SRE2215
AACTACTCGCTGGTCAAGTAGTAACAGTCCCCTTTGACGGGTCCGCTGTGGTGGAAGGGACAGCTTGTCCCACCACAGCATCATCCCCAGATGATGCA
>SRE2216
GTGCCATCCATGGAATATGAAAACTAGGACCGGTCTGCAACAACATTGAGATTGGTCGAGGAAGGCGTGAGGCCGGTTCAAGCAATCGGTCACAAAGTCAGTTGGCTAATAGCCGATCTATCGGCTCGGGGG
>SRE2217
AATCATTTGGTCCAGTTGGGTTTAACTGAAAATTCTCAAACTTTTTCTGTAGAATCTGGGAACCAAACTAAAGATACTGTAAAAGTTTGAACCCATGAATCATATCATAACAACTTGGATAAATAAAA
>SRE2218
GGAGGGCGCCCCCCCGGCAGCCTTCGAGGGGTGGGACGAAGCCCAGGGAGCGACCGTGGGCCACGAGGAGGCGGGGGCCGAGGAGTCGTCCTTGGTGA
>SRE2219
GGCTGGTGCGGCAAGCCCGTCGGCCATGTCGGATGGAACGAGTGGTCGAACTACTGCAGCGAGGAATGCAGGATCCGTAGGTTGTGCGAGTCCATGTTCCGCATCTTCCGCCCTCATCCTTAGGATGTTTATGTACTC
>SRE2220
GATGTAGCGAGAACTTGAGGAGCTAAGAGATCTGAAAGATGCTGCTCAAGTTGTGGCTGATATTGTGGAGATCCCAGAGGGAAACAAAGACGAGCCGCTTACATTAGCGGGGAGGCTTCATAAAGTGCTTGAAAGATTTAAGAGGTACGTCTCCACAACCACCCGACAGTACGTAGGACATGTAATCGGGTTGGTGAAATCTTACTAGCCACGTACTTCGCTTGATCTGCTATGGGAGGGTGCCAAAGCCGATTGCAGCGATGACCAATTTGGTC
>SRE2221
CTTGCTAGTTTGCTCTCTTGACTAGGTTGCATATTTGTTAGTGTGATCTTTCTTAAGGATGATGAACATGTTAGTGTTTTATCCTACCTAGTTTGATTATGCTAGTGTGCTCTAGTTGATAGAATCAAACTTGTAGATT
>SRE2222
AGCGCGAGCACCACCTCCGGGGCAGTGCCGGTGGCGTCCTGAAGGTCGCCGCTACACCGCCAGGACCCTCAAGGAGCGTCTGCGCTACATCCCCGACGCCGTCAACACCGTCGACGTCGTCACGTCTACACCAACTTCCAGCGACGCCATGGACACCACTACTGCTGGTATAAGACCGAATCTAATCTATTCCGC
>SRE2223
CTAAATCGACCAAGGAAACATGATTCTTTTGCTAGGGATAACATCTATGGTCTAAATGTAGGTGTTCTACCAAAGGAATCGAACAGATCAATCCTAGGTAAAGAGATCGGGCAAAAAGATTGATTTTGTACCGTTGCT
>SRE2224
TCCCGATCTCCCGAAAAACCGGTCCCGACATCCGAATCCATCGCTGTCCCGTCTCCCTGTTCGCCCTCGTCCCGTGCATCACGCCCGACCGGCGCGCG
>SRE2225
GATTGAGCAGCTTTCAATTCATCAAGTTCAGAAACAGCAGATTTAAGCAACTCAATTTCTTTAGCAGCATTTTCCAAATCAATCTTAAATTGAGTATGCCTAACTTTGGTGTCCTTAATGAGCTTGTTGCGATTATTCAAAGCATAAGTGAGAGACTCAACCTCAAGAATGAGTTCATCATAAGTTCTCACCTCG
>SRE2226
GATAATTTCTGAAAATTTTACTGTACATTGAAGAGTATGTGTACAAGCTTATGTAAAGTTTTGAGCTCCAGAATCCTTGTATAACTTCCTGTAGAAA
>SRE2227
CCCCCAAAGCATGTCAGACTTGTCAGTTGAATTCATATATCAAAATTTTCCTTCAATCTTTTGCCAATGTCATTTAGAAGAATATCTTGAATCTCTGTTCTGCTTCCTAACAAATGGATACCTTTGACTGTGCAGGTCATGACAACTGCTTATTCCCTGGAAGGTAAATATCCGAAACTTTTCCTCTGTAACGTC
>SRE2228
GGAAAGTCCTTCTCTATGAGAAAGGACAAGAATCCCTGCTGAAATTCAACCAGACCCTGATCCAACCAAAACATGGTTTTGT
>SRE2229
CTTCTTCTCCGCACGCTCCTCCCAGGGGTGCTCTTGATTTCAAGTTCTTCGCGCCGAAAAATCTCGTTCAAGGTACTCCAACTTGTGCCGGCCCGATCTATCTTTCTAGGAGGTTCTAAGTGATTTCCTTTGGTCAAT
>SRE2230
GTATTAGGTAGCTAGCATGTAGTGTAATGTATATATTAATTTGGACTTCTATTTATCATGTTCTATAATTTAAGCATGTAGTGTAATGTATCTATTAATTTGGACTTCTATTAATTTTGTATTTCAATGTTAAATTCGCAAA
>SRE2231
GTTTCTTTTTCATCTGTACCTGCACATGGTCTTATTTAATTTTGTGTGTGAGTATGAAATGCAACAGTATATGGGAATTAATATAAACATTAGAGAAGTAACTTCCACTAGGAAGCCCATTGTTCTATAGCCATAGAA
>SRE2232
AGTACTTTTTCATCTAGGGACTAAAACGCCTCAAAAATGCAAAACACAATCAAGCACTTGGGCCAAATCCCCCCTGGGGCATTCCCGTCATCCGTACTTGGGTGCCAAAACCCTTTTCTGGTGTAAAAGGCCAAA
>SRE2233
CTCAAATTTTTACTGCGAGCTTATAATCTGAAGTAGAAACCATTGTAAAAGTTTCAGTTTTTTAAACTTTGTATAACTATTTATGTAAATTTATCCT
>SRE2234
CAGACTCTGTGCGCCTGACACGCACCCGAGATGCGCTAGCGGACCGTCCGCGAGTGAGGCGCGGACTGTCCGCGGGTAGGGTGACATGGCAG
>SRE2235
ACTCTACGTTGTCGCCGTGGGGACTGCGCTGGGGATTCGACATCGTGCTATAGAGCAAATAATAGATGCATTTGTTATCTTCATATATGATCAAATGACGCATATAACAAAAACATTATAAAACTAGTTATACCTCCG
>SRE2236
GGCCACGAAAGCATGGATAAATAAACATAGTAGCAACAGACGACCAAGAGGATCATAAAGTAGGGAAGCTAGCAAAAGAAC
>SRE2237
TTGGTTTGTAATGTGTGATGAACTATGTTAGTTTGTGCTACTCTTATCTATTTATGTTCATCTTGTGGTTGTGAGGTTGTGCTAACCATGCTAAAATT
>SRE2238
CTGTAAAAACAACGCTGGAGCTAGGTAAGTGATACAAATATGAAAGTAAGAGGTATGAGTTTCCTTCTTTTATGAGTATAGTTGACGGTTATATTTCG
>SRE2239
CGGGCCCGGGTGCGATGTTGCGGGAGCGAGCAGCGACAGCGGCGCCGGGGGCCGGGACGGCGGCGGCGGAAGGGAAGGGCAGGCGCCGGCGGTCGGCC
>SRE2240
CTCGCCGTGATGGCAAGGACGCTCAGGCGGAGTACCGCGACACCAGGGACGCCTCCGAGCGCAGTGAGAAGAAGCGCAACGCCCCGGCGGAGTACCGCGACACAAGGGACGCCCCGGCCCTGAATGCTGAGAAGAAGCGCCACGCCCGTCAAGATGACGACCGCGAGGACATCCGAAGCCGCGAGACTGGCCGCT
>SRE2241
TTGTACCTCTATCGGATCGTCTCCAACTTAACATGTTTATCATGATTCCACCAATTATGTTTTATATAATATTCAATATATGAAATAGCATGGACTAACAAATATAATTTGATAAGAAATATAATGAGAAATCAAACTATAATTGTTTAGTATGGAATATAACGTAACACTCTAGATATTATTAATGATAGCT
>SRE2242
CGTGCGATTATGAATCTAATTCATTCATGCATGCACCATGTTTTTTTATTTATCATACGAGATGCATGCGGTGGTTGCAGATCATCTGCACCAGCCAGGCAGCCATCTGGCGTGCTCCGAGGTAGGGGTAGATCTAGCGATGGGTCTAAGGGGCTCTAGACCCCCAGCCCTCCTCCATTTTTGAGGAGAAA
>SRE2243
GTGAGGCACTAATTAAACGAGGCAAAGCAAGAGAGATCACCGGTTATCGCATTCGGATCCGAGGCGGCGGAGGTAGCAGGGATACCACGATCGGCGCCCTCTTCCTCGTCCTCAGTGGCCTGT
>SRE2244
CAGAATAGGTCCCGCGGGCCTGCTACTAAGCTGTAACTTTGAAGTGGTACACAGGTTAAGCCTTGACTGGTGGTAGCCAGCCTCAAACCATTGAGCCTACCTACCA
>SRE2245
ACGGAATGTTATATAGTGCAAAAATGTGAAATTTCAAAAACTTTTTGTGTGCATGTGTAATTAGGTAGAAATAATGTAAGGTTGATCTCTCCTTCCATCTCGAATTCCTAGTAAATTAAAAGCAAAACAAATTTAAGG
>SRE2246
GAAATTTTCTGCAAGAATATCCAGCAGTCCATATCATTTGATGAAGTATTAGGCATTAGTTTATTCGAGGGGCGTCAGATTATCCGGTCACTCACA
>SRE2247
GATTATGGAGATTAGGTTATGTCTCCAAATATGTCGTTGGATTGAAATTCCATGAACATGTTGTCAGTGCTCAATAGGTAGTTCCATGTAATGGGATCTCCTCATTATCATGTTCTGTAGAACATCTTTATTGTGTTC
>SRE2248
CACTTTCTGTTACCTGATCATTTCTGTCAATAGCAAAACAAGCATCTCACTCTGAATTCAGCAATTCATTAGCATTCAAACAAGACATTCCAGTGCAACTCACAAAACACACATGATAGCATTCAAACAAGTCAGCAT
>SRE2249
AGGAGGAGGGCGCCCTAGATGCAATTGCCCTAGGTGCCGTTGAGAACACCGACGAGCGTCACACCCGTCTTTTATATCATTGCGACGAGGACGCCGCA
>SRE2250
GATTCGGGGCGGGCTCGGGCCTGGGAGCATCACCGGCGCGTGGGGGAGCCCGTGGGTGGGTCGGCTTGGTCAGGGAGAGGGCGGAGGGTGGAGCTCCATGGCGAGCAGGGGGCGGCGGCGCTGATGGCGCACGGCGGC
>SRE2251
TTAGGGGCAAAACCGGAAAAGATACAGTGAAGAACATCCGACGGCAGCGACGACTTGGAAAAGTTTGCTTCGACCCGATGCAATCGCCCCGATGTCAC
>SRE2252
CCCTACCCCGCAAGATGATCACTGCATGCCACAGATATATCCTTCAGAGGAAAAAGACAATTTGGACAAATACGACGAATTCATAAATGAACTCTCAGTTCGAATCGAACACGGATGGACCCCAGCGGATCACGTCCCA
>SRE2253
CCGGTATCTGTGGCCCCGGTACCATCCCTGGATACGGTCCGCCAACTGGTGCTGTCCCTCTAAACATTCCAGTATGGCCGAACGCAGTAGCTGGATCGTATCCTGTATGTGATATTAGTAAATATGTAGGAACACTTG
>SRE2254
GGTTTGCAATACAGTTTTGTAAACAATGCTACGATTACAAAGCAGAGGCCTAAGGCGTTCGTACTACTAGATACTTGAACAATGAAAAGCA
>SRE2255
CATTCACGAAGCTGATACTGGAGCAACTGAAACTCCCAATGCTCTGACGGATGTGCATGATGAACAGGCTGACATAATCGAAGCCCTTGTTGTCACCTCCAATCCAACTGGATCGGCCACACTTGAACCGATCATCACTCCTTGTTCAGAACAGGTAACTCTACGAGCCGATTTAAATCAGCTGATCACTCCATT
>SRE2256
GGGCCATGGAATTTTGTGAGGCGCCGACTCTGGAGTCCAATGAAAAGGATTCCTCAAATGAGCATGGGAATTTTACTTTTGACATACCACGTAAACCATGCTCATTCAATGCAACTCCAGAGTCAGGCATGCTTAGTGCACCGTGCACACACG
>SRE2257
CAAGCCCCATCAACCAAAGAAATTCCGCAAAAGCCCCAAGAACTACCAGAACGAAACCAACCCGCCGGAACGGGCCTACAAGCCAAAAAGCAAAGACCAAATCGTCCCCAACCATACGTCTTCTCTCCCTTCTTGAAG
>SRE2258
GTTCTATGCTTGTTTGTTTGAGACTAGGACTTGCAATTGTTAGTTTACTTCAATTGGGCTAGCCTCTACATGATAGTTTGATCATTCTAGGAAAATGGCTTTGTTAGTGTGCTTTCCTACCTAGATTCATCATGT
>SRE2259
GACCGAGAGATGGCAACGGTCCTCAAACAGCTCAAGGACCTGTCAGAATCCCGTGACTTGGTGCAGCGGTAGCTTGAAGAGCTGAGAGATGTGAAAGGTGCTGCTCAAGTTGTGGCGGACATTGTGGAGATCCCAGAGGGGAGCGAAGACGAGCCGCTCATGTTAGTGGGGAGACTTCGTAAAGTACCCGAGAGC
>SRE2260
TCGGTCGCGTGGGGGCGGCGCGGCTCGCCGGGAACGCAAGCACCGCGGCGGCGCATCGTCGGAGAAGTCCGAATCCGGCCTTCCCGGGGTGGACTCGAGCGGGGCTTGGGTCTAGAAGCAACTATGAGGCATGCGTAGGACACTGGTGTGCTCAGGCGAGAGGATTCGGGGCTCGGGACGTGGGTGCGGCGGCGCAGGCGGCGAACCTCGCCGGGGCGCGGCGTGCAGGGTCCTCGGGAGCGGGCTAAAGGCTAACCAACGAGCGTAACAAGTTCAGGGGGATTCACTGGTGCTCACCGA
>SRE2261
GAGAAGAAAGATGTGTCTTCATTAATTTCTTTCCTTTAATACACATATACTTTTCTTTGCACATATATTAACCCATAATACACATCATTTTTTTTCTT
>SRE2262
GTACTAATTAATTTAAGCTAAATTTTGGATTAAATTCTAAACTTTATATGAACATGTTACTGTAAAAATATGAGAATTTTTTGATAAATCTAACTAG
>SRE2263
GGATGTTACATTCCAATTTCAATCTACGTATTCTGTTTGCGCTAATCCCCACGTGGCTTCTTACTCTTGTGCGGTGATTGTGGTCCGAATTGAGTTGGCTAGTTAGTGACTTAGCTCGAGACCCCTCATGGAAGAGAG
>SRE2264
AAAGGTGGCCGAACCGCCTCAAACTTGGTCTGGAGGCTGCTAGGTGGGCCCCCATGTCATACCCAGGGGTGTGGGCCCCTCTTAAGGTGGTTTAGATGCTCTGGTGGGCCCGTGGATCCTCGTGAATGCG
>SRE2265
AAAACTTGAACTGTGAAATGTTGGGTTCTTAAGAACCCGCCTACGCATCCAGGAAACATGGTCCTCGGATAACCTGAGTACCCGAATAGGTCTTACGAGCCACACCGTCAATTTGCTGCGAGAGAGCTATTTTCGCCC
>SRE2266
GATTATGTTGATGGGTTGACTATCACTATGAATGTGATTCAGCCACGCGGTCGCAAGGAGTCCAAAGAGCAAGCAGCAGAAATAATGCAAGATGTGATGTTAAGTTCACAGGGAGGTCAACCAAGTAGCGCCATTCAC
>SRE2267
ACTCCCTCTATTCACTTTTGATAGCTATATTTCAAAAACTTAAATGTTCAAAAATGATAGCTATATTTACTATTAGCATGGGTATTGGCAATAAATAGCACTAGTTACAAGGAGTTCCTAGTTAAAACATTGGATGACCAACAAAAAAGTCTGTGACATTTAT
>SRE2268
GGTGAGTGCAAATTACCTCTGTCTTGGTCCTTTCGACCTGATTTCTTCGGGGTTTTGTATCTTTTCATCCCTTGGACCTATAAGCCTGATAATGATCATCTTAACACATATATTAGTCCAAGTGTTGTGTGTGTCATC
>SRE2269
GCAATTTTTAAGATTAATTAATTAGATTGCTAATGTACTATATCAACGCTAATCACTACAAGTAACTACACCTAAATGTACCACTAATCAGTCCTAATAATAATTAAACTGATTGCTAATCTACTGTTTCAACAAAAT
>SRE2270
AATGCAGATTCTCCAAACAGTAATTTCACATGTGAGCACTGAATAAAGAGCCATACATCCCGAGTTTTATTCCTGAATTTATTTCGGGTGCAATCAGTGTGGCGGATCCAATTGTATAATTTTTTTGGGAATTTACCC
>SRE2271
CTCGAGGATAGAGCTCGGGAGGCTGAGGCCCAGAGCGCCGAGCTGCAGCGCCTCAGCACCACGCTCGAGCAGCAGAAGGCCGAGCTCCTCCACAAGGAGGTAGCCGTGGATGCGCTCACCGGGACCCTCCGGGAACAGGGCGAGGCCCTGGAGGAGAAGGTGGCGCCGCTCCAGAACAAGGGGGATACCCTGAAG
>SRE2272
GGTTTAACCGGTGAGTGATTCTTATCTGCTGCCGGCTCTGTGACGTCGGTTGAACCGGTGAAGATTTTCTTCGCACGTCGGTTTAACCGGTGTTCATATACCGTGCTATCTTTGCTGCTTGCTCTCCGCTCTT
>SRE2273
AACCGAGCGAAATCGCCGTCGCTCGTCGCTCCGGCCAACCCTCGCCGCCCCGCCTCGATTCGTCGCGCTCCGAGCTGCGCAACCTCGCCCCGAAGCTCGTCCATCCCTCCACGAGCGCGGCCGTGCCCTACCCCGGCC
>SRE2274
AAGTAGAGGTCTCTATGAGTTTAGCCTCGATCTCCTTGGCCACGTCGGCAATCAACACGATGCTGCCACCCCGAGGTCCCACCTTCTTGTTGGACTCGTGGGTCTACGCGACCAACAGATCGGGAGGCTAGGTTAGCT
>SRE2275
GTTGAGTCCAAGCCCGACCCGACCCCGCGCCGCCGCAGCCTCGGCGTGGCCCGCACGCCAAGGAGCCCTACTCCGGCCTATAAAAGGCGCTGCCCCGCACCCGGGAGCCCTCCCAACCCGCCGCCGTCGCTTTCGTT
>SRE2276
GCGCTTCATATCACAAACTTCCAGATGATGCTGTCGATTTGCTTCATAGAGCTTATTACGAGCAGCAAGGGATTCATCTAGTCGTTTGGCAATCATAGCTTTCTGCTCCTCCAAGATCTTCCGGTTGTCTACAGTCTTATACAGAGCATGAGACTTTAGGAAAGATCGATTGGCTACATCCTGTGACATACAAGG
>SRE2277
CATGGAAATTTTCCTAACCTTCTATACACGTGATATCTTTGAAAAAATATATATGTAACCCTAACCTGCTATAATTTCCGTAACATGATCTAACGTGGCATGTGTAAACTTGCAAAAAAAA
>SRE2278
CTCGAAAAAAAGGATCTCTTGATCCTTCCGCTTTACCACTGTTAGTTCAATCAGTACTTGAGGTACCTTAAGTCGCCGTAGGAGTAATCTTGGGTGCTTCTGGATTTGGATCATTCGATGTTCAAGGGTTGTCTGT
>SRE2279
AATGGATTTTCGATTTCGTTTTTGGCACACTTGATTGAGAGGAGGCTACGAGTTCTTTGCTGTGATTCCCGTGCATCTAGCCCTGTCCTACACCCTCTGGAATCACGAGCTCTTTCGAATTCGAGTTCTTGAGTTTTAGAGAAAACCCCAAC
>SRE2280
AACTCTGCCCTCAGCCAAGAAACGCTCATCCAGAACCCGCTGTGCTCGGCGCTGGCCTCTCGAGCCACGACGACCGTCTCGAGGAGTAGCAGGTGAGTAAAAACTGAAGTGTGTC
>SRE2281
TAGGCGGCATGATGGAAAAGTGCCGTGCCGTCGTATCCAATTAATGCGGCAGACGGGCTCTGCGCGGGTGCGGCGCAGGCGGCTGCACTGTGTACCTTGGTAATACGCGGTCCACAGTGAGGCCTGACAAAGGCTGCCCCGCGTGCCGCGGCGGCAGAGCACGCCTCAACCACCCGCATTGAATGCGGTGGGTGG
>SRE2282
AGTACTTATCATTTCATGTGAATTTTGGCACTTTTACTCCTAGGCTTCAACTAGGTTTTTGTTTAACATGACATGGTGAATATGTCTATTCATTTTCATAGGCTTCTTTGCATTGGTTTGA
>SRE2283
CTGATTTTTCTATGATTTTTAATTGAATTTAGAAGTTCACAGCAACAATTGAAAACAAAACTAGATATTGCAGATGGGTCCTTGAAACTTTTGCAATCAAGCAATCGGGTCCCTGGCCGGCCAAAACAGAGGAGGCGG
>SRE2284
TTGAAAGGATGCAGGTAGGTATAAGGTGATGCAAAAGTAAACCAACGATCTGGAAATGGAGGAGGGCGAGAGGGCTTCCCTTGGGGGCGGCCGACCCC
>SRE2285
AATAAAAGTCAAAGTATACAAAAGAAATTAAAGGAGAAAGAAAAAGGAGTGAAAAGCTACTCAAATTTCAATTCAAAAATGTGCACAAAATTTTAGTTGGCTCATGAGAGGTACTTCAATTGACATGTGCTCAATTGA
>SRE2286
GATCCTCCAAGATCAGGAGAATCGCTGCAGGTTAGTTGGTGGATTGGGGCGTCGGCATGCTCACCTTGTCCGTCACCTAGTGCGATGCGCAGGAGCAAACCAGAGACGCGGCGAAGCGCGGCAGCAGCCTACGAGCCAGAACGGCGGCGCAGCCCAGGAAATATAGCAAGGGCAGAATCGTCCATTTACAAGGCA
>SRE2287
GCAAGATGGCAATATGGCATTATGCAGTGGGGATATCTTCTAGGAGTTGTGATCTGTGAATGGAATGAAAGCAGGATTCTTGCCAAACTGTAAGCCAA
>SRE2288
CTCAATTAGGAGTGCTAAACATAATTTGAAGATTCAAACGTAGTCAAAAATATCAAGCCCACGTGTAGCTTGCTCCCTCTCTCCCGTGCGTGCTCACCGTGGCCAATTTGGCCACGGCGCCGCTCGCGCACGCCAA
>SRE2289
CCTGGTTGGTATTAGACTCTGATGGACTCGAAGAAGCTGGTGCTGGTTTCTTGATCACTCGCCTCGTGATCATCTTCCTTTTCTTGGTCAAGACTCGGGGGG
>SRE2290
GCCTCATCCACTCAAGTTGAAGTCACTTCCAAGGATGACTCAAAGGATGAAGACAAGTCTACATCATCACATCACCATGATGAGTCATCCGATGAAGAAGATGATGCCTCACCTCCTTTCCATGATGCCCAAGATGAACAAGTGGTTGAAGAACAAC
>SRE2291
GGAGAGCAACAAGATCATTCATGTGAGATATGCAGCCAGCGCACTCATCCTCACTAGATTTCTCCCTAGCACAAGCCAGCTCAGCCCTAAGCTTTCTACGCTCTCTAGCTGCTTCCTTAAGCAGCCTCTTCTGGTTGT
>SRE2292
CAACTGGATCTAGCCCATGCTCCTCGGAATAACCTTTAATAAGCAAGTCAGAAGCATCATCTGGAAGTTTGGGAAATGAAGAGACAGATAAAAAACCATGAAAAACAAAGTGCCAA
>SRE2293
CCCTTTTAACTTTCTTCAGCTTGTTGAGCCTCCAACAAATTAAACTCTGAAATATGACACCACATGTAAATTTCTGAATCTCTGAACTTCAGGTGTCAGACATCCTTCTGCCGCATCCTTCCAAT
>SRE2294
TTTCCTTCACGATAAAGTTGTAGTCCACGAAAGTTAATTTAGTGATGATTTCACATTTCATTGCATGGGCAATCGTTTATAGAGTAGCAAACATAACTACGGTTATTCATGAATGAGTGGGGTTTTGGGTTTTCATTT
>SRE2295
AAGGATGTCCCATTTGGGACCACGGGACTGCCCTCGAGAGCAGAATTTTCTATAGTAGGGAGTTCCACATGGATATGCCCTACCTTTGTTGTAACTTCTCGAATTTGAGTAGAACTATTCTCCGAGCTCGGGAACTAG
>SRE2296
TTGGCGGGTTTCTCAAAAACGGCCAAATATCCAATTCTTGCGAACTCTCGATTCCAGGGGATTTGGCACTAGGCTAGATGCAGGGAAATCGGCACAAAGTTCGCGGCGAAGAAAGAATCTCAGCCGTCGA
>SRE2297
GAAACATAAAGTTTATTGCATTTACATACTCTCACGGAGTTCAGCTACGATAAAACATACTTAAGATGATGATGCCTTGCTCAAGGACATCACCACAGCCACAACGACCTACTCCTCCCCCGCATTAGGATCAGCGGGGTAGAAGTGGCCGAACACCACTTCC
>SRE2298
AAAGGCTAGAATCGACTTCCCTCGACTCCCTGAAGCTCATGCTCTCCTCGTTCCATCGCGTTCCGCGAGTTTCCGCGCTCGTTCCCGAGCCATGCCGCCGCCGGCATGCTGCTGCTCGCCGCGAGCCACGTGCACGCGCCCCTGCGCTGGGCCGCCGAGCGCCCCCACTCCGCCCGGCCTTGCTGAATCCTTCCA
>SRE2299
CAAGCCCTCAAGCGTTCTGACCAAAGTTTGGAATAGCTATGGAAAAGCTAAACCAACACAAAAGGCCTCGAACGAGCGAGCGAAACCACGAAGCAAATCGGAAGCGAATCGGGAAAACTGCAGAACTGATCT
>SRE2300
GTACCTTTCTGTGGTGAGTTCCAGTTTCAATTCGTTGCCGATTTGTGCTCCTCCTCTCCCCACTCCCTGATTCTGACTTGGTTGCGTTTCGCAGGGGTTGAGCCGCAGGGGCTACACCTCGAGGCCTCCGGTCCCGGA
>SRE2301
GAGGGTCCGGAGTATCCGGGTGTATATCCGGAGTATCCGGACTTGAGCACCTGAAACCCTAAGTTTCAAAAATCTAAGGATTTGACCATGGGATTTGAATGAAACTTGAGCCAAAGGTTCCTACACATGC
>SRE2302
AGCCCCGGTAAGCCCTGCCTAGCAGAACACCACCGGGCGAGCTGCAGCGGCGGAGAAGGCCGGCGAAGGCCCCGGTTGTAATTT
>SRE2303
AAGCTTAGATAAATTCGGTAACTTTTGAATAGATCTGAACAAAGCCACAGCGATACGCCTGGAAGCTAAAGCTCAGATTTACTCGGTAAACGAAAACTTACCAGCAAACCAAGTCGCTCGAATGTGAGGTGTCCTTGATCAGCTCGA
>SRE2304
CCACCCCATTAGACCCTAAACTGATGTTTTGATGTGTTTCGTACTATTTGGGTGCATTCGGGACCGTTTGGTTGCCTTACGAAACTCGGTGCAAAACGGGCCGAACTAGTGCAAAAGTTCGTGCCACGAAGTCGCGTC
>SRE2305
CTTTGCGTGCCTCCCTAAGTGCCACATCTTGCTTGTAATAGTTTCTTTCCATCTCTACTGTGAAGCCAGGCACTATCCCAGGTCGATGAAGCCTTGGAATGTTAGGATAAGTGCGCTGCCCGGGAGGGTACTCAACTA
>SRE2306
GTCATTAGGAAAGCAACCCTTGGCCAATGATAGTAGTGCTCCTATGTCTAGTGTTGCTGGTACTTTTCAAAATCATACTATGCCTCCTGAATCATCGGCAATACCTGCACCACAGTATGGCATGCCGATGAATTTTTATGATGGTCAGAAACCTCCAGAGCAGTAC
>SRE2307
GAGCACTTGGACAGCCCTCTGCGTCCACTTCTGTGACGACCTGTCTTCCCTCCATTTTCTTGGTTGGCCGGCGTCTCCCTTTTGACTGGCTCA
>SRE2308
GGGGTGCCTAAGATAATTGTGATCATTTCCTCTAGTCAACTCCAACTCAGAAACAGAGCTTAAGATAGTCAAATCCTTAAGTGTTTGCAGGAAGGTTGACCCAGATTTCAGACTGAA
>SRE2309
CGCCCTGGCGCAGCAGGAGAACGGGTGCTCGTATGGACGAGCACGGAGCGTGGAGAAGGGCGGTCGTTCGCCGGCTTGTCCTTGGTGCTAACGCCAGGGGCCCCCGCGCCTGGTGGCGGGGTCCTGTCTGCAGCAGCACCAAGCACCTCGGGTGGTGCCGGAGACGACACGACGACACGGCC
>SRE2310
TTAAGCTAAATGGCCATCATTTGAACACATCAGGCACATTTGGCTTAACGGTTTAATTTGACAGTCCTTTCGAAACCGACATTCCGATCGAAACAAACA
>SRE2311
GCCTGGAACAAATATTATTCCCTTGTTTGTTTATAAAATCAAGAAACTAAAGAGTATGATTCCTTTCCCCAGAAACATGTATGCTATAAAATACATACCGTGCTTCACTAGTGACTTCTCAATTCATATCACGGTGTGTGCAAGCCAAGGCAAACTCTATGTTTGTC
>SRE2312
CAGGGCCGTACCGGCAAATTCGAGGGCCCTGTGCGAAACAATGGACTGGGCCCTAGTGGCCTAGTGCAGGATCGCGAATACCAAACGATAGCAGCCGGCAAGCGCGAT
>SRE2313
TTGTTTTTTTAAACAAAACTTTTTTTTAATTTCCCCTGCATTTTGAACTCTGATATTTTACGTAAACTTGTTTGTAAAACTCCGCATTGTAAATTAACTTTGAGAACTTTTATCTGCTTGTAATCATCTGTGCTCGTCTTCGTGCGAGACTTCCAGTGTTTTTCGATCCTTACCC
>SRE2314
ATATGTACCACCATTTTGCCCACATCACCTCTATCGGGACATCTCTAACTTCATTTTGTTGTCATTGTTCTACAAATTAACTTTTATATAATCTTATATATATAAAATAATATAAAAT
>SRE2315
CCATAGGGTTGGACCTTTGGTGGGGGTTTAGAGCAGCCCACCTAAAGGGGGCGCCCAAGGTGGGGCCCACTAAAGCCCATCTAGGGGCGCCCACCTGGGCTATATAAGGAGG
>SRE2316
TTTTGCTACTTTAAGTCAAGAAAAAAAATCCTTTTGCTTTAAACTTAATAAAATTGTTGTTTTGATTTTTATTGAGAATGAGAATGAAGTATCTTAATAAATTTATACAAAGTGCATGCAAAATATAAATAGTTAGTATGAAATATCCAGGATTAGCATTGATATATCCATGTTAAACAAGAAAACTATAATTTC
>SRE2317
TTCTAAACAGTGAGGGTTTTTATCCTAGCCAAATACATTGCCACGCAGGCGCAACACAAAAATCAATGGTCAAATAATACTTAATAATTTGTCCTAACATGAATATACTCTTTATTGAGACTTTGCGTT
>SRE2318
CATATATGACCAAGTTTGGGAGGGAGTCCTGATCGGACTTGGAATTCTTAGTCGAGTTGGATTCGACTTCCTTGCTGTACTGGATTAGGTCGTCCAGTTCATCCTCCGGGTCAGAAGAGTACTCGGAGTCGGAATCGGTTAAGCCACCGATTTTTGAATATGTGTGCTTTGGGTGAGAAATACC
>SRE2319
GTGCTTCATGCACCCAAAGAGCTCTCACACGATCTTCAAGTGCAACTCACTCCGCAAAGCCCTTGGGGCACCACTGGTAAAGGAGACTTTACCCAAAATCTAATCGATTGCTGTATCGATTAGTTTACCCGCGAATAATTTTATTCAGTTGTGTAAACCATTGCTCATGTATACGAGCAAGGG
>SRE2320
TTTCATGAGTTTCATGCATGGCATATTTTATTCGTGTAGACGCTGAAACCGACGTCGTCTACAAGCTGGTTGCCGGGCCGGTCCAGGAGCCTTTCGCAGGAAAACCGCAGCCAGGAGAAGTCGTTAATCAA
>SRE2321
GACTGCAAACATATATTGTGCTATTGAACCTAGCTAGCTTAGTAGTAGCTGATAGGTTGAATGCATGTTTAAGTAATGAGATGAGATTACCTAATATAATTCAGTTAAGCTAATAACTGAATCTGCTTGTTCTTGAGCAAATGAGGTGTTCCACAATGATGC
>SRE2322
ATTCAAGAAAGTGGTCATGTCAACTTCATCAAGAGAGGCACAACATGTGATGAGGGTGCTAAGATTGTTGCATCCTCATTCAAAGAAGATAAGTTCAAGGCCTCTAACCCAACCAAGATCAAGGCACAAGAATCATCT
>SRE2323
TGATGGTGCCGGCGCAGACGACGCCGAGGCGCGTGATGACGAAGCGGTGGCCCCGTTGGCCGCGATGCTGAGTTGCGACATGCCAGCCTCAACCCACGTGGGGGAGCTGTGGCGTGCCGCACGGCGCCGCTCCGCGCGTGCTTGTCGCGAATGCTGGCCCGAGCGCCTGTTGCGCCGGGCTGGTGAAGTCGGAGT
>SRE2324
AGGAGAAACTCAAGCAAACTCGAAAAAGAACCAAAGAGCTCAACGGCTCAAACGGAATCCATAGATATGTCTCAAAACACAGCATACGCAAGAGTCAAATGTACATATCCATGAACTAACATCAAATGAGATA
>SRE2325
CTCTTCTTCATCGCTCACTCCTCCCCAAGACAGGGAAAATTGCCACGCAAGTGGCAATGTGTTTGTACTTTTCGACGGCTTTAAGCCGGGGGCCCTTTGTAATCTTTGTTTGTAAAGAGCAATGAAGTCTCCTTCTCCTTCGCGGAGAGGACGACCGAAAGTGTATGGGTGGGTGCCACCCCTGCAGGAGATTTC
>SRE2326
GCTGGTATCAGAGCCGAACAAAGCGCACACCCGAGAGTGCGACTAGATTTCAAAAGTTTTCCTTAAAACTTAGCCACACAATCGCGTTTGGAAAATACGTTGGTTCGCTAAGGATCGTGCATAGTACGTAAAGCCCTA
>SRE2327
GTTTTTGCAGGAAGCACTGGGACGGAAGGGTGGCCAGTCCCAAGATGAGACAGAGCTAAATGCTCTCAAGGAGAGGGTTAAAACGCTCTCGTCTGAGAAGACTGCTCTTGAGGGGAAGCTGAAGAAGCTTTCCCAATCTAAGAAAGGTTAGTCTTTAGCATTTGATATGCACTCGACTAGTAGATCCGCTTGGTG
>SRE2328
GAAGCATGAATTGCATATAAAGAGTAAACCTATATAAGATGTGAGTGATGTGTATAGGTTGATCTCATCCATGAACAAAGACACAACCAGAGCATAACCAAAGGGGTGACTAAGCCTATTATCTTCTAGTTGCAACTC
>SRE2329
ACCCTCCACCCGGCGGCCTCCTCTGCAGCGCCCGTGCGGCTCTGTCCCGCGCGCCTCGCGCGGGCTCCCTCCGCCGCCGGTCGCGCCTCTGCCCTGGCGGCTTCCTCCGCATCCCGGGGGGATCCGTCGTCGCCGGCCAGGACGTGCGCCAC
>SRE2330
CACACCAGCTCACCTTCAAAGCAGTCTCTCTGGCGAGGACGACGGACCTGTCATTCTACAGCGAAGGTCTGTGGCGTGTAGTGGGGAAGGCGGCATCTAGGCGCGATCGACCGAGCGGCAGCAATGCAGTGCTGTGAG
>SRE2331
CAATCAAGCAAGCTCCTGTTTTGATCCATGCTGCTCTAGAGTTATGTTAATCCTTCGAAGCGAGTTCGTAACTTTTGCTTGATAGGAAACACTTCAGGCTAAAA
>SRE2332
GAGACTCATTGGCTCATCATCCCAAGATTTAACATAAATTTACATCTACACTAATAGTGTGCAATACATAGTCACAACTCACAAACTACACAG
>SRE2333
CCACCCCGCCCCCCTCCCCCGAGCGCCGGCGACCCCCACCCCGCCGTCGACCCGCCACTCCAGAGCCGCTCCGCCCATCCCAACCCCCCCAGCAGCTCCACCTTGCCCCCGTGAAGCT
>SRE2334
AAGCTCTTGTATCTTTTCCTTTGACATTTATCAATATAAGTTATCTTCTTTATCTTTTCGAGTCAGCTTTACTTTCCGCATTTATTTATCTTTCCAAG
>SRE2335
AGAGGTTCGTCGAGCCATACTACACCACCTGCAGCACCACCATCTGTCAACTGGGATGACGACCTAGATGATTTCATGCCATGATCTATAACATATGATGTTCATCGGTTTAAGATGTATTCGCATTTAGTATTGTTA
>SRE2336
GTACTGAAAACCGGCAGCTCAACCCCGTTGTTAGTTGGAGCAAAAGTTTGAGACTGGCCCCCGGGGGTCAGAGCTTAACCTGTGTACCACTTCAAATTTACAGCTTAGTAGTAGGCCCGCGAGAGTCATCCCAGACCAGTTCCAGGCTGGTACCAGGTCTTGGGTTCTTTATGCGCAGGTCCAGATTGCTCAG
>SRE2337
AAGTCTGAATCAAGCCCGCAAGCACCCGGATGATGAGCCCCGCACGTGCGAACACCCGGTGAACCCGTGGGCCACTTCACCATCCGTCAACCCTACCCAGCACCGCAGGTCGAGACTCAGATTCCGAC
>SRE2338
ATCATGATATTAGGTAACTTATTGACTGAAACATTCATAAGAATTTTTAGCTGGAGCACGACTGCTTACACAAGGACTGAAATCATCAACAAAGCTAGCAACATAACACAAATAGTTCGCAGCTGGGCCGCATGTGTCACAAACAATATCTTGCTCCTA
>SRE2339
AGCAAATTCCTGTTAATCCATGCTAACCTAAGTCGTTTTAGTAGTTGTTTTCGAAGGAAACACTTCAGGCTAAATGTTTGAACTTTGTTTTCGCATCGTAAGCTCTTATGCATTGCTCTGTGTCCTATCTGTTGCATGACATATTTTATTCGTGTAGACGCCACGAACGACGCTGTCCACGAGCTAGTTGCTGAG
>SRE2340
CCGTGGGAGGGCGGAGGTAGGAGCTCAACGTGCGCCTAGGGGCGGCGGCGGCCCTGCTTCGTGGTGGCGGCGTTCTGGTGAAAGAAGCTAGGTGAGGCCGGGTGCAGGAGCTTCAGAGCGGCGACGGGAAGCCGGCTC
>SRE2341
CGTCCAGAATAAAAATAAAACTACGAAAATAAAATCTAAAAGAGAATATTTACAAACTTACCTTGCTTAACGTCGTTAGGCTTGACGTTCCGGTTCCTCCTCCATGGTGTATATGTCGATGTAATGAAGGGGCACGAC
>SRE2342
ACGACCATAGTTGTATTGTATTGGTACTATTGAAAGAGATAATTGCTTTGAAAAATCTTTGGAACGCCCTGCACTACGACGCGACCATAGTCTTTGCCCGAGATTCCGAATCACAACTTTTT
>SRE2343
TAGTAACGATCGTTACTTCGTTAGTGTTTATATAGTTCGGCCAGTGTATTCCATACCTATTGTTCATTTGTTTGGCAGCATTGGTAGTTAGCGGTACTTATTTTGCTAGGAGGTATCAATATCTTCTGTAGCTTTTAGTTCAATAATACCTAGCTTGTAGGCATCATTATATTCCAATAG
>SRE2344
TTGGGAAAATTCGATTCGTGCCACCACAACTCCGTGAAATTGGGTGTCACGTTCAAAATCATGCCACTCAATGGCATGGATTTCAACATGAAATCCAACTTCAAGAAATTGTAGTGGCATGGATCAAAATGACCCAT
>SRE2345
GCTTCAAGGTCATCACCATTGATTCACCAGCGAGTAGCATGGCTCCAATGGTCTGTCTCCATGGTTCTTGCTTTGCCTAAGGTGTCGGGATCGAAGGAGGCTCCCGTGCTTTGTGTCGATGATCAG
>SRE2346
CTACGTTGCTTATGAACGCGAACTTCCTCGCAGATGTTTATCTAAGTCGCATACGAAGAACACGGAAATAAAGTAAAGAAACATAGGCTCGAACACACAAGGCCTCGACGGGCCACACATTCAAATTACGAAAATAAA
>SRE2347
GATTTTGGATTGGAGGGATGCGGCAGAAGGATGTTTGACACCTGAAGTTCAGAGATTCAGAAGCATACGTATGGTGTCATGTTTCAGAATTTTAGTT
>SRE2348
ACAGAACTAGCTATCCTGCAAAATTCATCCCAAAACCTGTAGCCAAATATCCAGAACAATTCATGTAATCAGACAACTCCTAGAACAAGATTGAATTATACAGGTTAGACCAGAGTATAAAACAATCTCAAACTTTAACAGTAGGTCTAAAAAGGGATTAATTAGCTACTGTGAATTTTT
>SRE2349
GAACTGTGGGTAATGGAGTCCCGGTAGTGAATTAAATACTACTGACGACGCATTGGTCCGGTCTTACTGTTGTACTGAGTGTG
>SRE2350
CATATAAAGTGCAACACAAAAGTCAATTACATACAAAGTGCAACAAAAGTTTTACTTAATTTTGTCATATTTACTCCTATTATCTATGTTTGACACGCCATCATAGTAGAATTCTCCTGCCGGGTCCAGGACCTCGTGAACAATAAATCCGCACATGGCTTCT
>SRE2351
TGGCCTCTTCCCAGCAGAGCAGCCCAATGACCCTAACTGGCTTAGTCGGGTCGGACACACTGGGTACCTTCAGCAGAACAGAGCTGCAGAGACTATCT
>SRE2352
TTGAAACTAAAATTTAATCTCACCAAGATACTTACTCAAGCAAGGCTGAATTAAGATTGCATCAACATGAGTATGTTGTGCAACATTAATCCAAAACC
>SRE2353
TCGCCCTTTTTACCACGCGGGGTGCGATCCATAGTGCCGACAGTGTCATCAGGCTTGCGTTTACGCGCAGGATCCCGCTGGTTGCTAGGCCCTCCACGGTCGTTGTGGCGCTTCCCGTTGTTGTCGTTGTTACGGCGTGGGAAGCGACTGCGTTCTTGCTCTTCTTCGTCCGCCCAGCGTTGCATCATGTCTCGTAGCTCCACTACCGTTTTGGGGCGATT
>SRE2354
AACCAGCTTTACGAGGTGCTGGCTGTTCGGACCACACCTCTTCAGGTGACCCAGCACGAGGCTAACGCCAAGGCCGTCAATGCCTTGTTCGCTGGCGTTTCTCGTGCGGAGTTCTCACGCGTCCAGGGTTTTCAGGAA
>SRE2355
GAGTACTCTATCCTGCTTGTGATGAGTGAATTGTCAACCGTGCGGTGTGATCGTGCGCTTGGTCTTTGGATTGCAGGTACACGGGCGTCGAGTGTCGACGGGGAGCTGCCGTGGAGGTGCTGTGGCCGATGGACCGTG
>SRE2356
TCGTCAGTCATCTTGACCCCCAGACGGCCACTTGTAGACAAGTCCGGGGAGCACCGCGCGTAGAAACTCGTCGGCGCAACGCAGCGCCGCCGCCCCCTCACAACCCTAGCCGGAGCCGTCCGATCAAGAATGGACGCG
>SRE2357
GAAGTGAGTGATGTTGTTGGGAAGATTCGGTCTCATGAGATGTTCCTCTTGGGAGAAGTTGATCCACCGCAAGACAAGAGAGATCTTGCACTCAAAGCTAAGAGTGATCATAAGTCC
>SRE2358
TAACGTACTGTTCATACATCATGGCGTCGCAGGCAACGGGGATCTCTCTCCTGGAATCCCTTGCCTGCTCCTGGAGTCCCTCGTTCATCATGTCCAGGCGCTGTCTTGTCGGGACGATGCCAGACGTAGCTA
>SRE2359
CATGTCAAGTTGTTGCATTTGTTTGGTTCCTAGATATAGTTTTCATTTTGTGTGCTGCTAAGAGGTGCTTTCCTACATGCTAATTTCAGTAGCTAATTCTTGTTCCTGTGTAAATCATGTTAACCCTTTTAGGACCAGAATATGGTTTGTGTTTATTCACCTTGCTTATGTTTGCTTGTTAAGTTAAATAAAATC
>SRE2360
GGAACTAGAATGTGAGAAAATAGAAGTTCCAGGGACTATAATGCGTCATAAACTCATATATTCATATGTTCTATAATTATTAGAAAAAGGAAGG
>SRE2361
AAACTGAAGATAAGGAATGATTACCAAGTTACTTTCCCCATTGAGTCATTTCTGTTAGGGACTGTACTCCAAGACCTAATGCGCGAGTATGGAAAGAAGGCAGAACAAAAGACCACTGGTGATCTTGGGACACTTTAA
>SRE2362
TCCTTTGATATATTTTGCTTTGTGCCATTTGATAATGGAAGTAAAGGTAAAGTGTAATCTAACGGATATCTTCCATGATTCAGATGGTGGGCTCTACACGTGGTACCCCGGAGGGATTTAGCCATGGCCAGGCTAGTG
>SRE2363
CCTTGGGGATAGCCTGATAGATGCAGGATCCGAGAGAAGGAGTCGACAGGACGACAAACGTGGAAGGAGTTAAGGATGGCCCGAGCTACACTCCGAGCTGCCTGTGGAGAAGGATCGAGAAGATTCGTGAAGACGAAG
>SRE2364
AGAGAGCAGCCGCCCGGCCATGGTGCTCCTGTTGATGGAGAACCGCTTCCCGACGTTCCAAGGCAACAGATGGGTGGACTTCACAACCACTGCCACGTTCAACTTGAGCGTTCTCAATGGCCACGTATGGCAACCCACCGGTACGTAGTATGGTGGTGCCGACTGACATTGTTGAGGGCATGCCAGAGGAGAGAG
>SRE2365
CGACGGGGAAGGTGCGGGCACGAGCCCCCCACCGTTCTACCTGTGGGACGAGGACGAGGGGGAGCCGGCGGCGCCGGAAGAGACAAGGGCCGTGGCCTCGGCGCACCCATCCCTCGAGGGGGCTGAGCGGGAGTCGTC
>SRE2366
TGCAAGTTTTTCAGTGTATACCAGTGAACTTCTAAAATGCGAAACAAATCACAGAAAAATCAGAAAAATGCAAACTCAACTGATCTGGAATCCTTGTAACAAAATCTACAAATTTTGTAACATTCACATTTGCAGAAA
>SRE2367
GTTGTAATCTCTGGGCTCACCTTCGTGTGAGTGTTGTCTGCTGATCCTGGAATAGCGTGGCTTTTATCGAGGCTTCACTCGAGGAACTACCGGTGAGTGCCAATTTGGGTCAGAGTTGCTTAGCAACAAAGATCAGTG
>SRE2368
CTACCACTACTCCGTCGATGACCGATAATTTGAATCACTTTGTTACTTGACTATAATTGTTCTAATCATGCACAGGGTTTGGAAACAATTCGCTAAAAATCATCCAGGCAAATTTGACAAGGAATTGAAGATCAAGA
>SRE2369
TATAAAATGTTCTTATTTATCAGTAGTTTAGTTCTGAAAAATATGAAATACCTAAAGCATGTATGATTTTGAAACAACTTTTAAGATATGATAATGTGCCAATATACCACTCTATTTTGTGTGAAGAACTTCAGTTTCTCCAACAAGGT
>SRE2370
TTTTTTAATTTTTCGAATGAGATGAGTATATGTGGACAGTGGAAATTTTTAGAATGAGTTTAGAGAGTTCATGTGATTTACTTGTAT
>SRE2371
AGTGATCCCTGCCTGTCTGCAGCATCTGCAACTGCCTCAGCCTGCTCTCTCTCGCGGTCCTCACGGGTGCGCTTCTTCTTCTTCTGCACAACCATCTTACCCTTGCCCTTCTTGTCACCAGCCATCTATCAAAGAAGC
>SRE2372
GGTCCGGGGAGGTTCGTTACCCCCGGGCGGAGCTCATGCGGCGCCTAGAAGTGGCTGGGGGGTGGCGGAGGGGCGAGACCACGGCGGCGCAGG
>SRE2373
CTTGCATGCGGAAGGTGACGTCCACCTATACAAGACTTGGGGATAGGTTACAGCGGGGCGAGCGGACCCTTTCACCAACATTAGAATCAGGACCTGTGGGATGTGTGTTGGGCACCAACCTG
>SRE2374
GCCCGTGATCGAGCGCTAACACGGAGAAAGACGAAGGCCAAAGCCCAAAGGAAGGACCAAAGCCCATGTTGATTCGAAGCCCATTCATGCACATCCATCCTCCAAGAGAG
>SRE2375
TAGATCTGGCAAATAGCAAAATCTTGATTTCCAAACTGATACACGCTACTTAAATTACATCCAATGTAGCATTTTTCATACAACC
>SRE2376
GCCGCCCCCCGCCACCCCTACGTCGGCTCAAGGTTTTCTCTCAAGCAACGGCCATGCTTCCTCTCCGGCGGCATGACGTCGGCTCAAGGCTTTCTCTCAACATGGAGCCTGGAGCCGACGGCCATCCCGGAGGAAGTTGGCCGTGTCGTCCTG
>SRE2377
CCGAAGGCAATGCTAGGGCGCCTAGGGCCGGAGAGGAAATTCATCGACGTGCCGACGAATCTCCAGTGCTCCCTGCTTGA
>SRE2378
TTCGAGCCAAAATGCCACATTTGCAACGAGGTCTTGGAGCCCGCTCACATGGCCATTTCTCCTTACCACTCTCAAATTCTTTAATTTGCTCTTCAGTGTAGTACCAGTGAGTCTTGGGGCCGTAGATGTACTCCTGGAAGTCACATAAAGGCCATCCATCCTGCATGAAAAAAGGA
>SRE2379
GAAGAGGAAAAGGGAAGTTTTGGCCCTAACTCTCATCCAAGAAGACGGGGAGGAGACCGAGGATTACTGCACAGAGAGTAGGCGGCGAGGGGAGGTCACATTAGATGAGGTTTTCTCTATTTATTCTTTGCATCATCTCATCCTTCCAAATTTTGATCTATTATTACACTATTATCATAACTCCGAA
>SRE2380
TGGCCAAAAACGAAGTAAACACCCTGATGGCCAACAAAAACAGGGTTCCAGAAAAATCACCGTTAAAACAGAGGTCAGACACGCAAGCAACACATAGTGCCACGCTCAGAC
>SRE2381
ATTCTTTCGCAACAAATATAATTCAATTACATAAAGCATATAATTGAAATCAATACTGAGATAAAGAAACTGCAAGTTTCTAAATGCTAGGAATTTCTTCTAGAATGTGTAACTGCCATTTCATCATAAACCAATGCAAATATTTAACACCAAGCAATAAGCACTGCACAATGGACTACCAGGTCCATGCCACATGCTCAAGTTCAGTTGAGCATATTAAA
>SRE2382
ATCGCATATGCCAGATCGGATTTGAACTTAAGTAGATCGGCATGATAGTGCTGCCCGGGCTACAACAGAGGAAACGGATGTTCAATAGAGTGTCCAT
>SRE2383
GTGATCATGTTCTCATCGAGTTGAAATCACAACACGAAGAAAACGGATATCGGTGAGATTCAGCACAAGGCTTGGGAGAACAAGTGAGGATAACACGGAAGATTGGTTGAAAAGGATCTTCTGGAACATCCTTACTCAGAATTTATTATCTGATTGATTTGCACGATGCTAGTTGCAAAACATGCCCATTTATGC
>SRE2384
ATTCGAACGGGGTCTGGGTCGGGAGGCATCTACGCGGCATGCGTAAAGCACTGGTGGCGATGGGGAGGTGGTTCGGGGCTCCGAGCGTGACGCTCGTCGGGGATGGCGGCTCGGCGGCGCAGGGCTCGCCGGTGCTGGCGCGTTCCGGCTCCTAAGGTGCACCTTGGCTACGGGAACTAGCGCAGAAGCAAGAGG
>SRE2385
ATTTTCTTTGTATTTTAAATGAAATAAAAACTATTGAGCAAATGAAAAAGTGCATGTAGAAAAAGTTGTAGATCTCTTTGCAAAGATTCCAGAACAATTGAGTTTGCATTTTTCTGATTTTTCTACGATTTTTAAACG
>SRE2386
TAGTGGTGGATCTATTTTATGCATCATGTGCATGAATTGCATGAAAACGAATTTTTTTTTAAAGTCAAAGTTTAAAGTGAAATTGCTTTGATAAAGAA
>SRE2387
ACAACGAGGACGATGCTTGTGCCTTGAAGTCAATCTTTTTGTATGCCTTTGCACATGTCCACCATTCTAAATCTTCTTACCCTTGAACCCTTTACATTATGGAGAAACTCTCATGATCATTGGCTCG
>SRE2388
CCTAAAAATACTTCAAGGTGCGATGAATCTAATGGTGTCAAATTATTTCAAAAATTATTTGAATTAAAATAGTTTGCACGGGTTACCGGTCAAACCGATACAGTAAAACGAAACCGGGGGCCG
>SRE2389
TAGTCCCCTGAAGTGACAAAGACAGATAGATATCGAAAGATTAACTCAAGATTCATAAGGATAGAACAAGGGGCATTAGCTCAAAAGAAACCGCTGAATGATTATATTTAAGATTA
>SRE2390
TTTCAAATATTTGTCGTGCTTGTACCATCTGCGCTCACCTTCGCGTGAGACTATCGGTGTTGTTTCGATCGGGACGTGGGCTGAGAAAGGGCTGTCAAATTAAACCATTAAGTTAATGCGCCCGATGTGTTCAAA
>SRE2391
AATGTGGCACTACTCTACTCCCTTGGATGGTGTGTGAAATGAGGGGTGAGGGAGGTCCCCTTTTATAGCCTGAGGAGGTCGGTTCCCGCCGTATGCATATATGGAAGGAATCAAGGTTGAGTAGGCGCTACTCCTCCC
>SRE2392
CTGAGCTGGGCGCCCCTGCTGTCCCGCCTGCGCCTTCCGGGGGCAAGAGTTGGCGTAGTGCCCCGGCTGGCCGCAGTGATAGCACGCGCGAGGAAGTGCTGGAGCCTGCTGTCCGACAGGAGGAGCTGCCTGCCGTGGAGCCTGAGGTGCTGGCGGAGCTGGTGGAGCGGCACGAGCCGGAGGTGCCGGAAACCT
>SRE2393
CTTTCAAGTTTTGCACTATACCATTTGGAAAAAGTAAAAAATATAAACTTTGATAAAATCGATATCATCCAAGTTACAAATGGTAGACTCAACGCTT
>SRE2394
GAAGCAGATCGAGGGACACCGTGCTTCCAAGCCTTCCAGCACCTTAGAGATCGGTTAGGTTAGGGATACGCTAACCTTGACGGCTAATCTCGTGAGTAATCACGCTTAGGGAAAACCAGGGGTTTTCCCTTGGTTATATAGTGCTGTAGGCTTGGGGCCGGGCCCTTAAATGAGCTGAGTTTGCCTCCCGATCAAAGGCAACTAACAGAGATTAAT
>SRE2395
CCGTAAAATTTGTAGCACCAGAACCCATGTCAAACGTTCTGTGCAAAAAGGTGAAGCAACTAGAGTAATCTACTTACATGAATAGTTATGG
>SRE2396
CACTTGGGCCCTCCCCACCATCACACGCCTCCCGGTCCCCCTGTTGCGCCGGCCCCCCGCCCTACGCCGCCAGCGGCCCCTGCCCACTGCGCGTCCGCGCCCAAATGGACCCGGGAACCCAACCCGCCTCC
>SRE2397
TTTTACACTCTGCTTCAGGAGTCTTTTTACCACACCTACTGCCAGTTGGACATCAAGATCAGTGAGCACAAGATGCTCCACTGGGTAGCTATGCGTGT
>SRE2398
CGCAGCGTTCGGTTCGCATCGCCGACGGGAAGGTCAGACTCCCTCAGCTGACTGAGTACACTTTACTCCCAATATAGTCAACTAATAGTTGGTATATTGGCAGCACCTCAAGTAAGCCACTGCT
>SRE2399
ATTATGTCATAAAAATTGTTAAATGGGCAAAATAAAAACAAGTAAAAAAGTAAGAAATCTTAGAGGGTTGCGGAAGGCTAAGATATGAGATTTCATTCATATCAAATGGTTAAAAAAAAACCACCATCGGGATTCACAATAAGGTAGTAAAATAGGAAGTTAGGAATGAGTGTGATAAAAATATA
>SRE2400
GTTTGGTTCGCCCCTACCCAATCAAAACCAACACAAAAGATCTCGAACGAAAGATCAAAACCTCGTAGCAATTCGGGAGCAGATCAAGAAGGATTCAG
>SRE2401
ATTCAAATGAGCCTAACCACACATGGTCACCAGCATCCACACCTCAAAATATATACACGAAACACAAGTAGAAGCTACTAAGCATACAAGGAAGCTAGTGCAAGTGATAAACGCATATACTGTATGATGATGCA
>SRE2402
ACATATAGAATCCGCGACCGAGGAAGTCGTGTACGAGGTGATCGCGGAGCCGCAGGAGCAGACGGAGCCAGCCCCGCAGGAGTTTCGTGACGACCCGGCCCAAGGCCCAGTGGACACTAGCTCTGAGCAGCAGCCCGC
>SRE2403
AAAACAAAATTGTTAATATAAATTTAAATTTGATTTATAAACACATGAAATAATAGGTTTTTTTGCATAAAATCATGAAACATAAATTGTTGCTTTATTTTGGCAAATTATTTAATTGGTATGCACTAAAT
>SRE2404
GGTGCTGAAAGTACAGTTGTGCCCACAACTGAATAAACCACCAAGGGCCTCCAGTTCTCAGTTTCTTTTGGTTAAGCAAGTTAGATGTCATCAAATGGAGATATCTGTAGGTTTCTCCAAGGAAAAGTTTGCCTAGGC
>SRE2405
TTCGGGTACTCGATGTTGTCGAAAACCCTGCTCAGGGCGTGGAAGCGATCGTAGTTGTCCGCAAGGTGTGCTCTGGGTCTTGCG
>SRE2406
ATTAAGAACTAATAACTTGTAAACTGATTTCGTCTGCGCGTGCGCATATTCCTCCTGATACGTCGCGCAGACGTCTGTCCCACCCTGTT
>SRE2407
AACACATAGGTTTTCAACCGTCCTTGCGTGGGAAAGCAGAATGCTCTGACGGATTTCTTGCTGGCGCAGAAGAAGATGGCGGAGCTGAAACCTCCGAGTTTGGTGGTGACGAACCGTAACGCCGC
>SRE2408
GTGGAAACTCTAAGTCTCTCTGCATAGTCCGTGTGCACGTTTCAAGGACCGTGCCTTGATGATAACGGCTGAGAAGAGTATTCCCTTATC
>SRE2409
TGGCAAGACCATTCCTCAGCTTGGCACACAACAAAAAGAACTCGAGCCCCTCCGGGTGCCAGGGTTGCCACTCCTACACCCGACGGACGTACAACTCCAGGCGGACCTACAGGCCGCGATATTTCTTTCTGAAACTGG
>SRE2410
CCATCCTCTTCTTGATCTAACTCTCCAATGTCTTCAAATTTTTCTTCCTCCAAATTCCCGTGTTGCGGCTTCAACTCTTCCATTGTTTCCACTAGTTCTCCGTCTTGATCATCTTGAGCGTCTCCATTCTCCAAAGCG
>SRE2411
TCACCGACCTCGACGAAGGCAACATCTCCACATCTATCGAGGAACTCAGCGAGGAGGAGCGCCAAGAGTACTTGGTGGTCAGGGAGCACTTCAAAGCACAATTCTTGAAGGGATTCAAGAAAAATCAGCAAGGCCAGG
>SRE2412
TCTACTCGATTTATTTTTGAATTCTTGTTGAAACTTGCTCATATAAGTCGTTTGAAGGTTTTCATGCAAGATTTGAGATTTTTAGATTTTTATATGAGCAATGATCCCAAATTGAAGTTGGAATTGAGAAAATTGGCAGAATTCAGACTTGTCAGATTTTTGGTAGCGCGGACGGTCCGCGGGTAAGGGGCGGACAGTCCGCCGTTAACTGGACTTATTCACCAGAGGTT
>SRE2413
GCGTCACGAGGGCCTCCCGTGTCAGGGACCCTGCAGCTGCTGATGCAGGAGTACGCCCTAACGGGCAAAACCATCCTCAGGAAGAACAAGAAGTGAGTCAGGGCAGAGGAGAAAATCATGATGCACAGCTGCCACCACCACCACCCTTCGTGGACCTG
>SRE2414
ATCGACCGCAACTCATTGTTGTAGGAGTCGTCGGCGGCCATCGCCGGTCTTCGGTCCCTCACGGCCTGCACAAGGAGGAGAGACTGTGAGGGGGATTCGTGAGGAAGAAGGAGAAGAAAGGCGAGTTCTGACTTACC
>SRE2415
CAAGATATAGACTAATCACCACGAATAGATCTAATCTTACTATGAACATATGGATGCATCACATATGAGAAAGAAAGCATGCATTGAAGTAGACCAAA
>SRE2416
GCGGCGGCGCGTGACCGGAGAAGGCCAAGGCGGCGCTCTAGGGCTCGGTTTCGGCCGTGGTTTGGCCGGGGAGCACCGCCCCGGCATGGGTAGTGCACTAGGGTGCCTAGGGAGGTGCTGCAGGGCTGGGGGCATGGACCTCGACGGCGAGGCGGCTCTGGG
>SRE2417
TAGGCCCTAGCTCCTTGGTTGTGTTATCTCATCTACGGTTGTGGGTGTGATGAACACTTATGCTTCATTCATATCTATCAAGTGTTC
>SRE2418
ACAACAAGTATGATATCAAATTCGTGCCAAATAAGGGGCACGCAAATGCACGGTCCAAGGGTGGCACTACAATCTGAAATAGGGATGTCTATTTCCTT
>SRE2419
GTTCGAATTTCATATTCCCTAAGGCATGTTAGGTCTAGATGGAACACGACGTTAGCGTGTTCCATGTACATGCCAGTGCAATTGTTTTTGTAATTTCAATGTCTAATTAATCTGCATTGTGTACTTTCTACTA
>SRE2420
GAACAAAAGATTTCACGAGTAAGGATATTGCAGGAATAAATTCAGATGGATATGATAACTCTTTGCGGAAAAAGACTCAGCC
>SRE2421
GCCCCCCGCTTCGGACCCCGCCGCACCTGGATGGCCGCTCTAGTGGATTACGCGTTCCACTCAGAACCTCCACGGCCAAACCCCGGCCCAAACGGAGCTCTGTAGCCCCAGAAACCCCCTACTTCGCCTACC
>SRE2422
TCCATAAGGTTCTAGAGTAATTGATAGACCATATATGAACATTATTTCTGGGGTAGAGAACCTAATAGCCTTAGAGCAAGCGGAAGTACATGGAAAACTACTCGATGTATCTGAAGGAAGGCCCAGAAGCAACCAGAA
>SRE2423
TTTGTGGAAATTTTGGTTTTTGTTTAAGCTAGTTTATTTAATACCGGTTGTTCCGTTGCTCTAAAAATTATGAAAATTTTTCAGTGGATTACTCTTTGTATGTGTAGTCCACTAAAAAAATTTTACGAGCATAGCCT
>SRE2424
ATTTAATGCGATAGACAAGGCGTGCTCTGCCGCCGTGGTACACAAGACAGCCTTTTGTCAGGCCCCGCTGCGCGCCGCGTA
>SRE2425
ATCAAGGGGGAGGACCTTCCTCATCTACACCAAGCACCTCCACGGCACCCCAAGTGGATGAAGATCAAGAAAAAGATGATCCACAACCTCAAGAAGATGTGCCAACGCCAACACCCCAAGTCCAAGAACAAGAAGAGC
>SRE2426
TTCACCTGGGGTTCTTGATGCCAGGGACAGCGGGACGGCGGTGCGCGGCGGCGACGAACCGGATGGCGGCGATGGCGCAGGGCTGTGAATGAA
>SRE2427
TAAAACCAATAGGGAAAAAATTTGATCATCACACCATCTCCTCGCAGAAAAAACACGACTGAGATAAAAAAAAGGCTTCAACGGTTTCAAAAAATTAAATTGTGAAAGAAATCATCAGATAGAGCTAATACAGTT
>SRE2428
TTCTTAGGAGGGTAGCAAGTATTCGGCGCTCTTCTCCATATTGTACCTCTAGGAGAGTGAGAGACTAGTTCGGGAGAAATGCGAGGGTGTCGGCTTTC
>SRE2429
CCAGGAAGTTTAAGCTTCAGTTCATGGCTATTTCATTATTTAAAATTTTGTTTTGTTCAATTTATTTCTGGTATATATTTTTTGTTTGTAATAAATCATGATTTTATTTTGCCATGTTCTTTTTGAGTAGCTTAGTTT
>SRE2430
GCCACCTCGCCGCCGCCGTGGAGCCGCCGCCCCAGAGCCCCTCCCCCCCCCCTAACGCCCCCCCGAGCTCCGCCTTGACCCCGGGAAACTCCCACACC
>SRE2431
GTTCTTCAGTAATTCGGTCAACAAAGACTCTGGCGAATCCTTCAGGAATCGGCTGGCAATGTATTGTCCCGCCCTCTTCTTGGA
>SRE2432
CCTTCCCCCGCCCCTGACTCTGTCTCGGTTGTATTTTGCAGGGGTTAAAGTGCCACCCCTCGAGGCCCCCGGTCCCGGAAGAACGCCAAATCAACCGCCTGCACGCAGAGAAGTTGAAGAGGCGGAAGGACGCGGCGGAGGCGAAGGCCGAGAGGAAGAGGAAGAGGAAGGCGAAGCACGACAAGGCGTGCAAGA
>SRE2433
CACATATCAGACCAAGCAATCAACCGGTGTTAGCAGCAATCAACCGACGAGTACAAATTGCATATCATCGGTTCAACCGGCGTTCAGTTTCAGATCTGCAGGAGTCTCGGGTGAACTGCACCGACGCAATCAACCGGCGCTCAAACCCTAGGCGTCGGATCGACCG
>SRE2434
GTGCTTGGTCTCCTTGTGGAAGCTCTTGGCGAACTTCTTGAAGTTCTTGATCCGGGAGCCCTTCCTTGGACGGTGCCTGTAGTCATTCTGCTTGTGAGGACCACCGGAGTCATGCATGCCGCTGCCGTTGCCCTTCGT
>SRE2435
ATCCGGAGCAGCGCACCCAGGAAACAATCCTGATCACGCTCCCAATCACGATCCAGAAGAATCGGCAAGGTAGATGAGATCGGACGGCGTCTCGCTGTTCGTAGGAGAAACCCTAGACAAGAGACACAAATAAAAT
>SRE2436
CATTGAGAATAAGAAACACATGAGTTATTTCAAAGCCATAAAATACATCAACACATCGTTTTGTACGAAATTGTACCTGAAACTGTAGGAGCCATGACTTGGAAGGGCCTTTCGACTGTGGGTGCTCATTGAAATCT
>SRE2437
TCGCAGGAACTAGTGTACCAAAAATCAGGAAAAATGGACAAAATACCAGGCCGACCGGCCTACCCTAGGCCGGCCGGCCTGGCACCTCAACATACCATGCCACGAAACTTTGCCAAAGTGATCATGAGCACAAA
>SRE2438
ACTCTACTTCATCTACATCAGCCCTACTACTACAACTACAGAGGCGTTCATGGATTCAAAGGTTCTGGTCAGTATTAATCTAATTAATTCCGCATTAAGTAATTAGTGATCATGATTAGACTAAGCTAAGATCCTGTT
>SRE2439
TGACATTGTATTGTACCATATGCAGTTGTTGATAAAGCACAGATGGATCCTCTGCCTCAAGTTACTCTTCCTACTCCTGGACAAACTGTCTGTGAGGT
>SRE2440
CAGGTTGAATCGGCCCCCGGAGCACCGAGAAAGCTGCGCTCCCGCGAGCCTCACCCGTGCGCCGCCGCGGGCCTTGGGTTCCGGCGACGCAGCGCCGCCGCGTCCCACGCCACTGAGGTCCCCGCCGCCCGAGC
>SRE2441
TGTCTGCATATGGAGGGAAACCATGCTCAAATGAAGCCAAAAGTACATTTCAGAGCATGCTACACGAGCATGGGAATTAGAGGGCCCACATCCAGAAGCAAATCAGCTCAAGCCCAAGAGAAAACACACTTCCGACAA
>SRE2442
AACTGCCCGAGACGGCACCCTCCCCCTCGAGCTCTTGACACACGCTCACGGCGGTCTGCTCCAGCTCAGCAAACTCCATCTGTGCCGCCGTGAGCGCGGTGTGGACCGCTTCCTTCGCCGCGGTCTCGTCCGCCACCTTCTGCCTCAGCTCTGAGCAAAGGAAATCAACGTCAGCTACGAAAAGAAACAAATCGA
>SRE2443
CAGGGCTCATACGTCGAGTTCAATGGCAGCCAACACCGGCGTCGTCTTCTCCGCCAGCGTCACCGCCCAGATGGAGGCGACAGTCGGCTTCTCCTTCACCTTCGGAAGCTTCCCGGAGGTCACGGTTCCCAGGAACCC
>SRE2444
ACCGCCGGTTGAATTGGCGGTAAGTCGGTACAGTGCCGCTGGAAGTCGCTACAATAACCATACCGCCGGTTCATCCGGCGGTACCTGCCTTCCGCCGGATGAACTGGCGGCAGGATGACATTTTTGCAAAAAAAAATCTCCACATATTTTTTTTAAAAA
>SRE2445
AAATCAGTTTAAGTTTAAGGTTTCACATCCACCATCTTGCTTTTCATAAATATTTTTACTAGCCAACTCAACGTGTTAGCCTATCGATGGTTTTTG
>SRE2446
GCGTTCGCTTTGAGCCAGACACCAAGGATCGATTCTGCATGCGTCAAACAGCTAAGTTGCAGTATCATTACTACCATCCCAGCGAGTTTGATTTTCCTCTCTGTAGTTTTT
>SRE2447
CACATGTAAATGTTCAAAATATCGTTGCAGTGTGTTTATTATGTTTGAGGAGTTCTGCAGCTGCAGCCAAGTTTCTTTTGTAGAGCATTTCTAATGCTTGTTAGTTCACACTAGCTATTTATAGAGTGCACATGTTCATTTAATTAACATCTATACCAACTGGGCTTCAGTATTAATTCTATGCACATCTT
>SRE2448
ACTTTCCTAGTTAGTTTGATTAGGATTGGCTATAGGTTGCAAGTCTTTTGGGGTAAGTAGAGAGTAGTATAGATAAACCTTAGTCATAACTAGCATGTGTAGGACGTGTTAGGTTTATCTTATGCAAGTAGTTTGAGC
>SRE2449
TGGTTTAGAGTTTTTTGTGATTAAACGTAGATTAAACGTCTTTTGTGATTAAACGACACTGTGATTAAACGCAACGCTAGGCCAAAGTTTAGAGTTTAATCAAGATTAAACGTAGTTTTAAAACGTTT
>SRE2450
AACAAGATCGAACGTAGCTCAGTCGAAAGTTACTATGCGAACTCAATTAGCGCTAAAGACGATGATTAGCCTTAATTAGCGATCAAGCACAATGTTAGCGTCAAAATTAACACCGGGGTGTTACA
>SRE2451
TGACTAGGCCTATCGTCATCTAGTTGTAGTTCAAGCTAACGAGCAAATAAATCATGCATCTCAATCAAAAGCATCTTTAAACTCAAA
>SRE2452
AGTGCGGCCAGCGACTGCTCGGCCCGTGCGGCTCTGGCCACTTGTTCCTCCAGTTCTGCCGCTTGCTCGTGCAAGAGGACATCGAGGCCGGCGAGGGA
>SRE2453
TTTGAGATATACAGATCATATGGACATGACCATACATACATGCAACCCATTAATGACATCGCAAGAATTATATAGGAGGGTAAAGGTAAAAATAAAA
>SRE2454
TCTGTATTTGATTGTTTTCGACGTAAATCGCTGTGTGAACGATGGGGAACTTAACCACGACAAGTCTTGCATAATATTGAACAAGGACTTGTGAAACGGCCCAAAAACATAAGTACAATCTCTAGATCTTAATTGTT
>SRE2455
AAAGTTGCTAAATTGTTATAAATAGTTTTTTCACCTGGAAAATTCTGATAATTTTACAGTGGCTTTAGATTCATAAGTTAAGCTATCTGTAAAAATTTGAGAGCCAAAAACATTGTATAACTCTCTGTACAAATTAGT
>SRE2456
TGATGCCCAAAGTTGTCTCCACTACCACCACCTACACGACGCGCCCGGCCGTCTGACCACTCCACGCGCCGAGGAAAGACAGGTCCACTACCCTCCTG
>SRE2457
TTAAGGAGACGTAAACCACTCAAGTACAGAGCACAGAGGGTAACGCTCAGAATTAAGTTGCATAAGACCATTAACAATTTAATTAAAAAGGACCATGTGTGAGAGCGC
>SRE2458
TGGGATAAAGGTACTCAGACCGAGGATGACCTGATGGATCAGTAACTTCCAATGAAGAAGCGCCCTCTTAGGATCGAGGAAGAGTCCCCATGATAGG
>SRE2459
TATTTTTAAAATTGCAAGGGTAATTTTAAGAATAAGTATATCTTTTTATGAGGGTAAAAATGAAAAATCAAATTTACAATTTAATCCCGCAAAAAGTA
>SRE2460
CGACGGGTTCTCCCTCTTTCACATCGTCATCTACCACGCACACAAACATTCTCATTATATAGAAAAAGAAGTAAAGTGTTTAACGTCCTAATCGTTCTAGCAGCAATTAACATCCAAAGAGA
>SRE2461
CGGCGAGCCCCGGTCGAACCCTAAACCGCCGATCTGAGGCTCCTGGTAGATCACACGTGCCCCATCCATGCTTACCGGCCAAAGAACCAACCCAATCCAGCCCTGGAACGCCGGATTCCAGAGCTCCGGTGAGATTTT
>SRE2462
TTGATTTATTCGGTATCATGTAGAATGGAGATACAAACTTGCAGGAGAAAGGGATACTCTCACCTCGGCTTCATCGACCCAATTACTTGTAATTGGAG
>SRE2463
TTGTACGTTGATTGAATCCTCTGCTTGTTTCTGCGATTCAAACTGAAGCGAGGGGGCGAGTCCATCAAGCCCCCGAGTTCTTC
>SRE2464
ACGCGTCGGCCATCGCGTCTGTGCGCCGCTCTTCACCTCGCGGACGACCTCGAACCTTCCTGCCCCGTCCCGTCCTCCCCTTCCATCCCCATCCTCAAGCTCGTGCGACCCGAGTCGAGCAGAGTCGCCGCCGTTCGT
>SRE2465
TACATGCAGATGTTTATTTTCTGTTTGTATTTTAATCTAGGAAAAAGATTAGATTTCATAGGCTATAATTGTTCTAGGAGTTCTACTTAGAATATATAGGTGATTTTTGGTTGGTAGCTAATCCATGCTA
>SRE2466
TGTGTATGTGACAAGCAAAACAAGAAAAGGAAAATAGAGCAAAGTATTCATGATTGATATAAAGGCTCTAATATTTGCGAAGGCTTGTTTCGATCTATGATGGGATTCAAAGTGACAAGTAA
>SRE2467
TGGAAGCAGGGGAGCGGCGGGCGGCCGGATTTCGGCGCCTCGGGCGGCCCGCGGCGACGGGGAACATGGCGAAAAGCAACAGGGCGGCGAGAGGAACCTAGCGGCGGCCGTGGTTGGGCACGAGGAGGCCTGAAGAGG
>SRE2468
GGACGCAGGCGACTCGTCATCATCTGCCACGTCGACAGCAAACACGGGGAGATGACAAAAGAAAATTTTCGGCCGACCGCACGGGCCGGCCGTTTCTATATTACTCCTTGAAACTGAATGCACATTAACTGGCCAGCTACCGGAGCAGGCCATTGTTTGTACATAATGTAACAACTTTAACTCCAAACATATATTACTCAT
>SRE2469
TGACCCTGCCGCCTCAAATCTATTTACAAACATGCCCCTGCTCTTCCTGTTTAACTCCGTAACCCCTGTATCTTCTCTTTTTAACATCTAGGTCCTTC
>SRE2470
AGGAAAGACAGGACTGGGCAATCATTTATCGAGTAAACACAACAAACAAACTCAAAAGGCAAAAGAGTTGGTGCTGCAACACGAGAGTTCATTCAAGTATTTTAGCCTGAAGTGTTTCCTACTAAAAAGCATTACTAGCTTGCTTAGAAAAAGCTAAGCAAGGATATAAAGCAAGAAAGAACAATTAGGACAATTTATAAAACTAAAAAGAAAAATGA
>SRE2471
CCCGCCTCGTTATCAAAACGACTAAGTTGCTGCCCCTGCAAATGCATAGGTCGCACAAGTTATTATGCCATAAAAATTCTACAAACTACTTAACAAGTTAGGTCATAAAGATGTAGGACATTGCAATATTTTCAGGTGTTGTGCACTACAACTTACAATGTAGTCTTCAAAGGGTCCTCGCTCGGGCTGCGTACC
>SRE2472
GTAGCACACTGTCCAAAAACTAGCCTTAGTTCATGACTACAACAGGAGATACATTTGTGTGCTATTTAATCTAATCTTTATCCTAGATTAAAATAGAAGCATAATATGAACATGTGACTGTAACAAAAGTTGTAGGTTTTGATC
>SRE2473
TCTCGTCGCCGGCCCCTCCTGCCCCAAGCATCCGCCCAATCCAACCCTCGGTGAGCACCCGTACCACCCCCTCTATCTTATGCGCCCGTTACCTAGACACGCAAGCCACTCCAGTGGCTGGACACCAGTCACCGGCGTTCTCGCCGCCGCGCCGCCATGCCTCGCCGTGGCGAGCACCCTGCCGTGCCGC
>SRE2474
TGTTGAGTAGGAAGAGAGTGAGGTGAGTGCTCTGGTGAAAGCCGAGCTGAAAGGAGCGGACTCGAGTTCTCTCGGTCTTACTCCACTTTTGTA
>SRE2475
TCCCCGTGAAGATTGGGCAGGTTGGCGTCACATCGGTGGGCAGGATGTGGAGCTCACCTTTTATCGTCGTCGTAGTTATCGTATTGTATTTCGAACTCAGTTTTAAACTTCCGCTGTGCTTTTGAACTCTGTTGTTTG
>SRE2476
TTGTTTCAGAAACTGATTGAACGATGTTAGGTATTTGTTCTCCCTTCTGTCCTTGCTATTTATTCTCTTTGCTAAGCTGCTTGACCTTTTTCAAAGGTTGCCAAGAAGTGAGTAGATCTTGCTGTTTGACCTTTTCTCTATTTGATTTTATGAGGTG
>SRE2477
GGGCAGCCAGGGCTTCCGTCAGGACGTCGACTCCGCGCGCGATGACAGACACGTCAGCCTTGACATCTACAGTTACTATCTGCCGATTCAAGGCCCTGAACTCTGCAAAAATCGCAGTTATCAGAGAAGCTAGAGACTGACGTGCTTCTATGCAGTGTGCGACGGAAGTCACCTCG
>SRE2478
TATGGCGTCGGCTCTTGCTATGACTGCTTCATCGTCTTTGTCATCGCCAGTTACTATCTGTTGACTCAAGGTGTTGATTTCTGCAAACTCTGCCCGTATTTGCTCGGTTATTTCTTGGGCTTCTTGCTTGGAGTTTG
>SRE2479
GGCAAGCAGCAGCAAAAGAAGGTCTACCTTGGTATATTTGAAACACCATTGCATAGAATATGCGAGCTTCTTCATATTCTCCATAGACAACAATGGGTCATCAAAGAGCTCCTTACCCAATTCTTCCTGGGTAGACTGCGGCATTGACTGAAAGGGTACTAGCCGAACAGTGCGATTCTTTGACCCTTCAGCTTTATCATTGCCAGATCCAGCAGCGTTTGAA
>SRE2480
GTGCATAGTTCGGAAACCTTAAATAATTTTTAATCCAATGCTAGTATGCATATGAATTTGAGTTGGCATGTCATTAACATCACGATAAATCAAAGTCTAGTTGAAATCAAAGTGAGAAAGTGAAGTTTCGCACATGAAATGACGAATCATTTGAATCAAGGTTTTAAAGATTTAAATTGTATTCTTTTCAAGTTT
>SRE2481
AAAGGGTCAGTTGGATCCATGCCACTCCAATTTCTTGAAATTGGATTTCATGTTGAAAATCATGCCATTGAGTGGCATGATTTTCAACATGAAACCCAATTTCACGGAGTTGTGGTGGCATGAATCGAATTTTCCCTA
>SRE2482
TAATTAGCGGATTAGCTGAATTAGATTTGGTGCTTTAGAACACTCGTTTAGTATTACAATTTCAGTACTATTACAGACTTGTTTTTAAATTA
>SRE2483
CGAAGAGAGAAAAGAGCATAAGAATTCTCCAACCACAAAGAGAAACCACACTAAACAAAGGAACGCCCATGAGCCAATGAAAAAAAAAACAAGTAACAACGGCACCAAAGACGGACCCCGAAAGCACAGAAACCTTCACAAGGGCAAACGCG
>SRE2484
GGCGGGATTGGACCAGCCAGCTTGTTGTCATCCAGAGCCAGGATAGTGAGCCCGGACAAGGTGCCGACGCTCGCCGGAATGGGACCCGAGAGGCTGTT
>SRE2485
CAAAGAGGGTAACACGTATTGGATCTGAGGCAACAACTTCTCGACGAATCAGACGCGATCCCGAGGATCTAAGGGCCCACCTGAGCACCAAAA
>SRE2486
TGAGGTTCTTAGCCGAGTTGGACTCGACTTGTTTACTATACTGGATTAGGTCGTCCAGTTGTTCCTCCGGGTCGGAGGAGTACTCGGATTCGGAGTCGGTTAGCCCACCGATTTTTGAGTATGTATGCTTTGGGTGA
>SRE2487
TGCGCGTCCTGAGCGACAGGTGAGGTCTCCGGATGTTCTCACCTACTCCGAGGGCCATGTCCGTGCCCAGCAGAGGGCTAAGAGGGTCCGACGCCCTAGGGGTGGTTAGATATATCTGATGTTTATTT
>SRE2488
GGGGTTGGCTAATCAGATGCAGAATCAGATGAACCTCAACTTCCAGAACATGCAGCAGCAGATGTTCCAGCCCATGATGGCTCAGATGCAGGGGGTTCAGCAGAGTTTACACTCAGACATAGCAGCTCTTGACTCACGCTTTGAGGATTTGCCCTCTTCTGAGCAGTTTGAGCAGCTTGAGCAGAGGCAGGAGCA
>SRE2489
TAACCAACCCTCCTGAACCGATGGCCACGCAGTCCGAAGACTCCAACAAGCTGGCCAGATCTCATGATGGCGGCATGATGTTGCTTCCCAACGTGGCCAAGGAAATCGACGAGAAACTCGACAACACCCCGAGTTCT
>SRE2490
ACAACCCTTCTTCCAACTACCGCATCCCAGCAAAGGCTTCCGCAGCCTTCAAGAAGCACAAGCCGGCAAGTACCCGTCCCCAGGGTAAACCGCGCACCCAACATCATGGAGAAACATCTCTCGGCGGAGACAGGATCAATAAGACGCTCCTACGCAAGTGCTTCATGCACCCAAAGAGCTCTCATACGATCTTCGAGTGCA
>SRE2491
CACAAAAGGACTTTAGTTTTATTCAGTTTTTGACTTGATTTTGGCTGAAGTTCAATTGAGCACATGTCAATTGAAACACCTCTCATGAGCCAACAAAAATTTTGTGCACATTTTTGAATTAAATTTTGAGTAGCTTTT
>SRE2492
TAGAGATTGCATTTTGTATATAAATAGCATAAAGTAAATGGAAATAATAGTAATTTTCAAAATTAAATGTAAGGAATCAACATGATAATGATAAAGAG
>SRE2493
TATATATACGCCTCACCCCGGCCATTTGAAGTTTGCTGGAGTCCCAAGACACCTCATACACATCCAAGAACACCTCCAAGCCATACAAGAGCTCATAGATCATATCCTTAGCTTATAGCACTAGCTTTGTAAAGTGTG
>SRE2494
CAGGTGATGCACCACCTCCTCCTCCAGCTCATGCCGGTGCAACAAGGAACCCAAGACATGATCCTGCTCCATCTTCTGTGGGTGCC
>SRE2495
CGCTGACCACCACCGAAAGCACGGTGTGGAACAGGGCCGGTGAAACCACCAACAGGAGCACGGTAACCACCACCGCCTCCCCCTCCTCCACCTACACGACGTGGCCTGGCATCCCGCCTCTGCCCACGTCGAGCTGGAGTGTGTCCACCTGTAGGCTGGTGGAACACCTCCGGAGCGCGCCTCTCAGACTGCCTG
>SRE2496
GTGTGGGGGAGATCTCTCAAAAGCACAAGGAGAAAACTCACTTGAGATCTCTCCCCCAACATCACGCACGACACCGACAGACCAGCTCCAAGCAACATGCCCAAGACAGGACCTAGCAGGCCAACTAAAGGGTCGGCCGGGCCCCCGAGGCCCGCCGAACTCCTA
>SRE2497
ACTAACCCCATCAAGTTCCGCAACCAACTCAGCATACTTGTCCTTCAGCTTCCCAAGCTCAGCCACAACAGCTGCATAGGTCTCACACGCCTC
>SRE2498
GCCACCCCGCCCCCCCGTCGGCTCGCCGCTCGCAGTCGACCCGCCTCCCCCGACCCGCCCGCCCCCGGCCGAGCACACCCCCAGCTCCCCCTTGCCCTCGCGCACCTCCCAGACCCCTCCCCCGAGCCCCCAGCCCAC
>SRE2499
GAACGCGCCGCGCCGCCGAGCACTGCAGCGCCGCGCCGCCGCCGCCCCGGCGAGGGCCACACTCAGCCTCCCCGAGGCCCGAAAAAACCCCAGGTGGA
>SRE2500
AAATCATGTAGACAGAAGCATTTATTTACCGAACGGTATGAAGGTTATAACCTGATTTTGAGTGAGGCAGTCTAGGTCGTCCATGTAACGCATGTAGCGGCGTGCAGGATCCCCTCTTACAGCTCCCACGTTCTTCCAACAGTAAGCAACGGTGGGCCTAGACTCCTCATCATGGTGTGGCCACGGCTGCAAAAG
>SRE2501
TGTGTTGATTAAGTTCCTCTAAGGGGTGGATTAGCAAGTGGCGTGTCGAGATACCGACACGTGTTAGCCCTCCTCTTAAAGGATTAATCAAT
>SRE2502
CCCTGCGCCAATCCCCTAGATCTGTTTAGGGTGTCGCTCTCTCGCTCCCTGACCAAATTCCGCTCGAAGGCGAGCCCGGAATCACCGTTTTGATAAAGTCCGGCGACCTCGCCGCCGTGCGCCGCCGCGGGAA
>SRE2503
AAGACAAGTTCCTTCAAATAGTTCAAGGAAATCTTAAATTTTATCGTATTGGTTGGGTATTAAGTTTTTCCCTTACCTTAAAAAT
>SRE2504
AAATTTCAGTCAATTTCGATAAAATTTTATAGTGTGAACGCGAGATTTTAATTCTAGGGTCCGGCTCTTGATGTGGAGCCCACGTGTAGTTCTAGCCACGCTGCTTTGCACAGAGTAGCTGCCAGTCGTACTGAGTCA
>SRE2505
GCCGGTGTTCAACTCAGGTACACGGAGGGCGGTTAGCGGGCTGAAGAGCACCGGGGCTGTGGTGTCCAATCCGGGTGCACGGCGACGGGCGCTTTGGCGGTTTCGGTGCAAAACCGTCACCTATCCCGAGAAAGCGGAAAGCTTCGGCGACTACTTCGGAAGGCGTCGAGATGGACGGGCTCATGGGCTGACAAC
>SRE2506
CCGCCATGGTTCAGATATACTGATTTAGGATTTGAAGGATCCGCGAGAACGAAGTCGAACACCTGATGTTCAGAGAGTCAGAAATCGAACTTATAGAGTGTGATTTTCAAATTGACCTCGGAGTTGGAGTATCTATTTAAAGAAGGGTAAAAAGTGGAAGTGGTGTTCTGTTCTTACGCGGGTTGCTTCCAGTTT
>SRE2507
AGATGAGGAAGTCGCGCTTCCAGCCCCTCCAGTGCCCTAATTGATTGGTGTTTTGCTAATCGCGAGATTAACTGATTAGGGTTAGAGAGGGTTCCCCTCTACCTCATATTTATATACAGCACTGTGGGACCGGGGCCG
>SRE2508
ACGCAGGGCTGCTTGCATGTCCAAGCACTTTGAACACAGATATTACCTCTCACTGCTCCACAGTCGTCCACGGTTCTGCACTCACACGCTCCACAGTGCGCACTCATTCCACTAAAAACAACAACAGGACCTCTCACTGCTCGTACCATCAGTACTCGCACGCTCCACAGCGCTCACTGCTACCACTTTAAACAC
>SRE2509
AATTGGGGGCTGCCGGACTCGGTTTGGGCCGGGGTTTGGCCGAGGGTGGAGTGTGCCGCGTGCGTAAAGCACCTGGGCTTACGGCGGGGCTCGGGGAGGTTCTGTTGGGGCTCGCCACGGCGTGGGGCGGCGCTAGCT
>SRE2510
TTGGTTCTGAGAAAATGGTGAAACAAAATACTAACAAATGTGCATCTACCGCTAGTATTGAGCACAACAATATAAAGGAAGCAAAAGTGAAGCTAGCT
>SRE2511
GACACCTTTCATAAAATTCATTATAATTCGAACTCGATTTCCAAATCGTTCTGCAAATGTAACACAATAAATCTTGGGACGCCGGAGAAATTT
>SRE2512
TAGGACAGAGAATCCTTCCTTAGATCTCTATTTACTTTGATTAGCCCCGAAGTATCTTGATCTCATCTTGGGGGCTTTGTCCTTTGGGCTTAATTGGA
>SRE2513
GGGGTCAAATCGACCCGTTTTTGGGTCTGGAGGACTCCACGCAACATGCGTGATCCACTGGGAGGTTTTCCGGGGCTCAGGGAGGCTAGGCTGGGGCTCGCCATGGCGCGGGGCGGAGCTGAGTGGTGGTGCTCGCCGGCGCAGGCCGATTCGGGGTCTCTCGGGGCTACAACTACCAAATTCTAGCGCCAAAAGGAGCGGGAGGAGTGGCGGGTGCTCACCAGGCTCGGAAACGAAGGAAA
>SRE2514
CCACGATCACTCCTTGCTCAATAAGGGGAACCACCGTAGAAGCCCACATTAACCCCATCATGGAGGTTAATGTTTTGCCATGGCACTTAGCGTACACACTTTTGGGCAATGTTACGCTAAGACCATCC
>SRE2515
CAAAAACTTCGGCTCACAATTCAAGAGTGCACCCCAACCCCAGAGTTCTAGGCGATGTGCAGAGTAGCTACAAGGAAGCTACACTAACACAAAACAAGCCTAGGAACCAAAGCGATCAAGCGCGGAAGCAATTGCACGAAAGCAGTGCAAGAACCAAGCAAGGTA
>SRE2516
CGCAAGACCAAGGACGATATCCAGGACGACTGCCACGCCCGACGCCATGCCCCACAGTGTACTTCCTACAGTATTCGACCACTGCACCCCCGCGATTCGGGGGAAAACGACGACTTCCACGCTCCCCTGCGCATGTACACCGTCCCTCCTTGTGACTATAAAAGGAGGAGACGGGCTTCCTT
>SRE2517
ACCGTACAACTCTACGCGGTAGTGAGCAGAGAAGCGCCACTATCGCGAGGATTACAATCCACACACACGCAACGATATTAAATATAAAAAGAAAGTCATCAGAGTCTTGCGCCATGCGGTATCTCCTGCGGGTGACCCTAATCCACAGGCAAGGCTGGGTGCAGGACGGTACCCCTACTC
>SRE2518
TGTCCTCCGGTTGTGGATTCCTTAAAAAAAAAGGAAAGAGAGAAACACAACCGCGTGCGTGACTTCTGATCGCGCCTCGCACGCCCCGACGCCCCCAC
>SRE2519
TTAAAAGGAGAGCTTTGCTTGCAACCTTAAATATCTAAGATAGTTTGGGTCTCCAATCGTCCAAGCTAGAACTTAATCAAAATATACTAGAGCACGAATAACTGCACTCCTATCTG
>SRE2520
TGTTAGGATGAACCCCGTCGAGTTACCCAAGATGGACAAATAGTAAAGGTATCCATAAACTATTCGAGCCTGCGAGAAGAGTTTCTGCCCTTATAATA
>SRE2521
TGGTCTAACATTCTAAAATAGACTCAACACGTCTCTTGACTGCCTAACTGTGCCCGTGATGCTTTGTCTATGGTCCACCCTAGTTATATTGATTCTTTATTTCTTTTGGCTACATCTTTAGCGGAAGTAGCG
>SRE2522
CTGCTGAAAACATGGTTGGATAGCCACCCCTTGATTTGTTATAACCATTCCTTGACCACCTAGATTAATGTCTGAATGTGATTTGTTTGGACGTTAATCGCTGCTAGAACGCTTAGGACCTTAAACACGGTACAACTTGTTTTATAAAAGGAAAATGTGTGAGTGTGTGGGAAGGGAAAAAATGGAAATTTTCAA
>SRE2523
TGATGTGTGTTTCATTATCGTTGTATTATGATGTAAAATTTGGTGGTTCACATTACGTAATGCATTTCTTAGTTCTTATTTCTTATCGTTATATTAATTACATGTGTGCTTTTAAGT
>SRE2524
TTTGGGATATCTCTATAATAGGTAGTTAGAATTGTATCCGGACTCTACCATACAGTAGGAGGCTTGCCCTCCAAGTCATGTACCCCAATATATACCGACCGAGACCTCAATGCAATACACCCATCAATTAAACCAATCCTATTATTCCAAAACGTTAT
>SRE2525
ATGGGACCTAGTCACTGACCGAGTACTCCTGAGCCGACTGGTCGGGTCATCTGTGCTGGGGGGGACACTGTGCTCCACAACACTCC
>SRE2526
CTCTAAATCTGATTTTGTACAAATTAAAGATATCGCTTTGTCTTCTGTTGGACCTAATATTTTGCAGCATGTATCTAAAACAGAAGACAAGGTGATAG
>SRE2527
CACCACATTCCCCGATCCCGACCCTAGGTGAGCACCCCAGGGTCCCTGTCCTCCCTCTGCGCTAGATTTGGATCGCCCTGGCACACTCTAGGTACCTAGTCACCGCACCCCGGCGAGCTCGGTTGCCGCCGACTTGCCCTCGCCGTCGAGGGGACCTTTCCCAGCCCCGCACCGCCCGTCCGAGCCCCCCAGTGG
>SRE2528
GAGAGCCTTGACCGGGGCAAGCCGCACTGCATCCTTGGGAACGGCCCCGGCGCTAGAAATCAAGAGGCGCAAGTTGAGCAGGATCGAGAAGTCTACCAAATCCA
