# Supplementary material for: A Genome-Wide Survey of Switchgrass Genome Structure and Organization
Source: PLoS One. 2012 Apr 12;7(4):e33892. doi: 10.1371/journal.pone.0033892 (PMC3325252; doi:10.1371/journal.pone.0033892)
Supplement: File S3 — Distribution of GO annotations with regard to A, Functional classes of gene products encoded from BAC end sequences; B, Biological processes associated with gene products and their C, cellular locations. (XLS) [file pone.0033892.s004.xls]

## Sheet: A. Molecular functions
Supplemental table S4. Distribution of GO annotations with regard to A, Functional classes of gene products encoded from BAC end sequences; B, Biological processes associated with gene products and their C, cellular locations.
ID	GO term	Annotation
SWI01-D02.y1d-s.m00001	GO:0004672	protein kinase activity
SWI01-D02.y1d-s.m00001	GO:0005524	ATP binding
SWI01-L06.y1d-s.m00001	GO:0005215	transporter activity
SWI01-L09.y1d-s.m00001	GO:0016758	transferase activity, transferring hexosyl groups
SWI01-L17.y1d-s.m00001	GO:0015079	potassium ion transmembrane transporter activity
SWI01-M13.y1d-s.m00001	GO:0003824	catalytic activity
SWI01-N08.x1d-t.m00001	GO:0004672	protein kinase activity
SWI01-P22.y1d-s.m00001	GO:0016760	cellulose synthase (UDP-forming) activity
SWI02-B21.x1d-t.m00001	GO:0008168	methyltransferase activity
SWI02-D10.y1d-s.m00001	GO:0005215	transporter activity
SWI02-D12.x1d-t.m00001	GO:0005515	protein binding
SWI02-D18.x1d-t.m00001	GO:0005515	protein binding
SWI02-E15.x1d-t.m00001	GO:0008964	phosphoenolpyruvate carboxylase activity
SWI02-G18.y1d-s.m00001	GO:0005215	transporter activity
SWI02-H15.x1d-t.m00001	GO:0004601	peroxidase activity
SWI02-H15.x1d-t.m00001	GO:0020037	heme binding
SWI02-H21.y1d-s.m00001	GO:0004672	protein kinase activity
SWI02-I20.x1d-t.m00001	GO:0005524	ATP binding
SWI02-K07.y1d-s.m00001	GO:0003843	1,3-beta-D-glucan synthase activity
SWI02-K15.x1d-t.m00001	GO:0016831	carboxy-lyase activity
SWI02-K15.x1d-t.m00001	GO:0030170	pyridoxal phosphate binding
SWI02-L18.y1d-s.m00001	GO:0003676	nucleic acid binding
SWI02-N20.x1d-t.m00001	GO:0016491	oxidoreductase activity
SWI02-P03.y1d-s.m00001	GO:0008171	O-methyltransferase activity
SWI03-A15.x1d-t.m00001	GO:0005507	copper ion binding
SWI03-A15.x1d-t.m00001	GO:0008131	primary amine oxidase activity
SWI03-A15.x1d-t.m00001	GO:0048038	quinone binding
SWI03-B05.x1d-t.m00001	GO:0005525	GTP binding
SWI03-C20.y1d-s.m00001	GO:0003676	nucleic acid binding
SWI03-C20.y1d-s.m00001	GO:0005524	ATP binding
SWI03-C20.y1d-s.m00001	GO:0008026	ATP-dependent helicase activity
SWI03-C22.y1d-s.m00001	GO:0016881	acid-amino acid ligase activity
SWI03-D09.y1d-s.m00001	GO:0003755	peptidyl-prolyl cis-trans isomerase activity
SWI03-E11.x1d-t.m00001	GO:0016874	ligase activity
SWI03-E12.y1d-s.m00001	GO:0005525	GTP binding
SWI03-F19.y1d-s.m00001	GO:0005507	copper ion binding
SWI03-G24.y1d-s.m00001	GO:0003747	translation release factor activity
SWI03-H16.y1d-s.m00001	GO:0004553	hydrolase activity, hydrolyzing O-glycosyl compounds
SWI03-L02.y1d-s.m00001	GO:0003676	nucleic acid binding
SWI03-L02.y1d-s.m00001	GO:0004386	helicase activity
SWI03-L02.y1d-s.m00001	GO:0005524	ATP binding
SWI03-N11.y1d-s.m00001	GO:0016746	transferase activity, transferring acyl groups
SWI03-P21.y1d-s.m00001	GO:0016829	lyase activity
SWI04-B06.x1d-t.m00001	GO:0004672	protein kinase activity
SWI04-B06.x1d-t.m00001	GO:0005524	ATP binding
SWI04-C11.y1d-s.m00001	GO:0004672	protein kinase activity
SWI04-G23.y1d-s.m00001	GO:0003743	translation initiation factor activity
SWI04-H06.x1d-t.m00001	GO:0046872	metal ion binding
SWI04-K16.y1d-s.m00001	GO:0016787	hydrolase activity
SWI04-K16.y1d-s.m00001	GO:0046872	metal ion binding
SWI04-K17.x1d-t.m00001	GO:0004553	hydrolase activity, hydrolyzing O-glycosyl compounds
SWI04-M01.x1d-t.m00001	GO:0015079	potassium ion transmembrane transporter activity
SWI04-N07.x1d-t.m00001	GO:0003746	translation elongation factor activity
SWI04-N15.x1d-t.m00001	GO:0016491	oxidoreductase activity
SWI05-A04.x1d-t.m00001	GO:0003677	DNA binding
SWI05-A05.y1d-s.m00001	GO:0005506	iron ion binding
SWI05-A05.y1d-s.m00001	GO:0009055	electron carrier activity
SWI05-A05.y1d-s.m00001	GO:0016705	oxidoreductase activity, acting on paired donors, with incorporation or reduction of molecular oxygen
SWI05-A05.y1d-s.m00001	GO:0020037	heme binding
SWI05-A09.x1d-t.m00001	GO:0005515	protein binding
SWI05-B14.y1d-s.m00001	GO:0016491	oxidoreductase activity
SWI05-F01.y1d-s.m00001	GO:0005524	ATP binding
SWI05-F08.x1d-t.m00001	GO:0003954	NADH dehydrogenase activity
SWI05-F08.x1d-t.m00001	GO:0008137	NADH dehydrogenase (ubiquinone) activity
SWI05-H19.y1d-s.m00001	GO:0003676	nucleic acid binding
SWI05-J13.x1d-t.m00001	GO:0005507	copper ion binding
SWI05-J13.x1d-t.m00001	GO:0009055	electron carrier activity
SWI05-J16.x1d-t.m00001	GO:0004332	fructose-bisphosphate aldolase activity
SWI05-K05.y1d-s.m00001	GO:0016491	oxidoreductase activity
SWI05-K05.y1d-s.m00001	GO:0016706	oxidoreductase activity, acting on paired donors, with incorporation or reduction of molecular oxygen, 2-oxoglutarate as one donor, and incorporation of one atom each of oxygen into both donors
SWI05-K06.x1d-t.m00001	GO:0016702	oxidoreductase activity, acting on single donors with incorporation of molecular oxygen, incorporation of two atoms of oxygen
SWI05-K06.x1d-t.m00001	GO:0046872	metal ion binding
SWI05-N23.x1d-t.m00001	GO:0005515	protein binding
SWI05-P12.y1d-s.m00001	GO:0016491	oxidoreductase activity
SWI05-P12.y1d-s.m00001	GO:0016651	oxidoreductase activity, acting on NADH or NADPH
SWI05-P12.y1d-s.m00001	GO:0051536	iron-sulfur cluster binding
SWI06-A05.x1d-t.m00001	GO:0003824	catalytic activity
SWI06-B01.x1d-t.m00001	GO:0005515	protein binding
SWI06-C09.y1d-s.m00001	GO:0005515	protein binding
SWI06-C11.y1d-s.m00001	GO:0003735	structural constituent of ribosome
SWI06-C22.y1d-s.m00001	GO:0005506	iron ion binding
SWI06-C22.y1d-s.m00001	GO:0009055	electron carrier activity
SWI06-C22.y1d-s.m00001	GO:0016705	oxidoreductase activity, acting on paired donors, with incorporation or reduction of molecular oxygen
SWI06-C22.y1d-s.m00001	GO:0020037	heme binding
SWI06-G02.y1d-s.m00001	GO:0005515	protein binding
SWI06-I21.x1d-t.m00001	GO:0005525	GTP binding
SWI06-J08.y1d-s.m00001	GO:0004386	helicase activity
SWI06-K05.x1d-t.m00001	GO:0003824	catalytic activity
SWI06-K24.x1d-t.m00001	GO:0004650	polygalacturonase activity
SWI06-L04.y1d-s.m00001	GO:0000049	tRNA binding
SWI06-L04.y1d-s.m00001	GO:0004812	aminoacyl-tRNA ligase activity
SWI06-L04.y1d-s.m00001	GO:0005524	ATP binding
SWI06-M16.y1d-s.m00001	GO:0000155	two-component sensor activity
SWI06-N17.x1d-t.m00001	GO:0016491	oxidoreductase activity
SWI06-O24.x1d-t.m00001	GO:0008601	protein phosphatase type 2A regulator activity
SWI07-B04.y1d-s.m00001	GO:0004568	chitinase activity
SWI07-B04.y1d-s.m00001	GO:0008061	chitin binding
SWI07-D01.y1d-s.m00001	GO:0016760	cellulose synthase (UDP-forming) activity
SWI07-D14.x1d-t.m00001	GO:0005506	iron ion binding
SWI07-D14.x1d-t.m00001	GO:0009055	electron carrier activity
SWI07-D14.x1d-t.m00001	GO:0016705	oxidoreductase activity, acting on paired donors, with incorporation or reduction of molecular oxygen
SWI07-D14.x1d-t.m00001	GO:0020037	heme binding
SWI07-E03.x1d-t.m00001	GO:0004871	signal transducer activity
SWI07-E03.x1d-t.m00001	GO:0019001	guanyl nucleotide binding
SWI07-H12.y1d-s.m00001	GO:0003676	nucleic acid binding
SWI07-H12.y1d-s.m00001	GO:0005524	ATP binding
SWI07-H12.y1d-s.m00001	GO:0008026	ATP-dependent helicase activity
SWI07-I09.y1d-s.m00001	GO:0008168	methyltransferase activity
SWI07-I09.y1d-s.m00001	GO:0008171	O-methyltransferase activity
SWI07-I09.y1d-s.m00001	GO:0046983	protein dimerization activity
SWI07-L05.y1d-s.m00001	GO:0003677	DNA binding
SWI07-L24.x1d-t.m00001	GO:0004672	protein kinase activity
SWI07-L24.x1d-t.m00001	GO:0005524	ATP binding
SWI07-L24.y1d-s.m00001	GO:0043531	ADP binding
SWI07-M06.y1d-s.m00001	GO:0016787	hydrolase activity
SWI07-N03.x1d-t.m00001	GO:0000049	tRNA binding
SWI07-N03.x1d-t.m00001	GO:0004812	aminoacyl-tRNA ligase activity
SWI07-N03.x1d-t.m00001	GO:0005524	ATP binding
SWI07-O21.y1d-s.m00001	GO:0003677	DNA binding
SWI07-O21.y1d-s.m00001	GO:0008270	zinc ion binding
SWI08-B14.y1d-s.m00001	GO:0004252	serine-type endopeptidase activity
SWI08-C12.y1d-s.m00001	GO:0003677	DNA binding
SWI08-C12.y1d-s.m00001	GO:0005524	ATP binding
SWI08-C13.y1d-s.m00001	GO:0005524	ATP binding
SWI08-C13.y1d-s.m00001	GO:0051082	unfolded protein binding
SWI08-E23.x1d-t.m00001	GO:0022857	transmembrane transporter activity
SWI08-F10.y1d-s.m00001	GO:0005529	sugar binding
SWI08-H11.x1d-t.m00001	GO:0003735	structural constituent of ribosome
SWI08-K23.y1d-s.m00001	GO:0043531	ADP binding
SWI08-L16.y1d-s.m00001	GO:0030599	pectinesterase activity
SWI08-M09.x1d-t.m00001	GO:0005215	transporter activity
SWI08-M13.x1d-t.m00001	GO:0003723	RNA binding
SWI08-M13.x1d-t.m00001	GO:0003743	translation initiation factor activity
SWI08-M18.y1d-s.m00001	GO:0004553	hydrolase activity, hydrolyzing O-glycosyl compounds
SWI08-O14.y1d-s.m00001	GO:0005515	protein binding
SWI09-A12.y1d-s.m00001	GO:0000287	magnesium ion binding
SWI09-A12.y1d-s.m00001	GO:0016829	lyase activity
SWI09-C11.x1d-t.m00001	GO:0004672	protein kinase activity
SWI09-C11.x1d-t.m00001	GO:0005524	ATP binding
SWI09-C18.y1d-s.m00001	GO:0000166	nucleotide binding
SWI09-C18.y1d-s.m00001	GO:0046872	metal ion binding
SWI09-E19.y1d-s.m00001	GO:0005515	protein binding
SWI09-F18.x1d-t.m00001	GO:0000166	nucleotide binding
SWI09-F18.x1d-t.m00001	GO:0046872	metal ion binding
SWI09-G01.y1d-s.m00001	GO:0000049	tRNA binding
SWI09-G01.y1d-s.m00001	GO:0004812	aminoacyl-tRNA ligase activity
SWI09-G01.y1d-s.m00001	GO:0005524	ATP binding
SWI09-G09.y1d-s.m00001	GO:0005524	ATP binding
SWI10-B24.x1d-t.m00001	GO:0005524	ATP binding
SWI10-B24.x1d-t.m00001	GO:0042626	ATPase activity, coupled to transmembrane movement of substances
SWI10-F05.y1d-s.m00001	GO:0003676	nucleic acid binding
SWI10-F05.y1d-s.m00001	GO:0005524	ATP binding
SWI10-F05.y1d-s.m00001	GO:0008026	ATP-dependent helicase activity
SWI10-G19.y1d-s.m00001	GO:0005506	iron ion binding
SWI10-G19.y1d-s.m00001	GO:0009055	electron carrier activity
SWI10-G19.y1d-s.m00001	GO:0016705	oxidoreductase activity, acting on paired donors, with incorporation or reduction of molecular oxygen
SWI10-G19.y1d-s.m00001	GO:0020037	heme binding
SWI10-H02.x1d-t.m00001	GO:0015930	glutamate synthase activity
SWI10-H02.x1d-t.m00001	GO:0016638	oxidoreductase activity, acting on the CH-NH2 group of donors
SWI10-H16.x1d-t.m00001	GO:0003676	nucleic acid binding
SWI10-H16.x1d-t.m00001	GO:0008270	zinc ion binding
SWI10-I01.y1d-s.m00001	GO:0000166	nucleotide binding
SWI10-I01.y1d-s.m00001	GO:0004812	aminoacyl-tRNA ligase activity
SWI10-I01.y1d-s.m00001	GO:0005524	ATP binding
SWI10-I16.y1d-s.m00001	GO:0004601	peroxidase activity
SWI10-I16.y1d-s.m00001	GO:0020037	heme binding
SWI10-K01.x1d-t.m00001	GO:0008270	zinc ion binding
SWI10-K01.x1d-t.m00001	GO:0016491	oxidoreductase activity
SWI10-M15.x1d-t.m00001	GO:0003924	GTPase activity
SWI10-M15.x1d-t.m00001	GO:0005525	GTP binding
SWI100-E04.y1d-s.m00001	GO:0003677	DNA binding
SWI100-E04.y1d-s.m00001	GO:0004386	helicase activity
SWI100-E04.y1d-s.m00001	GO:0005524	ATP binding
SWI100-E04.y1d-s.m00001	GO:0008270	zinc ion binding
SWI100-H06.y1d-s.m00001	GO:0005515	protein binding
SWI100-K01.y1d-s.m00001	GO:0003676	nucleic acid binding
SWI100-P03.y1d-s.m00001	GO:0000166	nucleotide binding
SWI100-P03.y1d-s.m00001	GO:0004812	aminoacyl-tRNA ligase activity
SWI100-P03.y1d-s.m00001	GO:0005524	ATP binding
SWI101-A01.x1d-t.m00001	GO:0004579	dolichyl-diphosphooligosaccharide-protein glycotransferase activity
SWI101-F08.y1d-s.m00001	GO:0008759	UDP-3-O-[3-hydroxymyristoyl] N-acetylglucosamine deacetylase activity
SWI101-F09.y1d-s.m00001	GO:0003723	RNA binding
SWI101-F09.y1d-s.m00001	GO:0004525	ribonuclease III activity
SWI101-F11.x1d-t.m00001	GO:0003677	DNA binding
SWI101-F17.y1d-s.m00001	GO:0003824	catalytic activity
SWI101-K19.y1d-s.m00001	GO:0016757	transferase activity, transferring glycosyl groups
SWI101-M02.x1d-t.m00001	GO:0008146	sulfotransferase activity
SWI101-M11.x1d-t.m00001	GO:0003700	sequence-specific DNA binding transcription factor activity
SWI101-N10.y1d-s.m00001	GO:0003677	DNA binding
SWI101-N10.y1d-s.m00001	GO:0003899	DNA-directed RNA polymerase activity
SWI102-B23.x1d-t.m00001	GO:0016757	transferase activity, transferring glycosyl groups
SWI102-D19.y1d-s.m00001	GO:0004672	protein kinase activity
SWI102-D19.y1d-s.m00001	GO:0005524	ATP binding
SWI102-E05.y1d-s.m00001	GO:0004672	protein kinase activity
SWI102-H15.x1d-t.m00001	GO:0016788	hydrolase activity, acting on ester bonds
SWI102-J02.x1d-t.m00001	GO:0003676	nucleic acid binding
SWI102-J02.x1d-t.m00001	GO:0008270	zinc ion binding
SWI102-L13.y1d-s.m00001	GO:0005488	binding
SWI102-M10.y1d-s.m00001	GO:0004298	threonine-type endopeptidase activity
SWI102-N06.x1d-t.m00001	GO:0043531	ADP binding
SWI103-B02.x1d-t.m00001	GO:0003747	translation release factor activity
SWI103-C17.x1d-t.m00001	GO:0005524	ATP binding
SWI103-C17.x1d-t.m00001	GO:0051082	unfolded protein binding
SWI103-D09.y1d-s.m00001	GO:0004672	protein kinase activity
SWI103-D09.y1d-s.m00001	GO:0005524	ATP binding
SWI103-D16.x1d-t.m00001	GO:0004672	protein kinase activity
SWI103-F03.y1d-s.m00001	GO:0008107	galactoside 2-alpha-L-fucosyltransferase activity
SWI103-F06.y1d-s.m00001	GO:0004871	signal transducer activity
SWI103-F13.y1d-s.m00001	GO:0004252	serine-type endopeptidase activity
SWI103-G24.x1d-t.m00001	GO:0005524	ATP binding
SWI103-G24.x1d-t.m00001	GO:0016818	hydrolase activity, acting on acid anhydrides, in phosphorus-containing anhydrides
SWI103-H14.x1d-t.m00001	GO:0022857	transmembrane transporter activity
SWI103-I21.x1d-t.m00001	GO:0003735	structural constituent of ribosome
SWI103-J17.x1d-t.m00001	GO:0000179	rRNA (adenine-N6,N6-)-dimethyltransferase activity
SWI103-J17.x1d-t.m00001	GO:0008649	rRNA methyltransferase activity
SWI103-J19.x1d-t.m00001	GO:0004425	indole-3-glycerol-phosphate synthase activity
SWI103-K08.y1d-s.m00001	GO:0003677	DNA binding
SWI103-K08.y1d-s.m00001	GO:0003899	DNA-directed RNA polymerase activity
SWI103-O13.x1d-t.m00001	GO:0003677	DNA binding
SWI103-O13.x1d-t.m00001	GO:0003899	DNA-directed RNA polymerase activity
SWI103-O14.x1d-t.m00001	GO:0003677	DNA binding
SWI103-O14.x1d-t.m00001	GO:0003899	DNA-directed RNA polymerase activity
SWI104-B22.x1d-t.m00001	GO:0004091	carboxylesterase activity
SWI104-C15.x1d-t.m00001	GO:0004553	hydrolase activity, hydrolyzing O-glycosyl compounds
SWI104-E13.x1d-t.m00001	GO:0003824	catalytic activity
SWI104-E18.y1d-s.m00001	GO:0003723	RNA binding
SWI104-E18.y1d-s.m00001	GO:0009982	pseudouridine synthase activity
SWI104-F03.x1d-t.m00001	GO:0003989	acetyl-CoA carboxylase activity
SWI104-F03.x1d-t.m00001	GO:0005524	ATP binding
SWI104-J08.x1d-t.m00001	GO:0003676	nucleic acid binding
SWI104-M08.x1d-t.m00001	GO:0004221	ubiquitin thiolesterase activity
SWI104-M10.y1d-s.m00001	GO:0005515	protein binding
SWI105-A20.x1d-t.m00001	GO:0004672	protein kinase activity
SWI105-A20.x1d-t.m00001	GO:0005524	ATP binding
SWI105-B02.y1d-s.m00001	GO:0043531	ADP binding
SWI105-C14.y1d-s.m00001	GO:0004672	protein kinase activity
SWI105-C14.y1d-s.m00001	GO:0005524	ATP binding
SWI105-D04.y1d-s.m00001	GO:0003676	nucleic acid binding
SWI105-D04.y1d-s.m00001	GO:0005524	ATP binding
SWI105-D04.y1d-s.m00001	GO:0008026	ATP-dependent helicase activity
SWI105-D24.x1d-t.m00001	GO:0003677	DNA binding
SWI105-D24.x1d-t.m00001	GO:0005524	ATP binding
SWI105-H02.y1d-s.m00001	GO:0005524	ATP binding
SWI105-H02.y1d-s.m00001	GO:0042626	ATPase activity, coupled to transmembrane movement of substances
SWI105-I02.y1d-s.m00001	GO:0003755	peptidyl-prolyl cis-trans isomerase activity
SWI105-L20.x1d-t.m00001	GO:0008168	methyltransferase activity
SWI105-N20.x1d-t.m00001	GO:0008107	galactoside 2-alpha-L-fucosyltransferase activity
SWI105-O07.y1d-s.m00001	GO:0003824	catalytic activity
SWI106-A10.x1d-t.m00001	GO:0004672	protein kinase activity
SWI106-A10.x1d-t.m00001	GO:0005524	ATP binding
SWI106-A24.y1d-s.m00001	GO:0043531	ADP binding
SWI106-B17.y1d-s.m00001	GO:0004672	protein kinase activity
SWI106-F16.y1d-s.m00001	GO:0005515	protein binding
SWI106-G12.y1d-s.m00001	GO:0022857	transmembrane transporter activity
SWI106-I15.x1d-t.m00001	GO:0003746	translation elongation factor activity
SWI106-I15.x1d-t.m00001	GO:0005515	protein binding
SWI106-N16.y1d-s.m00001	GO:0016702	oxidoreductase activity, acting on single donors with incorporation of molecular oxygen, incorporation of two atoms of oxygen
SWI106-N16.y1d-s.m00001	GO:0046872	metal ion binding
SWI106-O12.y1d-s.m00001	GO:0003677	DNA binding
SWI106-P14.x1d-t.m00001	GO:0004806	triglyceride lipase activity
SWI106-P22.y1d-s.m00001	GO:0004478	methionine adenosyltransferase activity
SWI107-A18.y1d-s.m00001	GO:0005085	guanyl-nucleotide exchange factor activity
SWI107-A18.y1d-s.m00001	GO:0005525	GTP binding
SWI107-A18.y1d-s.m00001	GO:0051020	GTPase binding
SWI107-D18.y1d-s.m00001	GO:0016491	oxidoreductase activity
SWI107-D18.y1d-s.m00001	GO:0016706	oxidoreductase activity, acting on paired donors, with incorporation or reduction of molecular oxygen, 2-oxoglutarate as one donor, and incorporation of one atom each of oxygen into both donors
SWI107-E07.x1d-t.m00001	GO:0005515	protein binding
SWI107-F04.x1d-t.m00001	GO:0022857	transmembrane transporter activity
SWI107-G05.x1d-t.m00001	GO:0008375	acetylglucosaminyltransferase activity
SWI107-M09.x1d-t.m00001	GO:0005515	protein binding
SWI107-M22.y1d-s.m00001	GO:0016620	oxidoreductase activity, acting on the aldehyde or oxo group of donors, NAD or NADP as acceptor
SWI108-C09.y1d-s.m00001	GO:0016817	hydrolase activity, acting on acid anhydrides
SWI108-D16.y1d-s.m00001	GO:0005319	lipid transporter activity
SWI108-G11.y1d-s.m00001	GO:0003824	catalytic activity
SWI108-I21.y1d-s.m00001	GO:0015079	potassium ion transmembrane transporter activity
SWI108-M04.y1d-s.m00001	GO:0004672	protein kinase activity
SWI108-M04.y1d-s.m00001	GO:0005524	ATP binding
SWI108-O13.y1d-s.m00001	GO:0005515	protein binding
SWI108-O15.y1d-s.m00001	GO:0005506	iron ion binding
SWI108-O15.y1d-s.m00001	GO:0009055	electron carrier activity
SWI108-O15.y1d-s.m00001	GO:0016705	oxidoreductase activity, acting on paired donors, with incorporation or reduction of molecular oxygen
SWI108-O15.y1d-s.m00001	GO:0020037	heme binding
SWI109-G18.x1d-t.m00001	GO:0003677	DNA binding
SWI109-H20.y1d-s.m00001	GO:0016747	transferase activity, transferring acyl groups other than amino-acyl groups
SWI109-J06.y1d-s.m00001	GO:0004834	tryptophan synthase activity
SWI109-O01.x1d-t.m00001	GO:0004134	4-alpha-glucanotransferase activity
SWI11-D14.x1d-t.m00001	GO:0003824	catalytic activity
SWI11-E12.y1d-s.m00001	GO:0005515	protein binding
SWI11-E16.y1d-s.m00001	GO:0003735	structural constituent of ribosome
SWI11-F02.y1d-s.m00001	GO:0003677	DNA binding
SWI11-F02.y1d-s.m00001	GO:0003918	DNA topoisomerase (ATP-hydrolyzing) activity
SWI11-F02.y1d-s.m00001	GO:0005524	ATP binding
SWI11-G24.y1d-s.m00001	GO:0004252	serine-type endopeptidase activity
SWI11-I04.y1d-s.m00001	GO:0004672	protein kinase activity
SWI11-I04.y1d-s.m00001	GO:0005524	ATP binding
SWI11-I08.y1d-s.m00001	GO:0004576	oligosaccharyl transferase activity
SWI11-I23.y1d-s.m00001	GO:0004478	methionine adenosyltransferase activity
SWI11-I24.x1d-t.m00001	GO:0016881	acid-amino acid ligase activity
SWI11-J18.y1d-s.m00001	GO:0000166	nucleotide binding
SWI11-J18.y1d-s.m00001	GO:0004812	aminoacyl-tRNA ligase activity
SWI11-J18.y1d-s.m00001	GO:0005524	ATP binding
SWI11-M16.x1d-t.m00001	GO:0004601	peroxidase activity
SWI11-M16.x1d-t.m00001	GO:0020037	heme binding
SWI11-N09.y1d-s.m00001	GO:0016491	oxidoreductase activity
SWI11-O22.x1d-t.m00001	GO:0003684	damaged DNA binding
SWI11-O22.x1d-t.m00001	GO:0003887	DNA-directed DNA polymerase activity
SWI11-P05.x1d-t.m00001	GO:0003676	nucleic acid binding
SWI110-B24.x1d-t.m00001	GO:0030598	rRNA N-glycosylase activity
SWI110-D11.x1d-t.m00001	GO:0043531	ADP binding
SWI110-E12.x1d-t.m00001	GO:0003700	sequence-specific DNA binding transcription factor activity
SWI110-H23.x1d-t.m00001	GO:0005524	ATP binding
SWI110-I13.x1d-t.m00001	GO:0005506	iron ion binding
SWI110-I13.x1d-t.m00001	GO:0009055	electron carrier activity
SWI110-I13.x1d-t.m00001	GO:0016705	oxidoreductase activity, acting on paired donors, with incorporation or reduction of molecular oxygen
SWI110-I13.x1d-t.m00001	GO:0020037	heme binding
SWI110-J19.y1d-s.m00001	GO:0046983	protein dimerization activity
SWI110-K20.x1d-t.m00001	GO:0016881	acid-amino acid ligase activity
SWI110-L02.y1d-s.m00001	GO:0005524	ATP binding
SWI110-L13.x1d-t.m00001	GO:0005515	protein binding
SWI110-L16.x1d-t.m00001	GO:0003723	RNA binding
SWI110-N24.x1d-t.m00001	GO:0005507	copper ion binding
SWI110-N24.x1d-t.m00001	GO:0016491	oxidoreductase activity
SWI111-A03.x1d-t.m00001	GO:0005515	protein binding
SWI111-B04.y1d-s.m00001	GO:0005515	protein binding
SWI111-D24.x1d-t.m00001	GO:0005515	protein binding
SWI111-F11.y1d-s.m00001	GO:0016538	cyclin-dependent protein kinase regulator activity
SWI111-G11.y1d-s.m00001	GO:0000166	nucleotide binding
SWI111-G11.y1d-s.m00001	GO:0046872	metal ion binding
SWI111-I23.y1d-s.m00001	GO:0008762	UDP-N-acetylmuramate dehydrogenase activity
SWI111-I23.y1d-s.m00001	GO:0016491	oxidoreductase activity
SWI111-I23.y1d-s.m00001	GO:0050660	flavin adenine dinucleotide binding
SWI112-C02.x1d-t.m00001	GO:0003676	nucleic acid binding
SWI112-C02.x1d-t.m00001	GO:0008270	zinc ion binding
SWI112-C14.y1d-s.m00001	GO:0005215	transporter activity
SWI112-F01.y1d-s.m00001	GO:0004553	hydrolase activity, hydrolyzing O-glycosyl compounds
SWI112-F16.y1d-s.m00001	GO:0005215	transporter activity
SWI112-I10.y1d-s.m00001	GO:0003676	nucleic acid binding
SWI112-I10.y1d-s.m00001	GO:0004386	helicase activity
SWI112-I10.y1d-s.m00001	GO:0005524	ATP binding
SWI112-N15.x1d-t.m00001	GO:0016491	oxidoreductase activity
SWI112-O07.x1d-t.m00001	GO:0005515	protein binding
SWI113-B18.y1d-s.m00001	GO:0008270	zinc ion binding
SWI113-B18.y1d-s.m00001	GO:0016787	hydrolase activity
SWI113-D14.x1d-t.m00001	GO:0016788	hydrolase activity, acting on ester bonds
SWI113-H07.x1d-t.m00001	GO:0005515	protein binding
SWI113-H08.x1d-t.m00001	GO:0003700	sequence-specific DNA binding transcription factor activity
SWI113-J20.x1d-t.m00001	GO:0016758	transferase activity, transferring hexosyl groups
SWI113-L12.y1d-s.m00001	GO:0003676	nucleic acid binding
SWI113-N12.x1d-t.m00001	GO:0016788	hydrolase activity, acting on ester bonds
SWI113-P07.y1d-s.m00001	GO:0005506	iron ion binding
SWI113-P07.y1d-s.m00001	GO:0009055	electron carrier activity
SWI113-P07.y1d-s.m00001	GO:0016705	oxidoreductase activity, acting on paired donors, with incorporation or reduction of molecular oxygen
SWI113-P07.y1d-s.m00001	GO:0020037	heme binding
SWI113-P22.x1d-t.m00001	GO:0005381	iron ion transmembrane transporter activity
SWI114-B13.x1d-t.m00001	GO:0004672	protein kinase activity
SWI114-B13.x1d-t.m00001	GO:0005524	ATP binding
SWI114-C24.x1d-t.m00001	GO:0004672	protein kinase activity
SWI114-F11.y1d-s.m00001	GO:0005515	protein binding
SWI114-G05.x1d-t.m00001	GO:0043531	ADP binding
SWI114-J04.y1d-s.m00001	GO:0003677	DNA binding
SWI114-K19.y1d-s.m00001	GO:0005515	protein binding
SWI114-K23.x1d-t.m00001	GO:0004568	chitinase activity
SWI114-N09.y1d-s.m00001	GO:0003774	motor activity
SWI114-N09.y1d-s.m00001	GO:0005524	ATP binding
SWI114-N24.y1d-s.m00001	GO:0008270	zinc ion binding
SWI114-P16.y1d-s.m00001	GO:0016829	lyase activity
SWI115-B23.x1d-t.m00001	GO:0005515	protein binding
SWI115-B23.x1d-t.m00001	GO:0005524	ATP binding
SWI115-F07.x1d-t.m00001	GO:0005515	protein binding
SWI115-F22.y1d-s.m00001	GO:0005525	GTP binding
SWI115-G14.y1d-s.m00001	GO:0016758	transferase activity, transferring hexosyl groups
SWI115-J20.y1d-s.m00001	GO:0003723	RNA binding
SWI115-J20.y1d-s.m00001	GO:0003743	translation initiation factor activity
SWI115-M16.x1d-t.m00001	GO:0005524	ATP binding
SWI115-M16.x1d-t.m00001	GO:0016887	ATPase activity
SWI115-M19.x1d-t.m00001	GO:0003824	catalytic activity
SWI116-A06.y1d-s.m00001	GO:0008171	O-methyltransferase activity
SWI116-C09.y1d-s.m00001	GO:0004650	polygalacturonase activity
SWI116-C12.y1d-s.m00001	GO:0005515	protein binding
SWI116-E14.x1d-t.m00001	GO:0016491	oxidoreductase activity
SWI116-E20.y1d-s.m00001	GO:0004553	hydrolase activity, hydrolyzing O-glycosyl compounds
SWI116-K08.x1d-t.m00001	GO:0016788	hydrolase activity, acting on ester bonds
SWI117-A16.y1d-s.m00001	GO:0016491	oxidoreductase activity
SWI117-B03.x1d-t.m00001	GO:0004506	squalene monooxygenase activity
SWI117-B03.x1d-t.m00001	GO:0050660	flavin adenine dinucleotide binding
SWI117-C01.y1d-s.m00001	GO:0005507	copper ion binding
SWI117-C01.y1d-s.m00001	GO:0016491	oxidoreductase activity
SWI117-C21.y1d-s.m00001	GO:0003872	6-phosphofructokinase activity
SWI117-D08.y1d-s.m00001	GO:0016787	hydrolase activity
SWI117-D23.y1d-s.m00001	GO:0004871	signal transducer activity
SWI117-E15.y1d-s.m00001	GO:0004356	glutamate-ammonia ligase activity
SWI117-E24.y1d-s.m00001	GO:0000166	nucleotide binding
SWI117-E24.y1d-s.m00001	GO:0046872	metal ion binding
SWI117-K15.x1d-t.m00001	GO:0003676	nucleic acid binding
SWI117-N05.y1d-s.m00001	GO:0005506	iron ion binding
SWI117-N05.y1d-s.m00001	GO:0009055	electron carrier activity
SWI117-N05.y1d-s.m00001	GO:0016705	oxidoreductase activity, acting on paired donors, with incorporation or reduction of molecular oxygen
SWI117-N05.y1d-s.m00001	GO:0020037	heme binding
SWI117-O17.y1d-s.m00001	GO:0043531	ADP binding
SWI118-D19.x1d-t.m00001	GO:0005515	protein binding
SWI118-E06.y1d-s.m00001	GO:0004601	peroxidase activity
SWI118-E06.y1d-s.m00001	GO:0020037	heme binding
SWI118-H01.x1d-t.m00001	GO:0004672	protein kinase activity
SWI118-I07.x1d-t.m00001	GO:0003824	catalytic activity
SWI118-L07.y1d-s.m00001	GO:0008080	N-acetyltransferase activity
SWI119-B06.y1d-s.m00001	GO:0004672	protein kinase activity
SWI119-B06.y1d-s.m00001	GO:0005524	ATP binding
SWI119-D17.y1d-s.m00001	GO:0004672	protein kinase activity
SWI119-E12.y1d-s.m00001	GO:0004672	protein kinase activity
SWI119-E12.y1d-s.m00001	GO:0005524	ATP binding
SWI119-F07.y1d-s.m00001	GO:0005506	iron ion binding
SWI119-F07.y1d-s.m00001	GO:0009055	electron carrier activity
SWI119-F07.y1d-s.m00001	GO:0016705	oxidoreductase activity, acting on paired donors, with incorporation or reduction of molecular oxygen
SWI119-F07.y1d-s.m00001	GO:0020037	heme binding
SWI119-G02.y1d-s.m00001	GO:0043531	ADP binding
SWI119-H21.y1d-s.m00001	GO:0000287	magnesium ion binding
SWI119-H21.y1d-s.m00001	GO:0030976	thiamine pyrophosphate binding
SWI119-J11.x1d-t.m00001	GO:0008146	sulfotransferase activity
SWI119-J18.y1d-s.m00001	GO:0000166	nucleotide binding
SWI119-J18.y1d-s.m00001	GO:0046872	metal ion binding
SWI119-J23.x1d-t.m00001	GO:0004601	peroxidase activity
SWI119-J23.x1d-t.m00001	GO:0020037	heme binding
SWI119-K16.y1d-s.m00001	GO:0008270	zinc ion binding
SWI119-K16.y1d-s.m00001	GO:0016491	oxidoreductase activity
SWI119-K18.y1d-s.m00001	GO:0005215	transporter activity
SWI119-N08.y1d-s.m00001	GO:0005515	protein binding
SWI119-O10.x1d-t.m00001	GO:0008146	sulfotransferase activity
SWI12-B05.y1d-s.m00001	GO:0003735	structural constituent of ribosome
SWI12-C09.x1d-t.m00001	GO:0016790	thiolester hydrolase activity
SWI12-F10.x1d-t.m00001	GO:0003677	DNA binding
SWI12-G05.x1d-t.m00001	GO:0000287	magnesium ion binding
SWI12-G05.x1d-t.m00001	GO:0004427	inorganic diphosphatase activity
SWI12-G05.y1d-s.m00001	GO:0000166	nucleotide binding
SWI12-G05.y1d-s.m00001	GO:0003677	DNA binding
SWI12-G05.y1d-s.m00001	GO:0003887	DNA-directed DNA polymerase activity
SWI12-H20.x1d-t.m00001	GO:0004372	glycine hydroxymethyltransferase activity
SWI12-K06.x1d-t.m00001	GO:0016787	hydrolase activity
SWI12-M03.y1d-s.m00001	GO:0004672	protein kinase activity
SWI12-M03.y1d-s.m00001	GO:0005524	ATP binding
SWI12-N13.y1d-s.m00001	GO:0005524	ATP binding
SWI12-N13.y1d-s.m00001	GO:0016773	phosphotransferase activity, alcohol group as acceptor
SWI12-N15.y1d-s.m00001	GO:0003843	1,3-beta-D-glucan synthase activity
SWI12-P23.y1d-s.m00001	GO:0004013	adenosylhomocysteinase activity
SWI120-E08.y1d-s.m00001	GO:0003735	structural constituent of ribosome
SWI120-E14.x1d-t.m00001	GO:0043531	ADP binding
SWI120-K08.x1d-t.m00001	GO:0008107	galactoside 2-alpha-L-fucosyltransferase activity
SWI120-L05.x1d-t.m00001	GO:0005525	GTP binding
SWI120-L06.y1d-s.m00001	GO:0005506	iron ion binding
SWI120-L06.y1d-s.m00001	GO:0009055	electron carrier activity
SWI120-L06.y1d-s.m00001	GO:0016705	oxidoreductase activity, acting on paired donors, with incorporation or reduction of molecular oxygen
SWI120-L06.y1d-s.m00001	GO:0020037	heme binding
SWI120-L23.x1d-t.m00001	GO:0005524	ATP binding
SWI120-N01.x1d-t.m00001	GO:0031072	heat shock protein binding
SWI120-N15.x1d-t.m00001	GO:0004089	carbonate dehydratase activity
SWI120-N15.x1d-t.m00001	GO:0008270	zinc ion binding
SWI121-C03.y1d-s.m00001	GO:0004222	metalloendopeptidase activity
SWI121-C03.y1d-s.m00001	GO:0008270	zinc ion binding
SWI121-D16.x1d-t.m00001	GO:0003676	nucleic acid binding
SWI121-D16.x1d-t.m00001	GO:0008270	zinc ion binding
SWI121-E16.y1d-s.m00001	GO:0004553	hydrolase activity, hydrolyzing O-glycosyl compounds
SWI121-K20.y1d-s.m00001	GO:0005506	iron ion binding
SWI121-K20.y1d-s.m00001	GO:0009055	electron carrier activity
SWI121-K20.y1d-s.m00001	GO:0016705	oxidoreductase activity, acting on paired donors, with incorporation or reduction of molecular oxygen
SWI121-K20.y1d-s.m00001	GO:0020037	heme binding
SWI122-F22.y1d-s.m00001	GO:0005515	protein binding
SWI122-I20.y1d-s.m00001	GO:0005506	iron ion binding
SWI122-I20.y1d-s.m00001	GO:0009055	electron carrier activity
SWI122-I20.y1d-s.m00001	GO:0016705	oxidoreductase activity, acting on paired donors, with incorporation or reduction of molecular oxygen
SWI122-I20.y1d-s.m00001	GO:0020037	heme binding
SWI122-K02.y1d-s.m00001	GO:0005524	ATP binding
SWI122-L10.y1d-s.m00001	GO:0003677	DNA binding
SWI122-L10.y1d-s.m00001	GO:0003899	DNA-directed RNA polymerase activity
SWI122-L23.x1d-t.m00001	GO:0005524	ATP binding
SWI122-L23.x1d-t.m00001	GO:0016876	ligase activity, forming aminoacyl-tRNA and related compounds
SWI122-L24.y1d-s.m00001	GO:0046873	metal ion transmembrane transporter activity
SWI122-M12.x1d-t.m00001	GO:0005515	protein binding
SWI122-M13.x1d-t.m00001	GO:0005524	ATP binding
SWI122-N14.x1d-t.m00001	GO:0003824	catalytic activity
SWI122-N14.x1d-t.m00001	GO:0050662	coenzyme binding
SWI123-A15.x1d-t.m00001	GO:0003700	sequence-specific DNA binding transcription factor activity
SWI123-C15.y1d-s.m00001	GO:0008171	O-methyltransferase activity
SWI123-D01.y1d-s.m00001	GO:0004553	hydrolase activity, hydrolyzing O-glycosyl compounds
SWI123-D14.y1d-s.m00001	GO:0000287	magnesium ion binding
SWI123-D14.y1d-s.m00001	GO:0004634	phosphopyruvate hydratase activity
SWI123-I03.y1d-s.m00001	GO:0005515	protein binding
SWI123-I12.x1d-t.m00001	GO:0043531	ADP binding
SWI123-K18.y1d-s.m00001	GO:0003676	nucleic acid binding
SWI123-K18.y1d-s.m00001	GO:0004386	helicase activity
SWI123-K18.y1d-s.m00001	GO:0005524	ATP binding
SWI123-L13.y1d-s.m00001	GO:0005524	ATP binding
SWI123-M01.x1d-t.m00001	GO:0004672	protein kinase activity
SWI123-M01.x1d-t.m00001	GO:0005524	ATP binding
SWI124-A20.y1d-s.m00001	GO:0003849	3-deoxy-7-phosphoheptulonate synthase activity
SWI124-G17.y1d-s.m00001	GO:0005524	ATP binding
SWI124-N04.y1d-s.m00001	GO:0016779	nucleotidyltransferase activity
SWI124-O04.x1d-t.m00001	GO:0000166	nucleotide binding
SWI124-O04.x1d-t.m00001	GO:0004812	aminoacyl-tRNA ligase activity
SWI124-O04.x1d-t.m00001	GO:0005524	ATP binding
SWI125-D21.y1d-s.m00001	GO:0004568	chitinase activity
SWI125-F03.x1d-t.m00001	GO:0003700	sequence-specific DNA binding transcription factor activity
SWI125-F03.x1d-t.m00001	GO:0043565	sequence-specific DNA binding
SWI125-G03.x1d-t.m00001	GO:0004672	protein kinase activity
SWI125-G03.x1d-t.m00001	GO:0005524	ATP binding
SWI125-H11.y1d-s.m00001	GO:0016747	transferase activity, transferring acyl groups other than amino-acyl groups
SWI125-K02.y1d-s.m00001	GO:0045300	acyl-[acyl-carrier-protein] desaturase activity
SWI126-D03.x1d-t.m00001	GO:0000166	nucleotide binding
SWI126-D03.x1d-t.m00001	GO:0004820	glycine-tRNA ligase activity
SWI126-D03.x1d-t.m00001	GO:0005524	ATP binding
SWI126-E18.y1d-s.m00001	GO:0009055	electron carrier activity
SWI126-E18.y1d-s.m00001	GO:0051536	iron-sulfur cluster binding
SWI126-F05.y1d-s.m00001	GO:0016779	nucleotidyltransferase activity
SWI126-G07.x1d-t.m00001.1	GO:0003746	translation elongation factor activity
SWI126-G07.x1d-t.m00001	GO:0003746	translation elongation factor activity
SWI126-G09.y1d-s.m00001	GO:0008138	protein tyrosine/serine/threonine phosphatase activity
SWI126-G24.y1d-s.m00001	GO:0005525	GTP binding
SWI126-H13.y1d-s.m00001	GO:0003924	GTPase activity
SWI126-H13.y1d-s.m00001	GO:0005525	GTP binding
SWI126-J08.x1d-t.m00001	GO:0003676	nucleic acid binding
SWI126-J08.x1d-t.m00001	GO:0004386	helicase activity
SWI126-J08.x1d-t.m00001	GO:0005524	ATP binding
SWI126-L08.x1d-t.m00001	GO:0043531	ADP binding
SWI126-O02.x1d-t.m00001	GO:0003700	sequence-specific DNA binding transcription factor activity
SWI126-O02.x1d-t.m00001	GO:0043565	sequence-specific DNA binding
SWI126-O15.y1d-s.m00001	GO:0005525	GTP binding
SWI127-A21.y1d-s.m00001	GO:0043531	ADP binding
SWI127-B17.x1d-t.m00001	GO:0043531	ADP binding
SWI127-C23.x1d-t.m00001	GO:0004672	protein kinase activity
SWI127-D03.x1d-t.m00001	GO:0008168	methyltransferase activity
SWI127-E14.x1d-t.m00001	GO:0003676	nucleic acid binding
SWI127-E14.x1d-t.m00001	GO:0004519	endonuclease activity
SWI127-F02.x1d-t.m00001	GO:0004672	protein kinase activity
SWI127-F02.x1d-t.m00001	GO:0005524	ATP binding
SWI127-G02.y1d-s.m00001	GO:0016746	transferase activity, transferring acyl groups
SWI127-G10.y1d-s.m00001	GO:0005515	protein binding
SWI127-I03.y1d-s.m00001	GO:0005525	GTP binding
SWI127-I06.x1d-t.m00001	GO:0003824	catalytic activity
SWI127-K10.y1d-s.m00001	GO:0005198	structural molecule activity
SWI127-L22.y1d-s.m00001	GO:0004601	peroxidase activity
SWI127-L22.y1d-s.m00001	GO:0020037	heme binding
SWI127-N20.x1d-t.m00001	GO:0016758	transferase activity, transferring hexosyl groups
SWI127-O10.x1d-t.m00001	GO:0003924	GTPase activity
SWI127-O10.x1d-t.m00001	GO:0005525	GTP binding
SWI127-P14.x1d-t.m00001	GO:0016491	oxidoreductase activity
SWI128-A07.x1d-t.m00001	GO:0005506	iron ion binding
SWI128-A07.x1d-t.m00001	GO:0009055	electron carrier activity
SWI128-A07.x1d-t.m00001	GO:0016705	oxidoreductase activity, acting on paired donors, with incorporation or reduction of molecular oxygen
SWI128-A07.x1d-t.m00001	GO:0020037	heme binding
SWI128-F06.y1d-s.m00001	GO:0005215	transporter activity
SWI128-G15.x1d-t.m00001	GO:0008107	galactoside 2-alpha-L-fucosyltransferase activity
SWI128-K13.y1d-s.m00001	GO:0043531	ADP binding
SWI128-K20.y1d-s.m00001	GO:0005515	protein binding
SWI128-M10.x1d-t.m00001	GO:0005515	protein binding
SWI128-N24.x1d-t.m00001	GO:0005515	protein binding
SWI128-O12.x1d-t.m00001	GO:0005506	iron ion binding
SWI128-O12.x1d-t.m00001	GO:0009055	electron carrier activity
SWI128-O12.x1d-t.m00001	GO:0016705	oxidoreductase activity, acting on paired donors, with incorporation or reduction of molecular oxygen
SWI128-O12.x1d-t.m00001	GO:0020037	heme binding
SWI129-D13.y1d-s.m00001	GO:0003676	nucleic acid binding
SWI129-D13.y1d-s.m00001	GO:0008270	zinc ion binding
SWI129-E03.x1d-t.m00001	GO:0016491	oxidoreductase activity
SWI129-H12.x1d-t.m00001	GO:0003700	sequence-specific DNA binding transcription factor activity
SWI129-J24.y1d-s.m00001	GO:0005515	protein binding
SWI129-K18.x1d-t.m00001	GO:0004672	protein kinase activity
SWI129-L09.y1d-s.m00001	GO:0005515	protein binding
SWI129-L12.x1d-t.m00001	GO:0005515	protein binding
SWI129-N24.x1d-t.m00001	GO:0004834	tryptophan synthase activity
SWI129-O01.x1d-t.m00001	GO:0004553	hydrolase activity, hydrolyzing O-glycosyl compounds
SWI13-A06.y1d-s.m00001	GO:0004806	triglyceride lipase activity
SWI13-B13.y1d-s.m00001	GO:0008308	voltage-gated anion channel activity
SWI13-D10.y1d-s.m00001	GO:0004672	protein kinase activity
SWI13-D10.y1d-s.m00001	GO:0005524	ATP binding
SWI13-D15.y1d-s.m00001	GO:0005506	iron ion binding
SWI13-D15.y1d-s.m00001	GO:0009055	electron carrier activity
SWI13-D15.y1d-s.m00001	GO:0016705	oxidoreductase activity, acting on paired donors, with incorporation or reduction of molecular oxygen
SWI13-D15.y1d-s.m00001	GO:0020037	heme binding
SWI13-G07.y1d-s.m00001	GO:0004672	protein kinase activity
SWI13-G07.y1d-s.m00001	GO:0005524	ATP binding
SWI13-I17.y1d-s.m00001	GO:0005524	ATP binding
SWI13-K01.y1d-s.m00001	GO:0004672	protein kinase activity
SWI13-K01.y1d-s.m00001	GO:0005524	ATP binding
SWI13-K17.x1d-t.m00001	GO:0004553	hydrolase activity, hydrolyzing O-glycosyl compounds
SWI13-M13.y1d-s.m00001	GO:0005524	ATP binding
SWI13-M13.y1d-s.m00001	GO:0016887	ATPase activity
SWI13-M16.y1d-s.m00001	GO:0008378	galactosyltransferase activity
SWI13-O10.y1d-s.m00001	GO:0003777	microtubule motor activity
SWI13-O10.y1d-s.m00001	GO:0005524	ATP binding
SWI13-O12.y1d-s.m00001	GO:0004672	protein kinase activity
SWI13-P04.y1d-s.m00001	GO:0004672	protein kinase activity
SWI13-P04.y1d-s.m00001	GO:0005524	ATP binding
SWI13-P19.y1d-s.m00001	GO:0004222	metalloendopeptidase activity
SWI13-P19.y1d-s.m00001	GO:0005524	ATP binding
SWI130-B02.x1d-t.m00001	GO:0004553	hydrolase activity, hydrolyzing O-glycosyl compounds
SWI130-H13.y1d-s.m00001	GO:0008374	O-acyltransferase activity
SWI130-K04.x1d-t.m00001	GO:0016670	oxidoreductase activity, acting on a sulfur group of donors, oxygen as acceptor
SWI130-M21.y1d-s.m00001	GO:0005525	GTP binding
SWI130-N13.y1d-s.m00001	GO:0003677	DNA binding
SWI130-N13.y1d-s.m00001	GO:0008270	zinc ion binding
SWI130-O24.y1d-s.m00001	GO:0005529	sugar binding
SWI130-P19.x1d-t.m00001	GO:0005215	transporter activity
SWI131-D09.y1d-s.m00001	GO:0004190	aspartic-type endopeptidase activity
SWI131-E08.x1d-t.m00001	GO:0005524	ATP binding
SWI131-F20.x1d-t.m00001	GO:0005529	sugar binding
SWI131-G03.x1d-t.m00001	GO:0016491	oxidoreductase activity
SWI131-G12.y1d-s.m00001	GO:0004252	serine-type endopeptidase activity
SWI131-K08.x1d-t.m00001	GO:0008508	bile acid:sodium symporter activity
SWI131-L13.x1d-t.m00001	GO:0008171	O-methyltransferase activity
SWI132-A21.y1d-s.m00001	GO:0004672	protein kinase activity
SWI132-A21.y1d-s.m00001	GO:0005524	ATP binding
SWI132-H03.x1d-t.m00001	GO:0043531	ADP binding
SWI132-I07.y1d-s.m00001	GO:0005515	protein binding
SWI132-J04.y1d-s.m00001	GO:0003677	DNA binding
SWI132-J17.y1d-s.m00001	GO:0003735	structural constituent of ribosome
SWI132-K18.x1d-t.m00001	GO:0005515	protein binding
SWI132-K18.y1d-s.m00001	GO:0043531	ADP binding
SWI132-L18.y1d-s.m00001	GO:0005515	protein binding
SWI132-M07.y1d-s.m00001	GO:0015930	glutamate synthase activity
SWI132-M07.y1d-s.m00001	GO:0016638	oxidoreductase activity, acting on the CH-NH2 group of donors
SWI132-M17.x1d-t.m00001	GO:0004553	hydrolase activity, hydrolyzing O-glycosyl compounds
SWI132-N10.y1d-s.m00001	GO:0016746	transferase activity, transferring acyl groups
SWI133-D02.y1d-s.m00001	GO:0003735	structural constituent of ribosome
SWI133-M24.y1d-s.m00001	GO:0016616	oxidoreductase activity, acting on the CH-OH group of donors, NAD or NADP as acceptor
SWI133-M24.y1d-s.m00001	GO:0051287	NAD binding
SWI133-P06.x1d-t.m00001	GO:0016747	transferase activity, transferring acyl groups other than amino-acyl groups
SWI134-F12.y1d-s.m00001	GO:0003677	DNA binding
SWI134-F12.y1d-s.m00001	GO:0003700	sequence-specific DNA binding transcription factor activity
SWI134-F12.y1d-s.m00001	GO:0043565	sequence-specific DNA binding
SWI134-L06.y1d-s.m00001	GO:0043531	ADP binding
SWI134-M04.y1d-s.m00001	GO:0008168	methyltransferase activity
SWI134-P09.x1d-t.m00001	GO:0003735	structural constituent of ribosome
SWI135-B04.y1d-s.m00001	GO:0003677	DNA binding
SWI135-B04.y1d-s.m00001	GO:0008270	zinc ion binding
SWI135-B16.x1d-t.m00001	GO:0005515	protein binding
SWI135-D03.x1d-t.m00001	GO:0003677	DNA binding
SWI135-F03.y1d-s.m00001	GO:0004842	ubiquitin-protein ligase activity
SWI135-F03.y1d-s.m00001	GO:0008270	zinc ion binding
SWI135-F06.y1d-s.m00001	GO:0003677	DNA binding
SWI135-F11.x1d-t.m00001	GO:0003989	acetyl-CoA carboxylase activity
SWI135-F11.x1d-t.m00001	GO:0005524	ATP binding
SWI135-F23.y1d-s.m00001	GO:0004252	serine-type endopeptidase activity
SWI135-H10.y1d-s.m00001	GO:0004198	calcium-dependent cysteine-type endopeptidase activity
SWI135-J01.y1d-s.m00001	GO:0005525	GTP binding
SWI135-L13.y1d-s.m00001	GO:0003677	DNA binding
SWI135-O07.x1d-t.m00001	GO:0005506	iron ion binding
SWI135-O07.x1d-t.m00001	GO:0009055	electron carrier activity
SWI135-O07.x1d-t.m00001	GO:0016705	oxidoreductase activity, acting on paired donors, with incorporation or reduction of molecular oxygen
SWI135-O07.x1d-t.m00001	GO:0020037	heme binding
SWI135-O18.x1d-t.m00001	GO:0000166	nucleotide binding
SWI135-O18.x1d-t.m00001	GO:0004812	aminoacyl-tRNA ligase activity
SWI135-O18.x1d-t.m00001	GO:0005524	ATP binding
SWI136-C10.x1d-t.m00001	GO:0003743	translation initiation factor activity
SWI136-D03.y1d-s.m00001	GO:0004185	serine-type carboxypeptidase activity
SWI136-E07.y1d-s.m00001	GO:0003824	catalytic activity
SWI136-E24.y1d-s.m00001	GO:0015078	hydrogen ion transmembrane transporter activity
SWI136-F15.x1d-t.m00001	GO:0005507	copper ion binding
SWI136-F22.x1d-t.m00001	GO:0005524	ATP binding
SWI136-F22.x1d-t.m00001	GO:0042626	ATPase activity, coupled to transmembrane movement of substances
SWI136-J22.y1d-s.m00001	GO:0005506	iron ion binding
SWI136-J22.y1d-s.m00001	GO:0009055	electron carrier activity
SWI136-J22.y1d-s.m00001	GO:0016705	oxidoreductase activity, acting on paired donors, with incorporation or reduction of molecular oxygen
SWI136-J22.y1d-s.m00001	GO:0020037	heme binding
SWI136-J23.x1d-t.m00001	GO:0016747	transferase activity, transferring acyl groups other than amino-acyl groups
SWI136-L04.x1d-t.m00001	GO:0005506	iron ion binding
SWI136-L04.x1d-t.m00001	GO:0009055	electron carrier activity
SWI136-L04.x1d-t.m00001	GO:0016705	oxidoreductase activity, acting on paired donors, with incorporation or reduction of molecular oxygen
SWI136-L04.x1d-t.m00001	GO:0020037	heme binding
SWI137-B10.x1d-t.m00001	GO:0003968	RNA-directed RNA polymerase activity
SWI137-H10.y1d-s.m00001	GO:0003824	catalytic activity
SWI137-J17.x1d-t.m00001	GO:0005515	protein binding
SWI137-K24.x1d-t.m00001	GO:0005515	protein binding
SWI137-M23.y1d-s.m00001	GO:0005515	protein binding
SWI138-C04.x1d-t.m00001	GO:0005524	ATP binding
SWI138-C22.x1d-t.m00001	GO:0030604	1-deoxy-D-xylulose-5-phosphate reductoisomerase activity
SWI138-C22.x1d-t.m00001	GO:0046872	metal ion binding
SWI138-F20.x1d-t.m00001	GO:0003824	catalytic activity
SWI138-G02.y1d-s.m00001	GO:0004553	hydrolase activity, hydrolyzing O-glycosyl compounds
SWI138-G19.x1d-t.m00001	GO:0005515	protein binding
SWI138-I10.x1d-t.m00001	GO:0016757	transferase activity, transferring glycosyl groups
SWI138-I17.y1d-s.m00001	GO:0016757	transferase activity, transferring glycosyl groups
SWI138-L09.y1d-s.m00001	GO:0005515	protein binding
SWI139-B03.x1d-t.m00001	GO:0004672	protein kinase activity
SWI139-F14.x1d-t.m00001	GO:0005524	ATP binding
SWI139-F14.x1d-t.m00001	GO:0042626	ATPase activity, coupled to transmembrane movement of substances
SWI139-F15.y1d-s.m00001	GO:0004553	hydrolase activity, hydrolyzing O-glycosyl compounds
SWI139-G09.x1d-t.m00001	GO:0003677	DNA binding
SWI139-G15.y1d-s.m00001	GO:0005506	iron ion binding
SWI139-G15.y1d-s.m00001	GO:0009055	electron carrier activity
SWI139-G15.y1d-s.m00001	GO:0016705	oxidoreductase activity, acting on paired donors, with incorporation or reduction of molecular oxygen
SWI139-G15.y1d-s.m00001	GO:0020037	heme binding
SWI139-H04.x1d-t.m00001	GO:0003735	structural constituent of ribosome
SWI139-K16.y1d-s.m00001	GO:0000179	rRNA (adenine-N6,N6-)-dimethyltransferase activity
SWI139-K16.y1d-s.m00001	GO:0008649	rRNA methyltransferase activity
SWI139-L02.x1d-t.m00001	GO:0004672	protein kinase activity
SWI139-L02.x1d-t.m00001	GO:0005524	ATP binding
SWI139-L06.y1d-s.m00001	GO:0005524	ATP binding
SWI139-L07.y1d-s.m00001	GO:0005515	protein binding
SWI139-L11.x1d-t.m00001	GO:0000287	magnesium ion binding
SWI139-L11.x1d-t.m00001	GO:0016829	lyase activity
SWI139-O11.y1d-s.m00001	GO:0003676	nucleic acid binding
SWI139-O11.y1d-s.m00001	GO:0004386	helicase activity
SWI139-O11.y1d-s.m00001	GO:0005524	ATP binding
SWI139-O11.y1d-s.m00001	GO:0008026	ATP-dependent helicase activity
SWI139-O13.y1d-s.m00001	GO:0005524	ATP binding
SWI139-O13.y1d-s.m00001	GO:0016818	hydrolase activity, acting on acid anhydrides, in phosphorus-containing anhydrides
SWI14-A08.x1d-t.m00001	GO:0016491	oxidoreductase activity
SWI14-A08.x1d-t.m00001	GO:0016651	oxidoreductase activity, acting on NADH or NADPH
SWI14-A08.x1d-t.m00001	GO:0051536	iron-sulfur cluster binding
SWI14-B11.x1d-t.m00001	GO:0043531	ADP binding
SWI14-D10.x1d-t.m00001	GO:0003824	catalytic activity
SWI14-D13.y1d-s.m00001	GO:0004672	protein kinase activity
SWI14-D13.y1d-s.m00001	GO:0005524	ATP binding
SWI14-D14.x1d-t.m00001	GO:0003676	nucleic acid binding
SWI14-D14.x1d-t.m00001	GO:0008270	zinc ion binding
SWI14-D22.y1d-s.m00001	GO:0016747	transferase activity, transferring acyl groups other than amino-acyl groups
SWI14-F22.y1d-s.m00001	GO:0008107	galactoside 2-alpha-L-fucosyltransferase activity
SWI14-J05.x1d-t.m00001	GO:0004672	protein kinase activity
SWI14-J05.x1d-t.m00001	GO:0005524	ATP binding
SWI14-J09.y1d-s.m00001	GO:0031072	heat shock protein binding
SWI14-L02.y1d-s.m00001	GO:0015238	drug transmembrane transporter activity
SWI14-L02.y1d-s.m00001	GO:0015297	antiporter activity
SWI14-L09.x1d-t.m00001	GO:0004672	protein kinase activity
SWI14-N18.x1d-t.m00001	GO:0003676	nucleic acid binding
SWI14-N18.x1d-t.m00001	GO:0008270	zinc ion binding
SWI14-O08.x1d-t.m00001	GO:0005515	protein binding
SWI14-O19.x1d-t.m00001	GO:0004185	serine-type carboxypeptidase activity
SWI140-C05.y1d-s.m00001	GO:0004672	protein kinase activity
SWI140-C05.y1d-s.m00001	GO:0005524	ATP binding
SWI140-E16.y1d-s.m00001	GO:0005215	transporter activity
SWI140-G05.x1d-t.m00001	GO:0000287	magnesium ion binding
SWI140-G05.x1d-t.m00001	GO:0004634	phosphopyruvate hydratase activity
SWI140-H12.x1d-t.m00001	GO:0005515	protein binding
SWI140-J05.y1d-s.m00001	GO:0017176	phosphatidylinositol N-acetylglucosaminyltransferase activity
SWI140-J20.y1d-s.m00001	GO:0016149	translation release factor activity, codon specific
SWI140-K15.x1d-t.m00001	GO:0003735	structural constituent of ribosome
SWI140-M01.x1d-t.m00001	GO:0000049	tRNA binding
SWI140-M01.x1d-t.m00001	GO:0004812	aminoacyl-tRNA ligase activity
SWI140-M01.x1d-t.m00001	GO:0005524	ATP binding
SWI140-M17.x1d-t.m00001	GO:0005515	protein binding
SWI140-N11.y1d-s.m00001	GO:0005529	sugar binding
SWI140-P09.y1d-s.m00001	GO:0004222	metalloendopeptidase activity
SWI141-D15.x1d-t.m00001	GO:0004672	protein kinase activity
SWI141-E10.y1d-s.m00001	GO:0000049	tRNA binding
SWI141-E10.y1d-s.m00001	GO:0004812	aminoacyl-tRNA ligase activity
SWI141-E10.y1d-s.m00001	GO:0005524	ATP binding
SWI141-F10.y1d-s.m00001	GO:0003677	DNA binding
SWI141-J24.x1d-t.m00001	GO:0005515	protein binding
SWI141-K23.x1d-t.m00001	GO:0004672	protein kinase activity
SWI141-L20.y1d-s.m00001	GO:0003849	3-deoxy-7-phosphoheptulonate synthase activity
SWI141-N17.y1d-s.m00001	GO:0016747	transferase activity, transferring acyl groups other than amino-acyl groups
SWI142-B08.x1d-t.m00001	GO:0004871	signal transducer activity
SWI142-B17.y1d-s.m00001	GO:0005524	ATP binding
SWI142-C14.x1d-t.m00001	GO:0004185	serine-type carboxypeptidase activity
SWI142-E21.y1d-s.m00001	GO:0005506	iron ion binding
SWI142-E21.y1d-s.m00001	GO:0009055	electron carrier activity
SWI142-E21.y1d-s.m00001	GO:0016705	oxidoreductase activity, acting on paired donors, with incorporation or reduction of molecular oxygen
SWI142-E21.y1d-s.m00001	GO:0020037	heme binding
SWI142-G16.y1d-s.m00001	GO:0003857	3-hydroxyacyl-CoA dehydrogenase activity
SWI142-G16.y1d-s.m00001	GO:0016491	oxidoreductase activity
SWI142-H17.x1d-t.m00001	GO:0005515	protein binding
SWI142-K03.x1d-t.m00001	GO:0004650	polygalacturonase activity
SWI142-N10.y1d-s.m00001	GO:0043531	ADP binding
SWI142-N19.y1d-s.m00001	GO:0003824	catalytic activity
SWI142-O22.y1d-s.m00001	GO:0005515	protein binding
SWI143-C02.y1d-s.m00001	GO:0003723	RNA binding
SWI143-C11.y1d-s.m00001	GO:0003723	RNA binding
SWI143-C11.y1d-s.m00001	GO:0003743	translation initiation factor activity
SWI143-D14.y1d-s.m00001	GO:0004672	protein kinase activity
SWI143-D14.y1d-s.m00001	GO:0005524	ATP binding
SWI143-D15.y1d-s.m00001	GO:0005515	protein binding
SWI143-E01.y1d-s.m00001	GO:0046872	metal ion binding
SWI143-E04.y1d-s.m00001	GO:0003777	microtubule motor activity
SWI143-E04.y1d-s.m00001	GO:0005524	ATP binding
SWI143-E12.y1d-s.m00001	GO:0003676	nucleic acid binding
SWI143-E12.y1d-s.m00001	GO:0005524	ATP binding
SWI143-E12.y1d-s.m00001	GO:0008026	ATP-dependent helicase activity
SWI143-E14.y1d-s.m00001	GO:0003677	DNA binding
SWI143-E14.y1d-s.m00001	GO:0008270	zinc ion binding
SWI143-E23.y1d-s.m00001	GO:0004672	protein kinase activity
SWI143-H12.x1d-t.m00001	GO:0004553	hydrolase activity, hydrolyzing O-glycosyl compounds
SWI143-K06.x1d-t.m00001	GO:0004853	uroporphyrinogen decarboxylase activity
SWI143-L14.y1d-s.m00001	GO:0004834	tryptophan synthase activity
SWI143-L18.y1d-s.m00001	GO:0008270	zinc ion binding
SWI143-M05.y1d-s.m00001	GO:0004672	protein kinase activity
SWI143-M05.y1d-s.m00001	GO:0005524	ATP binding
SWI143-P04.x1d-t.m00001	GO:0005515	protein binding
SWI144-E09.y1d-s.m00001	GO:0003824	catalytic activity
SWI144-E09.y1d-s.m00001	GO:0050662	coenzyme binding
SWI144-F19.x1d-t.m00001	GO:0016671	oxidoreductase activity, acting on a sulfur group of donors, disulfide as acceptor
SWI144-J10.y1d-s.m00001	GO:0003924	GTPase activity
SWI144-J10.y1d-s.m00001	GO:0005525	GTP binding
SWI144-J11.x1d-t.m00001	GO:0043531	ADP binding
SWI144-J11.y1d-s.m00001	GO:0005515	protein binding
SWI144-J14.y1d-s.m00001	GO:0003735	structural constituent of ribosome
SWI144-L06.y1d-s.m00001	GO:0004252	serine-type endopeptidase activity
SWI145-A01.x1d-t.m00001	GO:0008168	methyltransferase activity
SWI145-B12.y1d-s.m00001	GO:0016597	amino acid binding
SWI145-D03.y1d-s.m00001	GO:0005515	protein binding
SWI145-D12.y1d-s.m00001	GO:0003700	sequence-specific DNA binding transcription factor activity
SWI145-D12.y1d-s.m00001	GO:0043565	sequence-specific DNA binding
SWI145-F11.y1d-s.m00001	GO:0004576	oligosaccharyl transferase activity
SWI145-F14.y1d-s.m00001	GO:0005524	ATP binding
SWI145-F14.y1d-s.m00001	GO:0051082	unfolded protein binding
SWI145-F22.y1d-s.m00001	GO:0005515	protein binding
SWI145-H19.x1d-t.m00001	GO:0003677	DNA binding
SWI145-H19.x1d-t.m00001	GO:0005524	ATP binding
SWI145-K22.x1d-t.m00001	GO:0003677	DNA binding
SWI145-K22.x1d-t.m00001	GO:0003899	DNA-directed RNA polymerase activity
SWI145-P11.y1d-s.m00001	GO:0003735	structural constituent of ribosome
SWI145-P22.x1d-t.m00001	GO:0005515	protein binding
SWI146-C07.y1d-s.m00001	GO:0003677	DNA binding
SWI146-C07.y1d-s.m00001	GO:0003899	DNA-directed RNA polymerase activity
SWI146-C13.y1d-s.m00001	GO:0043531	ADP binding
SWI146-C21.x1d-t.m00001	GO:0005515	protein binding
SWI146-I08.y1d-s.m00001	GO:0016491	oxidoreductase activity
SWI146-J08.x1d-t.m00001	GO:0003824	catalytic activity
SWI146-M19.y1d-s.m00001	GO:0016820	hydrolase activity, acting on acid anhydrides, catalyzing transmembrane movement of substances
SWI146-M24.y1d-s.m00001	GO:0005515	protein binding
SWI146-N15.y1d-s.m00001	GO:0005198	structural molecule activity
SWI147-E20.y1d-s.m00001	GO:0004014	adenosylmethionine decarboxylase activity
SWI147-F13.y1d-s.m00001	GO:0015238	drug transmembrane transporter activity
SWI147-F13.y1d-s.m00001	GO:0015297	antiporter activity
SWI147-J10.y1d-s.m00001	GO:0016772	transferase activity, transferring phosphorus-containing groups
SWI147-J16.x1d-t.m00001	GO:0005515	protein binding
SWI147-K15.x1d-t.m00001	GO:0004553	hydrolase activity, hydrolyzing O-glycosyl compounds
SWI147-N16.y1d-s.m00001	GO:0017089	glycolipid transporter activity
SWI147-N16.y1d-s.m00001	GO:0051861	glycolipid binding
SWI147-O18.y1d-s.m00001	GO:0043531	ADP binding
SWI147-P17.x1d-t.m00001	GO:0005524	ATP binding
SWI147-P17.x1d-t.m00001	GO:0042626	ATPase activity, coupled to transmembrane movement of substances
SWI148-A16.x1d-t.m00001	GO:0000179	rRNA (adenine-N6,N6-)-dimethyltransferase activity
SWI148-A16.x1d-t.m00001	GO:0008649	rRNA methyltransferase activity
SWI148-C16.y1d-s.m00001	GO:0003723	RNA binding
SWI148-H08.y1d-s.m00001	GO:0004129	cytochrome-c oxidase activity
SWI148-H08.y1d-s.m00001	GO:0009055	electron carrier activity
SWI148-J03.x1d-t.m00001	GO:0004672	protein kinase activity
SWI148-J03.x1d-t.m00001	GO:0005524	ATP binding
SWI148-J14.y1d-s.m00001	GO:0003700	sequence-specific DNA binding transcription factor activity
SWI148-J14.y1d-s.m00001	GO:0043565	sequence-specific DNA binding
SWI148-L21.x1d-t.m00001	GO:0005515	protein binding
SWI148-M24.y1d-s.m00001	GO:0043531	ADP binding
SWI148-N05.x1d-t.m00001	GO:0003924	GTPase activity
SWI148-N05.x1d-t.m00001	GO:0005525	GTP binding
SWI148-N13.y1d-s.m00001	GO:0000166	nucleotide binding
SWI148-N13.y1d-s.m00001	GO:0046872	metal ion binding
SWI149-A18.y1d-s.m00001	GO:0005525	GTP binding
SWI149-E14.y1d-s.m00001	GO:0016747	transferase activity, transferring acyl groups other than amino-acyl groups
SWI149-F02.y1d-s.m00001	GO:0000166	nucleotide binding
SWI149-F02.y1d-s.m00001	GO:0004812	aminoacyl-tRNA ligase activity
SWI149-F02.y1d-s.m00001	GO:0005524	ATP binding
SWI149-F21.x1d-t.m00001	GO:0000166	nucleotide binding
SWI149-F21.x1d-t.m00001	GO:0005524	ATP binding
SWI149-F21.x1d-t.m00001	GO:0016876	ligase activity, forming aminoacyl-tRNA and related compounds
SWI149-M11.x1d-t.m00001	GO:0004672	protein kinase activity
SWI149-M11.x1d-t.m00001	GO:0005524	ATP binding
SWI149-O17.y1d-s.m00001	GO:0005515	protein binding
SWI15-C03.x1d-t.m00001	GO:0008270	zinc ion binding
SWI15-C10.x1d-t.m00001	GO:0003700	sequence-specific DNA binding transcription factor activity
SWI15-C10.x1d-t.m00001	GO:0043565	sequence-specific DNA binding
SWI15-D14.x1d-t.m00001	GO:0003676	nucleic acid binding
SWI15-D15.x1d-t.m00001	GO:0004618	phosphoglycerate kinase activity
SWI15-H14.y1d-s.m00001	GO:0004553	hydrolase activity, hydrolyzing O-glycosyl compounds
SWI15-H22.x1d-t.m00001	GO:0003924	GTPase activity
SWI15-H22.x1d-t.m00001	GO:0005525	GTP binding
SWI15-I23.y1d-s.m00001	GO:0004553	hydrolase activity, hydrolyzing O-glycosyl compounds
SWI15-M07.x1d-t.m00001	GO:0004672	protein kinase activity
SWI15-M07.x1d-t.m00001	GO:0005524	ATP binding
SWI15-N08.x1d-t.m00001	GO:0000774	adenyl-nucleotide exchange factor activity
SWI15-N08.x1d-t.m00001	GO:0042803	protein homodimerization activity
SWI15-N08.x1d-t.m00001	GO:0051087	chaperone binding
SWI150-A21.x1d-t.m00001	GO:0004672	protein kinase activity
SWI150-A21.x1d-t.m00001	GO:0005524	ATP binding
SWI150-H04.y1d-s.m00001	GO:0005529	sugar binding
SWI150-J24.x1d-t.m00001	GO:0004129	cytochrome-c oxidase activity
SWI150-J24.x1d-t.m00001	GO:0009055	electron carrier activity
SWI151-A24.x1d-t.m00001	GO:0016881	acid-amino acid ligase activity
SWI151-B21.x1d-t.m00001	GO:0003677	DNA binding
SWI151-B21.x1d-t.m00001	GO:0003700	sequence-specific DNA binding transcription factor activity
SWI151-B21.x1d-t.m00001	GO:0016987	sigma factor activity
SWI151-D17.x1d-t.m00001	GO:0030674	protein binding, bridging
SWI151-D17.x1d-t.m00001	GO:0051015	actin filament binding
SWI151-E17.y1d-s.m00001	GO:0005506	iron ion binding
SWI151-E17.y1d-s.m00001	GO:0009055	electron carrier activity
SWI151-E17.y1d-s.m00001	GO:0016705	oxidoreductase activity, acting on paired donors, with incorporation or reduction of molecular oxygen
SWI151-E17.y1d-s.m00001	GO:0020037	heme binding
SWI151-F05.y1d-s.m00001	GO:0004619	phosphoglycerate mutase activity
SWI151-F05.y1d-s.m00001	GO:0030145	manganese ion binding
SWI151-F09.y1d-s.m00001	GO:0003676	nucleic acid binding
SWI151-F09.y1d-s.m00001	GO:0004386	helicase activity
SWI151-F09.y1d-s.m00001	GO:0005524	ATP binding
SWI151-H03.x1d-t.m00001	GO:0004672	protein kinase activity
SWI151-H03.x1d-t.m00001	GO:0005524	ATP binding
SWI151-J14.y1d-s.m00001	GO:0005529	sugar binding
SWI151-K13.x1d-t.m00001	GO:0003824	catalytic activity
SWI151-L01.y1d-s.m00001	GO:0005506	iron ion binding
SWI151-L01.y1d-s.m00001	GO:0009055	electron carrier activity
SWI151-L01.y1d-s.m00001	GO:0016705	oxidoreductase activity, acting on paired donors, with incorporation or reduction of molecular oxygen
SWI151-L01.y1d-s.m00001	GO:0020037	heme binding
SWI151-L04.y1d-s.m00001	GO:0004474	malate synthase activity
SWI151-M09.y1d-s.m00001	GO:0031625	ubiquitin protein ligase binding
SWI151-N24.y1d-s.m00001	GO:0000166	nucleotide binding
SWI151-N24.y1d-s.m00001	GO:0046872	metal ion binding
SWI151-O01.x1d-t.m00001	GO:0003677	DNA binding
SWI151-O06.x1d-t.m00001	GO:0005524	ATP binding
SWI151-O06.x1d-t.m00001	GO:0051082	unfolded protein binding
SWI151-O16.y1d-s.m00001	GO:0005515	protein binding
SWI151-P06.y1d-s.m00001	GO:0003824	catalytic activity
SWI151-P09.x1d-t.m00001	GO:0005524	ATP binding
SWI151-P09.x1d-t.m00001	GO:0016301	kinase activity
SWI152-B02.x1d-t.m00001	GO:0004185	serine-type carboxypeptidase activity
SWI152-B20.x1d-t.m00001	GO:0005506	iron ion binding
SWI152-B20.x1d-t.m00001	GO:0009055	electron carrier activity
SWI152-B20.x1d-t.m00001	GO:0020037	heme binding
SWI152-E06.y1d-s.m00001	GO:0005515	protein binding
SWI152-E13.x1d-t.m00001	GO:0005515	protein binding
SWI152-J20.y1d-s.m00001	GO:0004222	metalloendopeptidase activity
SWI152-J21.x1d-t.m00001	GO:0000287	magnesium ion binding
SWI152-J21.x1d-t.m00001	GO:0004427	inorganic diphosphatase activity
SWI152-J24.y1d-s.m00001	GO:0003735	structural constituent of ribosome
SWI152-L06.x1d-t.m00001	GO:0016758	transferase activity, transferring hexosyl groups
SWI152-L10.x1d-t.m00001	GO:0043531	ADP binding
SWI152-N08.y1d-s.m00001	GO:0005506	iron ion binding
SWI152-N08.y1d-s.m00001	GO:0016491	oxidoreductase activity
SWI153-B21.x1d-t.m00001	GO:0003871	5-methyltetrahydropteroyltriglutamate-homocysteine S-methyltransferase activity
SWI153-F21.x1d-t.m00001	GO:0003725	double-stranded RNA binding
SWI153-H12.x1d-t.m00001	GO:0005515	protein binding
SWI153-J02.y1d-s.m00001	GO:0051082	unfolded protein binding
SWI153-K16.y1d-s.m00001	GO:0005524	ATP binding
SWI153-L01.x1d-t.m00001	GO:0008898	homocysteine S-methyltransferase activity
SWI153-L01.y1d-s.m00001	GO:0004356	glutamate-ammonia ligase activity
SWI153-O22.x1d-t.m00001	GO:0016787	hydrolase activity
SWI153-O22.y1d-s.m00001	GO:0005515	protein binding
SWI153-P05.y1d-s.m00001	GO:0005515	protein binding
SWI154-C17.y1d-s.m00001	GO:0031072	heat shock protein binding
SWI154-H23.x1d-t.m00001	GO:0004650	polygalacturonase activity
SWI154-K07.y1d-s.m00001	GO:0003779	actin binding
SWI154-N04.y1d-s.m00001	GO:0004672	protein kinase activity
SWI154-N04.y1d-s.m00001	GO:0005524	ATP binding
SWI154-O01.y1d-s.m00001	GO:0003700	sequence-specific DNA binding transcription factor activity
SWI154-O01.y1d-s.m00001	GO:0043565	sequence-specific DNA binding
SWI154-O01.y1d-s.m00001	GO:0046983	protein dimerization activity
SWI155-C05.x1d-t.m00001	GO:0004550	nucleoside diphosphate kinase activity
SWI155-C05.x1d-t.m00001	GO:0005524	ATP binding
SWI155-E13.x1d-t.m00001	GO:0016747	transferase activity, transferring acyl groups other than amino-acyl groups
SWI155-G08.y1d-s.m00001	GO:0000166	nucleotide binding
SWI155-G08.y1d-s.m00001	GO:0004812	aminoacyl-tRNA ligase activity
SWI155-G08.y1d-s.m00001	GO:0005524	ATP binding
SWI155-J12.x1d-t.m00001	GO:0005515	protein binding
SWI155-L23.x1d-t.m00001	GO:0005515	protein binding
SWI155-M22.x1d-t.m00001	GO:0008171	O-methyltransferase activity
SWI155-O08.x1d-t.m00001	GO:0004672	protein kinase activity
SWI155-O08.x1d-t.m00001	GO:0005524	ATP binding
SWI155-O09.y1d-s.m00001	GO:0004371	glycerone kinase activity
SWI156-E15.y1d-s.m00001	GO:0003735	structural constituent of ribosome
SWI156-G15.x1d-t.m00001	GO:0004601	peroxidase activity
SWI156-G15.x1d-t.m00001	GO:0020037	heme binding
SWI156-G23.y1d-s.m00001	GO:0004252	serine-type endopeptidase activity
SWI156-I02.y1d-s.m00001	GO:0005515	protein binding
SWI156-I07.x1d-t.m00001	GO:0016491	oxidoreductase activity
SWI156-I07.x1d-t.m00001	GO:0016706	oxidoreductase activity, acting on paired donors, with incorporation or reduction of molecular oxygen, 2-oxoglutarate as one donor, and incorporation of one atom each of oxygen into both donors
SWI156-K08.x1d-t.m00001	GO:0005515	protein binding
SWI156-K09.y1d-s.m00001	GO:0005509	calcium ion binding
SWI156-K10.x1d-t.m00001	GO:0005515	protein binding
SWI156-K21.y1d-s.m00001	GO:0003924	GTPase activity
SWI156-K21.y1d-s.m00001	GO:0005525	GTP binding
SWI156-L11.x1d-t.m00001	GO:0004553	hydrolase activity, hydrolyzing O-glycosyl compounds
SWI156-L17.y1d-s.m00001	GO:0003676	nucleic acid binding
SWI156-L17.y1d-s.m00001	GO:0004386	helicase activity
SWI156-L17.y1d-s.m00001	GO:0005524	ATP binding
SWI156-L17.y1d-s.m00001	GO:0008026	ATP-dependent helicase activity
SWI156-P04.y1d-s.m00001	GO:0016829	lyase activity
SWI157-B18.y1d-s.m00001	GO:0005215	transporter activity
SWI157-G12.y1d-s.m00001	GO:0005524	ATP binding
SWI157-I02.y1d-s.m00001	GO:0003677	DNA binding
SWI157-I02.y1d-s.m00001	GO:0005524	ATP binding
SWI157-K18.x1d-t.m00001	GO:0005524	ATP binding
SWI157-K18.x1d-t.m00001	GO:0051082	unfolded protein binding
SWI157-O13.y1d-s.m00001	GO:0005515	protein binding
SWI158-B14.x1d-t.m00001	GO:0005515	protein binding
SWI158-C15.x1d-t.m00001	GO:0004222	metalloendopeptidase activity
SWI158-F15.x1d-t.m00001	GO:0004474	malate synthase activity
SWI158-F21.x1d-t.m00001	GO:0004221	ubiquitin thiolesterase activity
SWI158-G13.x1d-t.m00001	GO:0016747	transferase activity, transferring acyl groups other than amino-acyl groups
SWI158-K14.y1d-s.m00001	GO:0043531	ADP binding
SWI158-L09.y1d-s.m00001	GO:0003824	catalytic activity
SWI158-N18.x1d-t.m00001	GO:0004499	flavin-containing monooxygenase activity
SWI158-N18.x1d-t.m00001	GO:0050660	flavin adenine dinucleotide binding
SWI158-N18.x1d-t.m00001	GO:0050661	NADP binding
SWI158-P17.y1d-s.m00001	GO:0005524	ATP binding
SWI158-P17.y1d-s.m00001	GO:0016301	kinase activity
SWI159-A03.y1d-s.m00001	GO:0004185	serine-type carboxypeptidase activity
SWI159-C07.y1d-s.m00001	GO:0005515	protein binding
SWI159-E05.x1d-t.m00001	GO:0043531	ADP binding
SWI159-F18.y1d-s.m00001	GO:0005515	protein binding
SWI159-M09.x1d-t.m00001	GO:0005515	protein binding
SWI159-O06.x1d-t.m00001	GO:0004672	protein kinase activity
SWI159-O06.x1d-t.m00001	GO:0005524	ATP binding
SWI16-A24.y1d-s.m00001	GO:0008270	zinc ion binding
SWI16-C03.x1d-t.m00001	GO:0043531	ADP binding
SWI16-F04.x1d-t.m00001	GO:0005509	calcium ion binding
SWI16-F04.y1d-s.m00001	GO:0005524	ATP binding
SWI16-F04.y1d-s.m00001	GO:0051082	unfolded protein binding
SWI16-G01.x1d-t.m00001	GO:0005524	ATP binding
SWI16-G01.x1d-t.m00001	GO:0051082	unfolded protein binding
SWI16-G12.x1d-t.m00001	GO:0003746	translation elongation factor activity
SWI16-G19.y1d-s.m00001	GO:0004553	hydrolase activity, hydrolyzing O-glycosyl compounds
SWI16-H16.y1d-s.m00001	GO:0005524	ATP binding
SWI16-I05.x1d-t.m00001	GO:0004650	polygalacturonase activity
SWI16-I14.y1d-s.m00001	GO:0008168	methyltransferase activity
SWI16-L03.y1d-s.m00001	GO:0005515	protein binding
SWI16-L07.y1d-s.m00001	GO:0004672	protein kinase activity
SWI16-L07.y1d-s.m00001	GO:0005524	ATP binding
SWI16-N11.y1d-s.m00001	GO:0016747	transferase activity, transferring acyl groups other than amino-acyl groups
SWI16-P22.y1d-s.m00001	GO:0005524	ATP binding
SWI16-P22.y1d-s.m00001	GO:0042626	ATPase activity, coupled to transmembrane movement of substances
SWI160-A15.x1d-t.m00001	GO:0000166	nucleotide binding
SWI160-A15.x1d-t.m00001	GO:0005524	ATP binding
SWI160-A15.x1d-t.m00001	GO:0016876	ligase activity, forming aminoacyl-tRNA and related compounds
SWI160-A18.x1d-t.m00001	GO:0004348	glucosylceramidase activity
SWI160-B18.x1d-t.m00001	GO:0004568	chitinase activity
SWI160-C16.x1d-t.m00001	GO:0005198	structural molecule activity
SWI160-E03.y1d-s.m00001	GO:0004553	hydrolase activity, hydrolyzing O-glycosyl compounds
SWI160-G15.y1d-s.m00001	GO:0004190	aspartic-type endopeptidase activity
SWI160-K01.y1d-s.m00001	GO:0004601	peroxidase activity
SWI160-K01.y1d-s.m00001	GO:0020037	heme binding
SWI160-K11.x1d-t.m00001	GO:0004672	protein kinase activity
SWI160-K11.x1d-t.m00001	GO:0005524	ATP binding
SWI160-K18.x1d-t.m00001	GO:0005524	ATP binding
SWI160-K18.x1d-t.m00001	GO:0051082	unfolded protein binding
SWI160-K22.x1d-t.m00001	GO:0003735	structural constituent of ribosome
SWI160-K23.y1d-s.m00001	GO:0005524	ATP binding
SWI160-L08.x1d-t.m00001	GO:0004197	cysteine-type endopeptidase activity
SWI160-M19.y1d-s.m00001	GO:0004806	triglyceride lipase activity
SWI160-P20.y1d-s.m00001	GO:0005515	protein binding
SWI160-P24.y1d-s.m00001	GO:0016491	oxidoreductase activity
SWI161-B17.x1d-t.m00001	GO:0005515	protein binding
SWI161-C24.y1d-s.m00001	GO:0043531	ADP binding
SWI161-G11.x1d-t.m00001	GO:0030170	pyridoxal phosphate binding
SWI161-H20.y1d-s.m00001	GO:0005524	ATP binding
SWI161-H20.y1d-s.m00001	GO:0016818	hydrolase activity, acting on acid anhydrides, in phosphorus-containing anhydrides
SWI161-L04.y1d-s.m00001	GO:0046983	protein dimerization activity
SWI161-L12.x1d-t.m00001	GO:0003700	sequence-specific DNA binding transcription factor activity
SWI161-L12.x1d-t.m00001	GO:0043565	sequence-specific DNA binding
SWI161-M02.x1d-t.m00001	GO:0016491	oxidoreductase activity
SWI161-M08.y1d-s.m00001	GO:0043531	ADP binding
SWI161-N06.x1d-t.m00001	GO:0016491	oxidoreductase activity
SWI161-N06.x1d-t.m00001	GO:0016706	oxidoreductase activity, acting on paired donors, with incorporation or reduction of molecular oxygen, 2-oxoglutarate as one donor, and incorporation of one atom each of oxygen into both donors
SWI162-B19.x1d-t.m00001	GO:0003824	catalytic activity
SWI162-D05.x1d-t.m00001	GO:0005515	protein binding
SWI162-D07.y1d-s.m00001	GO:0004748	ribonucleoside-diphosphate reductase activity
SWI162-E14.y1d-s.m00001	GO:0003824	catalytic activity
SWI162-E18.x1d-t.m00001	GO:0003676	nucleic acid binding
SWI162-E18.x1d-t.m00001	GO:0004386	helicase activity
SWI162-E18.x1d-t.m00001	GO:0005524	ATP binding
SWI162-F10.x1d-t.m00001	GO:0004672	protein kinase activity
SWI162-F10.x1d-t.m00001	GO:0005524	ATP binding
SWI162-F14.x1d-t.m00001	GO:0005542	folic acid binding
SWI162-F14.x1d-t.m00001	GO:0016740	transferase activity
SWI162-G23.y1d-s.m00001	GO:0003824	catalytic activity
SWI162-G23.y1d-s.m00001	GO:0050662	coenzyme binding
SWI162-H04.x1d-t.m00001	GO:0003872	6-phosphofructokinase activity
SWI162-H17.x1d-t.m00001	GO:0000287	magnesium ion binding
SWI162-H17.x1d-t.m00001	GO:0004019	adenylosuccinate synthase activity
SWI162-H17.x1d-t.m00001	GO:0005525	GTP binding
SWI162-I11.x1d-t.m00001	GO:0003723	RNA binding
SWI162-I11.x1d-t.m00001	GO:0003743	translation initiation factor activity
SWI162-I18.y1d-s.m00001	GO:0043531	ADP binding
SWI162-J15.x1d-t.m00001	GO:0005215	transporter activity
SWI162-J16.y1d-s.m00001	GO:0005524	ATP binding
SWI162-J16.y1d-s.m00001	GO:0016887	ATPase activity
SWI162-M06.x1d-t.m00001	GO:0003954	NADH dehydrogenase activity
SWI162-M06.x1d-t.m00001	GO:0008137	NADH dehydrogenase (ubiquinone) activity
SWI162-M09.y1d-s.m00001	GO:0003677	DNA binding
SWI162-P02.y1d-s.m00001	GO:0003824	catalytic activity
SWI163-A21.x1d-t.m00001	GO:0008270	zinc ion binding
SWI163-B06.y1d-s.m00001	GO:0015079	potassium ion transmembrane transporter activity
SWI163-D11.y1d-s.m00001	GO:0003824	catalytic activity
SWI163-J05.y1d-s.m00001	GO:0016881	acid-amino acid ligase activity
SWI163-O15.y1d-s.m00001	GO:0004553	hydrolase activity, hydrolyzing O-glycosyl compounds
SWI164-A21.y1d-s.m00001	GO:0004553	hydrolase activity, hydrolyzing O-glycosyl compounds
SWI164-F24.x1d-t.m00001	GO:0003843	1,3-beta-D-glucan synthase activity
SWI164-H07.x1d-t.m00001	GO:0003824	catalytic activity
SWI164-H24.y1d-s.m00001	GO:0005507	copper ion binding
SWI164-H24.y1d-s.m00001	GO:0009055	electron carrier activity
SWI164-I12.x1d-t.m00001	GO:0016773	phosphotransferase activity, alcohol group as acceptor
SWI164-I20.y1d-s.m00001	GO:0004672	protein kinase activity
SWI164-I20.y1d-s.m00001	GO:0005524	ATP binding
SWI164-L22.x1d-t.m00001	GO:0016773	phosphotransferase activity, alcohol group as acceptor
SWI164-O16.y1d-s.m00001	GO:0003700	sequence-specific DNA binding transcription factor activity
SWI165-B07.y1d-s.m00001	GO:0000287	magnesium ion binding
SWI165-B07.y1d-s.m00001	GO:0004427	inorganic diphosphatase activity
SWI165-E05.x1d-t.m00001	GO:0003849	3-deoxy-7-phosphoheptulonate synthase activity
SWI165-H08.x1d-t.m00001	GO:0005507	copper ion binding
SWI165-H08.x1d-t.m00001	GO:0008131	primary amine oxidase activity
SWI165-H08.x1d-t.m00001	GO:0048038	quinone binding
SWI165-I21.x1d-t.m00001	GO:0008762	UDP-N-acetylmuramate dehydrogenase activity
SWI165-I21.x1d-t.m00001	GO:0016491	oxidoreductase activity
SWI165-I21.x1d-t.m00001	GO:0050660	flavin adenine dinucleotide binding
SWI165-J18.y1d-s.m00001	GO:0000179	rRNA (adenine-N6,N6-)-dimethyltransferase activity
SWI165-J18.y1d-s.m00001	GO:0008649	rRNA methyltransferase activity
SWI165-J21.x1d-t.m00001	GO:0008308	voltage-gated anion channel activity
SWI165-L10.x1d-t.m00001	GO:0003676	nucleic acid binding
SWI166-C03.x1d-t.m00001	GO:0008270	zinc ion binding
SWI166-D04.x1d-t.m00001	GO:0008270	zinc ion binding
SWI166-E02.x1d-t.m00001	GO:0016829	lyase activity
SWI166-H06.y1d-s.m00001	GO:0016829	lyase activity
SWI166-I06.y1d-s.m00001	GO:0004221	ubiquitin thiolesterase activity
SWI166-I22.x1d-t.m00001	GO:0045300	acyl-[acyl-carrier-protein] desaturase activity
SWI166-K14.y1d-s.m00001	GO:0003779	actin binding
SWI166-K17.x1d-t.m00001	GO:0004252	serine-type endopeptidase activity
SWI167-A16.y1d-s.m00001	GO:0004764	shikimate 3-dehydrogenase (NADP+) activity
SWI167-A16.y1d-s.m00001	GO:0008883	glutamyl-tRNA reductase activity
SWI167-A16.y1d-s.m00001	GO:0050661	NADP binding
SWI167-F11.x1d-t.m00001	GO:0008171	O-methyltransferase activity
SWI167-J11.x1d-t.m00001	GO:0016817	hydrolase activity, acting on acid anhydrides
SWI167-J17.y1d-s.m00001	GO:0005515	protein binding
SWI167-K15.y1d-s.m00001	GO:0031072	heat shock protein binding
SWI167-L01.x1d-t.m00001	GO:0016491	oxidoreductase activity
SWI167-M04.x1d-t.m00001	GO:0005515	protein binding
SWI167-M08.y1d-s.m00001	GO:0005089	Rho guanyl-nucleotide exchange factor activity
SWI167-M11.y1d-s.m00001	GO:0015238	drug transmembrane transporter activity
SWI167-M11.y1d-s.m00001	GO:0015297	antiporter activity
SWI168-A17.x1d-t.m00001	GO:0016491	oxidoreductase activity
SWI168-B12.x1d-t.m00001	GO:0003735	structural constituent of ribosome
SWI168-D17.x1d-t.m00001	GO:0005515	protein binding
SWI168-E22.x1d-t.m00001	GO:0016820	hydrolase activity, acting on acid anhydrides, catalyzing transmembrane movement of substances
SWI168-F15.y1d-s.m00001	GO:0003824	catalytic activity
SWI168-F21.y1d-s.m00001	GO:0015238	drug transmembrane transporter activity
SWI168-F21.y1d-s.m00001	GO:0015297	antiporter activity
SWI168-H09.y1d-s.m00001	GO:0005507	copper ion binding
SWI168-H09.y1d-s.m00001	GO:0008131	primary amine oxidase activity
SWI168-H09.y1d-s.m00001	GO:0048038	quinone binding
SWI168-H22.y1d-s.m00001.1	GO:0005097	Rab GTPase activator activity
SWI168-H22.y1d-s.m00001	GO:0005097	Rab GTPase activator activity
SWI168-I14.x1d-t.m00001	GO:0004672	protein kinase activity
SWI168-M02.y1d-s.m00001	GO:0003677	DNA binding
SWI168-M14.y1d-s.m00001	GO:0003700	sequence-specific DNA binding transcription factor activity
SWI168-M14.y1d-s.m00001	GO:0043565	sequence-specific DNA binding
SWI168-P03.y1d-s.m00001	GO:0016787	hydrolase activity
SWI169-B22.y1d-s.m00001	GO:0015079	potassium ion transmembrane transporter activity
SWI169-C10.y1d-s.m00001	GO:0008168	methyltransferase activity
SWI169-C10.y1d-s.m00001	GO:0008171	O-methyltransferase activity
SWI169-C10.y1d-s.m00001	GO:0046983	protein dimerization activity
SWI169-F18.x1d-t.m00001	GO:0016616	oxidoreductase activity, acting on the CH-OH group of donors, NAD or NADP as acceptor
SWI169-F20.x1d-t.m00001	GO:0043531	ADP binding
SWI169-G04.x1d-t.m00001	GO:0004013	adenosylhomocysteinase activity
SWI169-H03.y1d-s.m00001	GO:0005524	ATP binding
SWI169-K12.y1d-s.m00001	GO:0003824	catalytic activity
SWI169-K22.x1d-t.m00001	GO:0004672	protein kinase activity
SWI169-K22.x1d-t.m00001	GO:0005524	ATP binding
SWI169-L02.x1d-t.m00001	GO:0008374	O-acyltransferase activity
SWI169-L12.y1d-s.m00001	GO:0003743	translation initiation factor activity
SWI169-M10.y1d-s.m00001	GO:0003951	NAD+ kinase activity
SWI169-O12.x1d-t.m00001	GO:0004672	protein kinase activity
SWI17-C01.y1d-s.m00001	GO:0003677	DNA binding
SWI17-C01.y1d-s.m00001	GO:0005524	ATP binding
SWI17-I02.y1d-s.m00001	GO:0004571	mannosyl-oligosaccharide 1,2-alpha-mannosidase activity
SWI17-I02.y1d-s.m00001	GO:0005509	calcium ion binding
SWI17-N15.y1d-s.m00001	GO:0043531	ADP binding
SWI170-A24.x1d-t.m00001	GO:0000287	magnesium ion binding
SWI170-A24.x1d-t.m00001	GO:0004743	pyruvate kinase activity
SWI170-A24.x1d-t.m00001	GO:0030955	potassium ion binding
SWI170-B08.y1d-s.m00001	GO:0005543	phospholipid binding
SWI170-B21.x1d-t.m00001	GO:0003743	translation initiation factor activity
SWI170-C06.x1d-t.m00001	GO:0005215	transporter activity
SWI170-C07.x1d-t.m00001	GO:0016616	oxidoreductase activity, acting on the CH-OH group of donors, NAD or NADP as acceptor
SWI170-F15.x1d-t.m00001	GO:0005515	protein binding
SWI170-F21.x1d-t.m00001	GO:0005515	protein binding
SWI170-I13.x1d-t.m00001	GO:0005515	protein binding
SWI170-M18.x1d-t.m00001	GO:0003852	2-isopropylmalate synthase activity
SWI170-N10.y1d-s.m00001	GO:0008270	zinc ion binding
SWI170-N10.y1d-s.m00001	GO:0016491	oxidoreductase activity
SWI171-B09.x1d-t.m00001	GO:0005506	iron ion binding
SWI171-B09.x1d-t.m00001	GO:0009055	electron carrier activity
SWI171-B09.x1d-t.m00001	GO:0016705	oxidoreductase activity, acting on paired donors, with incorporation or reduction of molecular oxygen
SWI171-B09.x1d-t.m00001	GO:0020037	heme binding
SWI171-C17.x1d-t.m00001	GO:0005515	protein binding
SWI171-E04.y1d-s.m00001	GO:0003677	DNA binding
SWI171-E04.y1d-s.m00001	GO:0005524	ATP binding
SWI171-E08.y1d-s.m00001	GO:0004806	triglyceride lipase activity
SWI171-F16.y1d-s.m00001	GO:0003676	nucleic acid binding
SWI171-F16.y1d-s.m00001	GO:0005524	ATP binding
SWI171-F16.y1d-s.m00001	GO:0008026	ATP-dependent helicase activity
SWI171-J06.y1d-s.m00001	GO:0016773	phosphotransferase activity, alcohol group as acceptor
SWI171-K09.y1d-s.m00001	GO:0003854	3-beta-hydroxy-delta5-steroid dehydrogenase activity
SWI171-K09.y1d-s.m00001	GO:0016616	oxidoreductase activity, acting on the CH-OH group of donors, NAD or NADP as acceptor
SWI171-P02.y1d-s.m00001	GO:0043531	ADP binding
SWI172-C04.y1d-s.m00001	GO:0005524	ATP binding
SWI172-D11.y1d-s.m00001	GO:0004425	indole-3-glycerol-phosphate synthase activity
SWI172-F03.y1d-s.m00001	GO:0004672	protein kinase activity
SWI172-F03.y1d-s.m00001	GO:0005524	ATP binding
SWI172-F23.y1d-s.m00001	GO:0015238	drug transmembrane transporter activity
SWI172-F23.y1d-s.m00001	GO:0015297	antiporter activity
SWI172-H11.x1d-t.m00001	GO:0008168	methyltransferase activity
SWI172-I13.y1d-s.m00001	GO:0003676	nucleic acid binding
SWI172-I14.x1d-t.m00001	GO:0004576	oligosaccharyl transferase activity
SWI172-K11.x1d-t.m00001	GO:0004806	triglyceride lipase activity
SWI172-K13.y1d-s.m00001	GO:0004222	metalloendopeptidase activity
SWI172-K13.y1d-s.m00001	GO:0005524	ATP binding
SWI172-P18.y1d-s.m00001	GO:0005515	protein binding
SWI173-D23.x1d-t.m00001	GO:0005506	iron ion binding
SWI173-D23.x1d-t.m00001	GO:0009055	electron carrier activity
SWI173-D23.x1d-t.m00001	GO:0016705	oxidoreductase activity, acting on paired donors, with incorporation or reduction of molecular oxygen
SWI173-D23.x1d-t.m00001	GO:0020037	heme binding
SWI173-F17.y1d-s.m00001	GO:0004425	indole-3-glycerol-phosphate synthase activity
SWI173-F22.x1d-t.m00001	GO:0005525	GTP binding
SWI173-H22.y1d-s.m00001	GO:0016747	transferase activity, transferring acyl groups other than amino-acyl groups
SWI173-J15.y1d-s.m00001	GO:0003723	RNA binding
SWI173-K17.x1d-t.m00001	GO:0008270	zinc ion binding
SWI173-N10.y1d-s.m00001	GO:0016702	oxidoreductase activity, acting on single donors with incorporation of molecular oxygen, incorporation of two atoms of oxygen
SWI173-N10.y1d-s.m00001	GO:0046872	metal ion binding
SWI173-N24.y1d-s.m00001	GO:0016773	phosphotransferase activity, alcohol group as acceptor
SWI174-A23.y1d-s.m00001	GO:0004672	protein kinase activity
SWI174-A23.y1d-s.m00001	GO:0005524	ATP binding
SWI174-B15.y1d-s.m00001	GO:0016772	transferase activity, transferring phosphorus-containing groups
SWI174-C08.y1d-s.m00001	GO:0005215	transporter activity
SWI174-C15.y1d-s.m00001	GO:0005515	protein binding
SWI174-I05.x1d-t.m00001	GO:0003824	catalytic activity
SWI174-M22.x1d-t.m00001	GO:0005215	transporter activity
SWI175-G22.y1d-s.m00001	GO:0005524	ATP binding
SWI175-H07.y1d-s.m00001	GO:0003677	DNA binding
SWI175-M14.y1d-s.m00002	GO:0004601	peroxidase activity
SWI175-M14.y1d-s.m00002	GO:0020037	heme binding
SWI175-N11.y1d-s.m00001	GO:0003735	structural constituent of ribosome
SWI176-D18.y1d-s.m00001	GO:0004013	adenosylhomocysteinase activity
SWI176-H02.x1d-t.m00001	GO:0005515	protein binding
SWI176-K19.x1d-t.m00001	GO:0005515	protein binding
SWI176-N11.y1d-s.m00001	GO:0005488	binding
SWI177-A12.x1d-t.m00001	GO:0042802	identical protein binding
SWI177-C03.x1d-t.m00001	GO:0008168	methyltransferase activity
SWI177-C12.y1d-s.m00001	GO:0017089	glycolipid transporter activity
SWI177-C12.y1d-s.m00001	GO:0051861	glycolipid binding
SWI177-C14.x1d-t.m00001	GO:0016491	oxidoreductase activity
SWI177-F14.x1d-t.m00001	GO:0004672	protein kinase activity
SWI177-F14.x1d-t.m00001	GO:0005524	ATP binding
SWI177-F15.y1d-s.m00001	GO:0005524	ATP binding
SWI177-G05.x1d-t.m00001	GO:0005515	protein binding
SWI177-I16.y1d-s.m00001	GO:0005515	protein binding
SWI177-K01.y1d-s.m00001	GO:0016740	transferase activity
SWI177-K24.x1d-t.m00001	GO:0005215	transporter activity
SWI177-L16.y1d-s.m00001	GO:0016788	hydrolase activity, acting on ester bonds
SWI177-O16.x1d-t.m00001	GO:0003824	catalytic activity
SWI177-P23.y1d-s.m00001	GO:0005506	iron ion binding
SWI177-P23.y1d-s.m00001	GO:0009055	electron carrier activity
SWI177-P23.y1d-s.m00001	GO:0016705	oxidoreductase activity, acting on paired donors, with incorporation or reduction of molecular oxygen
SWI177-P23.y1d-s.m00001	GO:0020037	heme binding
SWI178-B05.y1d-s.m00001	GO:0047750	cholestenol delta-isomerase activity
SWI178-B09.x1d-t.m00001	GO:0004672	protein kinase activity
SWI178-B09.x1d-t.m00001	GO:0005524	ATP binding
SWI178-C20.y1d-s.m00001	GO:0004425	indole-3-glycerol-phosphate synthase activity
SWI178-E22.x1d-t.m00001	GO:0004356	glutamate-ammonia ligase activity
SWI178-E22.y1d-s.m00001	GO:0005198	structural molecule activity
SWI178-E22.y1d-s.m00001	GO:0005515	protein binding
SWI178-I05.y1d-s.m00001	GO:0004474	malate synthase activity
SWI178-I18.x1d-t.m00001	GO:0005506	iron ion binding
SWI178-I18.x1d-t.m00001	GO:0009055	electron carrier activity
SWI178-I18.x1d-t.m00001	GO:0016705	oxidoreductase activity, acting on paired donors, with incorporation or reduction of molecular oxygen
SWI178-I18.x1d-t.m00001	GO:0020037	heme binding
SWI178-J21.y1d-s.m00001	GO:0003676	nucleic acid binding
SWI178-J21.y1d-s.m00001	GO:0005524	ATP binding
SWI178-J21.y1d-s.m00001	GO:0008026	ATP-dependent helicase activity
SWI178-K20.y1d-s.m00001	GO:0005515	protein binding
SWI178-L17.x1d-t.m00001	GO:0016491	oxidoreductase activity
SWI178-M11.y1d-s.m00001	GO:0005529	sugar binding
SWI178-O08.x1d-t.m00001	GO:0005515	protein binding
SWI178-P08.x1d-t.m00001	GO:0003677	DNA binding
SWI178-P17.y1d-s.m00001	GO:0004834	tryptophan synthase activity
SWI178-P19.x1d-t.m00001	GO:0003827	alpha-1,3-mannosylglycoprotein 2-beta-N-acetylglucosaminyltransferase activity
SWI179-B01.y1d-s.m00001	GO:0016762	xyloglucan:xyloglucosyl transferase activity
SWI179-B08.x1d-t.m00001	GO:0016788	hydrolase activity, acting on ester bonds
SWI179-C11.y1d-s.m00001	GO:0003677	DNA binding
SWI179-C11.y1d-s.m00001	GO:0008270	zinc ion binding
SWI179-C20.y1d-s.m00001	GO:0008234	cysteine-type peptidase activity
SWI179-D01.y1d-s.m00001	GO:0016829	lyase activity
SWI179-D10.x1d-t.m00001	GO:0008318	protein prenyltransferase activity
SWI179-E12.x1d-t.m00001	GO:0004553	hydrolase activity, hydrolyzing O-glycosyl compounds
SWI179-F13.y1d-s.m00001	GO:0008270	zinc ion binding
SWI179-H12.y1d-s.m00001	GO:0004185	serine-type carboxypeptidase activity
SWI179-H16.y1d-s.m00001	GO:0016491	oxidoreductase activity
SWI179-I23.x1d-t.m00001	GO:0016769	transferase activity, transferring nitrogenous groups
SWI179-I23.x1d-t.m00001	GO:0030170	pyridoxal phosphate binding
SWI179-K03.y1d-s.m00001	GO:0005515	protein binding
SWI179-L11.y1d-s.m00001	GO:0005524	ATP binding
SWI179-L11.y1d-s.m00001	GO:0016818	hydrolase activity, acting on acid anhydrides, in phosphorus-containing anhydrides
SWI179-M14.x1d-t.m00001	GO:0004672	protein kinase activity
SWI179-M14.x1d-t.m00001	GO:0005524	ATP binding
SWI179-O16.y1d-s.m00001	GO:0003735	structural constituent of ribosome
SWI179-O21.x1d-t.m00001	GO:0016829	lyase activity
SWI179-P11.y1d-s.m00001	GO:0005515	protein binding
SWI179-P13.x1d-t.m00001	GO:0004672	protein kinase activity
SWI179-P13.x1d-t.m00001	GO:0005524	ATP binding
SWI18-A08.y1d-s.m00001	GO:0016760	cellulose synthase (UDP-forming) activity
SWI18-B05.y1d-s.m00001	GO:0016491	oxidoreductase activity
SWI18-B05.y1d-s.m00001	GO:0030151	molybdenum ion binding
SWI18-B13.x1d-t.m00001	GO:0008889	glycerophosphodiester phosphodiesterase activity
SWI18-C06.x1d-t.m00001	GO:0005525	GTP binding
SWI18-D11.x1d-t.m00001	GO:0016597	amino acid binding
SWI18-D20.x1d-t.m00001	GO:0005488	binding
SWI18-E22.y1d-s.m00001	GO:0004013	adenosylhomocysteinase activity
SWI18-F24.x1d-t.m00001	GO:0005515	protein binding
SWI18-H12.x1d-t.m00001	GO:0005488	binding
SWI18-K04.y1d-s.m00001	GO:0022857	transmembrane transporter activity
SWI18-L01.x1d-t.m00001	GO:0016491	oxidoreductase activity
SWI18-L21.y1d-s.m00001	GO:0003950	NAD+ ADP-ribosyltransferase activity
SWI18-N13.x1d-t.m00001	GO:0003677	DNA binding
SWI18-N13.x1d-t.m00001	GO:0008270	zinc ion binding
SWI18-O06.y1d-s.m00001	GO:0004553	hydrolase activity, hydrolyzing O-glycosyl compounds
SWI18-O17.y1d-s.m00001	GO:0005524	ATP binding
SWI180-A02.y1d-s.m00001	GO:0003735	structural constituent of ribosome
SWI180-A15.y1d-s.m00001	GO:0003697	single-stranded DNA binding
SWI180-A15.y1d-s.m00001	GO:0005524	ATP binding
SWI180-C03.x1d-t.m00001	GO:0004672	protein kinase activity
SWI180-C03.x1d-t.m00001	GO:0005524	ATP binding
SWI180-D04.y1d-s.m00001	GO:0004553	hydrolase activity, hydrolyzing O-glycosyl compounds
SWI180-D08.y1d-s.m00001	GO:0008466	glycogenin glucosyltransferase activity
SWI180-D08.y1d-s.m00001	GO:0016758	transferase activity, transferring hexosyl groups
SWI180-D11.y1d-s.m00001	GO:0022857	transmembrane transporter activity
SWI180-D19.x1d-t.m00001	GO:0003676	nucleic acid binding
SWI180-D19.x1d-t.m00001	GO:0008270	zinc ion binding
SWI180-F21.x1d-t.m00001	GO:0016817	hydrolase activity, acting on acid anhydrides
SWI180-G07.y1d-s.m00001	GO:0005507	copper ion binding
SWI180-G22.x1d-t.m00001	GO:0005525	GTP binding
SWI180-H11.x1d-t.m00001	GO:0000166	nucleotide binding
SWI180-H11.x1d-t.m00001	GO:0004812	aminoacyl-tRNA ligase activity
SWI180-H11.x1d-t.m00001	GO:0005524	ATP binding
SWI180-J10.y1d-s.m00001	GO:0005515	protein binding
SWI180-J23.y1d-s.m00001	GO:0005515	protein binding
SWI180-M05.y1d-s.m00001	GO:0004601	peroxidase activity
SWI180-M05.y1d-s.m00001	GO:0020037	heme binding
SWI181-A24.y1d-s.m00001	GO:0004252	serine-type endopeptidase activity
SWI181-A24.y1d-s.m00001	GO:0042802	identical protein binding
SWI181-B02.y1d-s.m00001	GO:0003677	DNA binding
SWI181-B02.y1d-s.m00001	GO:0003899	DNA-directed RNA polymerase activity
SWI181-D04.y1d-s.m00001	GO:0008601	protein phosphatase type 2A regulator activity
SWI181-D20.y1d-s.m00001	GO:0003677	DNA binding
SWI181-E04.y1d-s.m00001	GO:0005515	protein binding
SWI181-G08.x1d-t.m00001	GO:0043531	ADP binding
SWI181-H13.y1d-s.m00001	GO:0005515	protein binding
SWI181-J05.x1d-t.m00001	GO:0008171	O-methyltransferase activity
SWI181-J15.y1d-s.m00001	GO:0003746	translation elongation factor activity
SWI181-J15.y1d-s.m00001	GO:0005515	protein binding
SWI181-K15.x1d-t.m00001	GO:0005506	iron ion binding
SWI181-K15.x1d-t.m00001	GO:0009055	electron carrier activity
SWI181-K15.x1d-t.m00001	GO:0016705	oxidoreductase activity, acting on paired donors, with incorporation or reduction of molecular oxygen
SWI181-K15.x1d-t.m00001	GO:0020037	heme binding
SWI181-N10.x1d-t.m00001	GO:0016746	transferase activity, transferring acyl groups
SWI181-N16.x1d-t.m00001	GO:0016671	oxidoreductase activity, acting on a sulfur group of donors, disulfide as acceptor
SWI181-N16.x1d-t.m00001	GO:0050660	flavin adenine dinucleotide binding
SWI181-O12.x1d-t.m00001	GO:0005515	protein binding
SWI182-B04.y1d-s.m00001	GO:0003871	5-methyltetrahydropteroyltriglutamate-homocysteine S-methyltransferase activity
SWI182-C04.y1d-s.m00001	GO:0004672	protein kinase activity
SWI182-C04.y1d-s.m00001	GO:0005524	ATP binding
SWI182-C06.y1d-s.m00001	GO:0009055	electron carrier activity
SWI182-C06.y1d-s.m00001	GO:0015035	protein disulfide oxidoreductase activity
SWI182-C13.x1d-t.m00001	GO:0008324	cation transmembrane transporter activity
SWI182-C14.x1d-t.m00001	GO:0005515	protein binding
SWI182-D11.y1d-s.m00001	GO:0005524	ATP binding
SWI182-D11.y1d-s.m00001	GO:0016818	hydrolase activity, acting on acid anhydrides, in phosphorus-containing anhydrides
SWI182-D14.y1d-s.m00001	GO:0005515	protein binding
SWI182-E09.y1d-s.m00001	GO:0004672	protein kinase activity
SWI182-E09.y1d-s.m00001	GO:0005524	ATP binding
SWI182-F09.x1d-t.m00001	GO:0016616	oxidoreductase activity, acting on the CH-OH group of donors, NAD or NADP as acceptor
SWI182-F09.x1d-t.m00001	GO:0051287	NAD binding
SWI182-G13.y1d-s.m00001	GO:0004672	protein kinase activity
SWI182-G17.y1d-s.m00001	GO:0046556	alpha-N-arabinofuranosidase activity
SWI182-I12.y1d-s.m00001	GO:0005488	binding
SWI182-J02.y1d-s.m00001	GO:0005215	transporter activity
SWI182-J15.y1d-s.m00001	GO:0005524	ATP binding
SWI182-J18.y1d-s.m00001	GO:0005215	transporter activity
SWI182-M11.x1d-t.m00001	GO:0004672	protein kinase activity
SWI182-M11.x1d-t.m00001	GO:0005524	ATP binding
SWI182-N21.y1d-s.m00001	GO:0003677	DNA binding
SWI182-N21.y1d-s.m00001	GO:0003899	DNA-directed RNA polymerase activity
SWI182-N23.y1d-s.m00001	GO:0005524	ATP binding
SWI182-N23.y1d-s.m00001	GO:0051082	unfolded protein binding
SWI182-O16.x1d-t.m00001	GO:0003824	catalytic activity
SWI183-B09.y1d-s.m00001	GO:0003700	sequence-specific DNA binding transcription factor activity
SWI183-F17.y1d-s.m00001	GO:0003677	DNA binding
SWI183-I03.x1d-t.m00001	GO:0003723	RNA binding
SWI183-I03.x1d-t.m00001	GO:0004652	polynucleotide adenylyltransferase activity
SWI183-K15.y1d-s.m00001	GO:0016614	oxidoreductase activity, acting on CH-OH group of donors
SWI183-K15.y1d-s.m00001	GO:0050660	flavin adenine dinucleotide binding
SWI183-N03.x1d-t.m00001	GO:0008234	cysteine-type peptidase activity
SWI183-N03.y1d-s.m00001	GO:0016841	ammonia-lyase activity
SWI183-O11.x1d-t.m00001	GO:0005524	ATP binding
SWI184-C19.y1d-s.m00001	GO:0016788	hydrolase activity, acting on ester bonds
SWI184-G07.y1d-s.m00001	GO:0005198	structural molecule activity
SWI184-G19.y1d-s.m00001	GO:0004571	mannosyl-oligosaccharide 1,2-alpha-mannosidase activity
SWI184-G19.y1d-s.m00001	GO:0005509	calcium ion binding
SWI184-H14.y1d-s.m00001	GO:0005524	ATP binding
SWI184-I08.y1d-s.m00001	GO:0016616	oxidoreductase activity, acting on the CH-OH group of donors, NAD or NADP as acceptor
SWI184-I08.y1d-s.m00001	GO:0048037	cofactor binding
SWI184-I12.x1d-t.m00001	GO:0003824	catalytic activity
SWI184-I12.x1d-t.m00001	GO:0030170	pyridoxal phosphate binding
SWI184-I17.y1d-s.m00001	GO:0005515	protein binding
SWI184-M05.y1d-s.m00001	GO:0005515	protein binding
SWI184-N23.x1d-t.m00001	GO:0005524	ATP binding
SWI184-N23.x1d-t.m00001	GO:0016887	ATPase activity
SWI184-O17.y1d-s.m00001	GO:0003824	catalytic activity
SWI184-O17.y1d-s.m00001	GO:0050662	coenzyme binding
SWI185-A05.x1d-t.m00001	GO:0005515	protein binding
SWI185-A06.y1d-s.m00001	GO:0043531	ADP binding
SWI185-C07.x1d-t.m00001	GO:0016829	lyase activity
SWI185-C12.x1d-t.m00001	GO:0000166	nucleotide binding
SWI185-C12.x1d-t.m00001	GO:0046872	metal ion binding
SWI185-D14.y1d-s.m00001	GO:0003676	nucleic acid binding
SWI185-D14.y1d-s.m00001	GO:0004386	helicase activity
SWI185-D14.y1d-s.m00001	GO:0005524	ATP binding
SWI185-I08.x1d-t.m00001	GO:0004672	protein kinase activity
SWI185-J21.x1d-t.m00001	GO:0004672	protein kinase activity
SWI185-K19.y1d-s.m00001	GO:0016757	transferase activity, transferring glycosyl groups
SWI185-N12.x1d-t.m00001	GO:0004252	serine-type endopeptidase activity
SWI185-N12.x1d-t.m00001	GO:0042802	identical protein binding
SWI185-P20.x1d-t.m00001	GO:0003677	DNA binding
SWI186-D20.x1d-t.m00001	GO:0005524	ATP binding
SWI186-D20.x1d-t.m00001	GO:0042626	ATPase activity, coupled to transmembrane movement of substances
SWI186-E23.x1d-t.m00001	GO:0016787	hydrolase activity
SWI186-F16.x1d-t.m00001	GO:0003824	catalytic activity
SWI186-H19.y1d-s.m00001	GO:0005515	protein binding
SWI186-I11.y1d-s.m00001	GO:0004812	aminoacyl-tRNA ligase activity
SWI186-I11.y1d-s.m00001	GO:0005524	ATP binding
SWI186-J23.y1d-s.m00001	GO:0005515	protein binding
SWI186-L22.y1d-s.m00001	GO:0016209	antioxidant activity
SWI186-L22.y1d-s.m00001	GO:0016491	oxidoreductase activity
SWI186-N17.y1d-s.m00001	GO:0016853	isomerase activity
SWI186-P24.x1d-t.m00001	GO:0046872	metal ion binding
SWI187-D12.x1d-t.m00001	GO:0008171	O-methyltransferase activity
SWI187-I16.y1d-s.m00001	GO:0005524	ATP binding
SWI187-J19.y1d-s.m00001	GO:0005515	protein binding
SWI187-O13.y1d-s.m00001	GO:0005515	protein binding
SWI187-P12.y1d-s.m00001	GO:0005524	ATP binding
SWI188-A06.y1d-s.m00001	GO:0003676	nucleic acid binding
SWI188-A06.y1d-s.m00001	GO:0008270	zinc ion binding
SWI188-B08.x1d-t.m00001	GO:0004571	mannosyl-oligosaccharide 1,2-alpha-mannosidase activity
SWI188-B08.x1d-t.m00001	GO:0005509	calcium ion binding
SWI188-C24.x1d-t.m00001	GO:0016787	hydrolase activity
SWI188-D08.x1d-t.m00001	GO:0003824	catalytic activity
SWI188-F24.y1d-s.m00001	GO:0004672	protein kinase activity
SWI188-F24.y1d-s.m00001	GO:0005524	ATP binding
SWI188-G17.x1d-t.m00001	GO:0004871	signal transducer activity
SWI188-G23.x1d-t.m00001	GO:0003824	catalytic activity
SWI188-K12.y1d-s.m00001	GO:0003824	catalytic activity
SWI188-K12.y1d-s.m00001	GO:0050662	coenzyme binding
SWI188-L11.y1d-s.m00001	GO:0004672	protein kinase activity
SWI188-L11.y1d-s.m00001	GO:0005524	ATP binding
SWI188-L21.y1d-s.m00001	GO:0016491	oxidoreductase activity
SWI188-M04.y1d-s.m00001	GO:0008270	zinc ion binding
SWI188-M15.y1d-s.m00001	GO:0008168	methyltransferase activity
SWI188-N23.x1d-t.m00001	GO:0003830	beta-1,4-mannosylglycoprotein 4-beta-N-acetylglucosaminyltransferase activity
SWI188-O16.y1d-s.m00001	GO:0016769	transferase activity, transferring nitrogenous groups
SWI188-O16.y1d-s.m00001	GO:0030170	pyridoxal phosphate binding
SWI188-O20.x1d-t.m00001	GO:0008234	cysteine-type peptidase activity
SWI189-C10.x1d-t.m00001	GO:0003735	structural constituent of ribosome
SWI189-E03.y1d-s.m00001	GO:0005506	iron ion binding
SWI189-F18.x1d-t.m00001	GO:0004672	protein kinase activity
SWI189-F18.x1d-t.m00001	GO:0005524	ATP binding
SWI189-I05.y1d-s.m00001	GO:0022857	transmembrane transporter activity
SWI189-L08.y1d-s.m00001	GO:0004672	protein kinase activity
SWI189-L08.y1d-s.m00001	GO:0005524	ATP binding
SWI189-M11.y1d-s.m00001	GO:0003723	RNA binding
SWI189-M11.y1d-s.m00001	GO:0003746	translation elongation factor activity
SWI189-M11.y1d-s.m00001	GO:0043022	ribosome binding
SWI189-P06.y1d-s.m00001	GO:0005515	protein binding
SWI19-A10.y1d-s.m00001	GO:0016747	transferase activity, transferring acyl groups other than amino-acyl groups
SWI19-E14.y1d-s.m00001	GO:0003676	nucleic acid binding
SWI19-F23.y1d-s.m00001	GO:0008374	O-acyltransferase activity
SWI19-G14.y1d-s.m00001	GO:0003935	GTP cyclohydrolase II activity
SWI19-G19.x1d-t.m00001	GO:0004871	signal transducer activity
SWI19-H04.x1d-t.m00001	GO:0003676	nucleic acid binding
SWI19-H04.x1d-t.m00001	GO:0008270	zinc ion binding
SWI19-O08.y1d-s.m00001	GO:0005524	ATP binding
SWI19-O08.y1d-s.m00001	GO:0016773	phosphotransferase activity, alcohol group as acceptor
SWI190-B02.y1d-s.m00001	GO:0003824	catalytic activity
SWI190-C08.y1d-s.m00001	GO:0005515	protein binding
SWI190-C11.x1d-t.m00001	GO:0004553	hydrolase activity, hydrolyzing O-glycosyl compounds
SWI190-D13.x1d-t.m00001	GO:0003676	nucleic acid binding
SWI190-D13.x1d-t.m00001	GO:0008270	zinc ion binding
SWI190-D16.x1d-t.m00001	GO:0004834	tryptophan synthase activity
SWI190-G18.y1d-s.m00001	GO:0004672	protein kinase activity
SWI190-K10.x1d-t.m00001	GO:0000287	magnesium ion binding
SWI190-K10.x1d-t.m00001	GO:0004427	inorganic diphosphatase activity
SWI190-K24.y1d-s.m00001	GO:0004672	protein kinase activity
SWI190-K24.y1d-s.m00001	GO:0005524	ATP binding
SWI190-L04.x1d-t.m00001	GO:0004672	protein kinase activity
SWI190-L04.x1d-t.m00001	GO:0005524	ATP binding
SWI190-N04.y1d-s.m00001	GO:0015079	potassium ion transmembrane transporter activity
SWI190-O02.y1d-s.m00001	GO:0004190	aspartic-type endopeptidase activity
SWI190-P23.x1d-t.m00001	GO:0004185	serine-type carboxypeptidase activity
SWI191-B04.y1d-s.m00001	GO:0004672	protein kinase activity
SWI191-B04.y1d-s.m00001	GO:0005524	ATP binding
SWI191-B10.x1d-t.m00001	GO:0004672	protein kinase activity
SWI191-B10.x1d-t.m00001	GO:0005524	ATP binding
SWI191-C14.x1d-t.m00001	GO:0022857	transmembrane transporter activity
SWI191-H19.x1d-t.m00001	GO:0003746	translation elongation factor activity
SWI191-H19.x1d-t.m00001	GO:0005515	protein binding
SWI191-J16.x1d-t.m00001	GO:0004857	enzyme inhibitor activity
SWI191-J16.x1d-t.m00001	GO:0030599	pectinesterase activity
SWI191-N21.x1d-t.m00001	GO:0003676	nucleic acid binding
SWI191-N21.x1d-t.m00001	GO:0008270	zinc ion binding
SWI191-O09.x1d-t.m00001	GO:0016616	oxidoreductase activity, acting on the CH-OH group of donors, NAD or NADP as acceptor
SWI191-O22.x1d-t.m00001	GO:0000287	magnesium ion binding
SWI191-O22.x1d-t.m00001	GO:0004743	pyruvate kinase activity
SWI191-O22.x1d-t.m00001	GO:0030955	potassium ion binding
SWI192-B24.x1d-t.m00001	GO:0003677	DNA binding
SWI192-B24.x1d-t.m00001	GO:0003899	DNA-directed RNA polymerase activity
SWI192-F11.y1d-s.m00001	GO:0004652	polynucleotide adenylyltransferase activity
SWI192-I18.y1d-s.m00001	GO:0016491	oxidoreductase activity
SWI192-K02.x1d-t.m00001	GO:0005509	calcium ion binding
SWI192-L07.x1d-t.m00001	GO:0005506	iron ion binding
SWI192-L07.x1d-t.m00001	GO:0009055	electron carrier activity
SWI192-L07.x1d-t.m00001	GO:0016705	oxidoreductase activity, acting on paired donors, with incorporation or reduction of molecular oxygen
SWI192-L07.x1d-t.m00001	GO:0020037	heme binding
SWI192-M07.y1d-s.m00001	GO:0046961	proton-transporting ATPase activity, rotational mechanism
SWI193-C11.x1d-t.m00001	GO:0005515	protein binding
SWI193-H16.y1d-s.m00001	GO:0005506	iron ion binding
SWI193-H16.y1d-s.m00001	GO:0009055	electron carrier activity
SWI193-H16.y1d-s.m00001	GO:0016705	oxidoreductase activity, acting on paired donors, with incorporation or reduction of molecular oxygen
SWI193-H16.y1d-s.m00001	GO:0020037	heme binding
SWI193-H24.y1d-s.m00001	GO:0043531	ADP binding
SWI193-M01.x1d-t.m00001	GO:0004425	indole-3-glycerol-phosphate synthase activity
SWI193-M07.y1d-s.m00001	GO:0004672	protein kinase activity
SWI193-M07.y1d-s.m00001	GO:0005524	ATP binding
SWI193-M12.x1d-t.m00001	GO:0004672	protein kinase activity
SWI193-M12.x1d-t.m00001	GO:0005524	ATP binding
SWI193-N01.y1d-s.m00001	GO:0016758	transferase activity, transferring hexosyl groups
SWI193-N15.y1d-s.m00001	GO:0004672	protein kinase activity
SWI193-N19.y1d-s.m00001	GO:0005215	transporter activity
SWI193-O17.x1d-t.m00001	GO:0043531	ADP binding
SWI193-O18.x1d-t.m00001	GO:0031625	ubiquitin protein ligase binding
SWI193-P06.y1d-s.m00001	GO:0003924	GTPase activity
SWI193-P06.y1d-s.m00001	GO:0005525	GTP binding
SWI194-B15.y1d-s.m00001	GO:0005515	protein binding
SWI194-C07.x1d-t.m00001	GO:0003924	GTPase activity
SWI194-C07.x1d-t.m00001	GO:0005525	GTP binding
SWI194-D12.y1d-s.m00001	GO:0000166	nucleotide binding
SWI194-D12.y1d-s.m00001	GO:0004828	serine-tRNA ligase activity
SWI194-D12.y1d-s.m00001	GO:0005524	ATP binding
SWI194-E03.x1d-t.m00001	GO:0008374	O-acyltransferase activity
SWI194-F21.x1d-t.m00001	GO:0004672	protein kinase activity
SWI194-F21.x1d-t.m00001	GO:0005524	ATP binding
SWI194-H16.y1d-s.m00001	GO:0004018	N6-(1,2-dicarboxyethyl)AMP AMP-lyase (fumarate-forming) activity
SWI194-H21.y1d-s.m00001	GO:0004672	protein kinase activity
SWI194-I04.x1d-t.m00001	GO:0004252	serine-type endopeptidase activity
SWI194-I04.x1d-t.m00001	GO:0042802	identical protein binding
SWI194-I20.y1d-s.m00001	GO:0008270	zinc ion binding
SWI194-I20.y1d-s.m00001	GO:0016491	oxidoreductase activity
SWI194-J08.x1d-t.m00001	GO:0005525	GTP binding
SWI194-J14.y1d-s.m00001	GO:0005515	protein binding
SWI194-K10.x1d-t.m00001	GO:0016616	oxidoreductase activity, acting on the CH-OH group of donors, NAD or NADP as acceptor
SWI194-O09.x1d-t.m00001	GO:0015930	glutamate synthase activity
SWI194-O09.x1d-t.m00001	GO:0016638	oxidoreductase activity, acting on the CH-NH2 group of donors
SWI194-O22.x1d-t.m00001	GO:0005515	protein binding
SWI195-A23.x1d-t.m00001	GO:0005515	protein binding
SWI195-B11.x1d-t.m00001	GO:0005507	copper ion binding
SWI195-B18.x1d-t.m00001	GO:0003676	nucleic acid binding
SWI195-B18.x1d-t.m00001	GO:0008270	zinc ion binding
SWI195-C09.y1d-s.m00001	GO:0009055	electron carrier activity
SWI195-C09.y1d-s.m00001	GO:0016491	oxidoreductase activity
SWI195-C13.y1d-s.m00001	GO:0004091	carboxylesterase activity
SWI195-E06.x1d-t.m00001	GO:0004553	hydrolase activity, hydrolyzing O-glycosyl compounds
SWI195-H19.y1d-s.m00001	GO:0003735	structural constituent of ribosome
SWI195-M04.y1d-s.m00001	GO:0003677	DNA binding
SWI196-C15.y1d-s.m00001	GO:0004834	tryptophan synthase activity
SWI196-C19.x1d-t.m00001	GO:0003824	catalytic activity
SWI196-C24.x1d-t.m00001	GO:0005515	protein binding
SWI196-E04.y1d-s.m00001	GO:0043531	ADP binding
SWI196-F20.x1d-t.m00001	GO:0005515	protein binding
SWI196-G07.y1d-s.m00001	GO:0043531	ADP binding
SWI196-K07.y1d-s.m00001	GO:0016705	oxidoreductase activity, acting on paired donors, with incorporation or reduction of molecular oxygen
SWI196-N11.x1d-t.m00001	GO:0016651	oxidoreductase activity, acting on NADH or NADPH
SWI196-N11.x1d-t.m00001	GO:0051539	4 iron, 4 sulfur cluster binding
SWI197-A04.x1d-t.m00001	GO:0005524	ATP binding
SWI197-A04.x1d-t.m00001	GO:0016887	ATPase activity
SWI197-A07.y1d-s.m00001	GO:0004672	protein kinase activity
SWI197-A13.y1d-s.m00001	GO:0005506	iron ion binding
SWI197-A13.y1d-s.m00001	GO:0009055	electron carrier activity
SWI197-A13.y1d-s.m00001	GO:0020037	heme binding
SWI197-A19.y1d-s.m00001	GO:0005198	structural molecule activity
SWI197-H08.x1d-t.m00001	GO:0005506	iron ion binding
SWI197-H08.x1d-t.m00001	GO:0009055	electron carrier activity
SWI197-H08.x1d-t.m00001	GO:0016705	oxidoreductase activity, acting on paired donors, with incorporation or reduction of molecular oxygen
SWI197-H08.x1d-t.m00001	GO:0020037	heme binding
SWI197-K23.y1d-s.m00001	GO:0003735	structural constituent of ribosome
SWI197-L11.y1d-s.m00001	GO:0004672	protein kinase activity
SWI197-L11.y1d-s.m00001	GO:0005524	ATP binding
SWI197-M02.y1d-s.m00001	GO:0005215	transporter activity
SWI197-M03.x1d-t.m00001	GO:0016788	hydrolase activity, acting on ester bonds
SWI197-N03.y1d-s.m00001	GO:0003723	RNA binding
SWI197-N21.y1d-s.m00001	GO:0009055	electron carrier activity
SWI197-N21.y1d-s.m00001	GO:0051536	iron-sulfur cluster binding
SWI197-O09.x1d-t.m00001	GO:0016702	oxidoreductase activity, acting on single donors with incorporation of molecular oxygen, incorporation of two atoms of oxygen
SWI197-O09.x1d-t.m00001	GO:0046872	metal ion binding
SWI197-O10.y1d-s.m00001	GO:0005506	iron ion binding
SWI197-O10.y1d-s.m00001	GO:0051536	iron-sulfur cluster binding
SWI197-P23.y1d-s.m00001	GO:0015079	potassium ion transmembrane transporter activity
SWI198-A01.x1d-t.m00001	GO:0005515	protein binding
SWI198-A17.x1d-t.m00001	GO:0004252	serine-type endopeptidase activity
SWI198-A17.x1d-t.m00001	GO:0042802	identical protein binding
SWI198-A21.y1d-s.m00001	GO:0043531	ADP binding
SWI198-B18.x1d-t.m00001	GO:0004252	serine-type endopeptidase activity
SWI198-M17.y1d-s.m00001	GO:0016746	transferase activity, transferring acyl groups
SWI198-M23.x1d-t.m00001	GO:0005515	protein binding
SWI198-O09.y1d-s.m00001	GO:0003924	GTPase activity
SWI198-O09.y1d-s.m00001	GO:0005525	GTP binding
SWI199-A05.x1d-t.m00001	GO:0016491	oxidoreductase activity
SWI199-A05.x1d-t.m00001	GO:0016706	oxidoreductase activity, acting on paired donors, with incorporation or reduction of molecular oxygen, 2-oxoglutarate as one donor, and incorporation of one atom each of oxygen into both donors
SWI199-B07.y1d-s.m00001	GO:0015930	glutamate synthase activity
SWI199-B07.y1d-s.m00001	GO:0016638	oxidoreductase activity, acting on the CH-NH2 group of donors
SWI199-C16.y1d-s.m00001	GO:0005515	protein binding
SWI199-C16.y1d-s.m00001	GO:0005524	ATP binding
SWI199-C16.y1d-s.m00001	GO:0016818	hydrolase activity, acting on acid anhydrides, in phosphorus-containing anhydrides
SWI199-E06.y1d-s.m00001	GO:0003735	structural constituent of ribosome
SWI199-E19.x1d-t.m00001	GO:0008270	zinc ion binding
SWI199-F08.y1d-s.m00001	GO:0005515	protein binding
SWI199-H01.x1d-t.m00001	GO:0000166	nucleotide binding
SWI199-H01.x1d-t.m00001	GO:0005524	ATP binding
SWI199-H01.x1d-t.m00001	GO:0016876	ligase activity, forming aminoacyl-tRNA and related compounds
SWI199-H18.x1d-t.m00001	GO:0003824	catalytic activity
SWI199-H18.x1d-t.m00001	GO:0050662	coenzyme binding
SWI199-J04.x1d-t.m00001	GO:0004185	serine-type carboxypeptidase activity
SWI199-J10.x1d-t.m00001	GO:0004553	hydrolase activity, hydrolyzing O-glycosyl compounds
SWI199-J23.y1d-s.m00001	GO:0005509	calcium ion binding
SWI199-L01.x1d-t.m00001	GO:0004834	tryptophan synthase activity
SWI199-L03.x1d-t.m00001	GO:0043531	ADP binding
SWI199-L07.x1d-t.m00001	GO:0005515	protein binding
SWI20-A11.y1d-s.m00001	GO:0046873	metal ion transmembrane transporter activity
SWI20-B07.y1d-s.m00001	GO:0016616	oxidoreductase activity, acting on the CH-OH group of donors, NAD or NADP as acceptor
SWI20-B09.y1d-s.m00001	GO:0004672	protein kinase activity
SWI20-B09.y1d-s.m00001	GO:0005524	ATP binding
SWI20-D14.x1d-t.m00001	GO:0004650	polygalacturonase activity
SWI20-D14.y1d-s.m00001	GO:0004650	polygalacturonase activity
SWI20-D15.x1d-t.m00001	GO:0004672	protein kinase activity
SWI20-D15.y1d-s.m00001	GO:0016491	oxidoreductase activity
SWI20-D15.y1d-s.m00001	GO:0016706	oxidoreductase activity, acting on paired donors, with incorporation or reduction of molecular oxygen, 2-oxoglutarate as one donor, and incorporation of one atom each of oxygen into both donors
SWI20-E24.y1d-s.m00001	GO:0004553	hydrolase activity, hydrolyzing O-glycosyl compounds
SWI20-G06.x1d-t.m00001	GO:0003677	DNA binding
SWI20-G11.x1d-t.m00001	GO:0003824	catalytic activity
SWI20-K13.x1d-t.m00001	GO:0008234	cysteine-type peptidase activity
SWI20-K23.x1d-t.m00001	GO:0005507	copper ion binding
SWI20-O04.y1d-s.m00001	GO:0008270	zinc ion binding
SWI20-P04.x1d-t.m00001	GO:0000166	nucleotide binding
SWI20-P04.x1d-t.m00001	GO:0004812	aminoacyl-tRNA ligase activity
SWI20-P04.x1d-t.m00001	GO:0005524	ATP binding
SWI200-B12.y1d-s.m00001	GO:0008270	zinc ion binding
SWI200-B22.y1d-s.m00001	GO:0004672	protein kinase activity
SWI200-B22.y1d-s.m00001	GO:0005524	ATP binding
SWI200-C14.x1d-t.m00001	GO:0004672	protein kinase activity
SWI200-C14.x1d-t.m00001	GO:0005524	ATP binding
SWI200-H02.x1d-t.m00001	GO:0016624	oxidoreductase activity, acting on the aldehyde or oxo group of donors, disulfide as acceptor
SWI200-M13.x1d-t.m00001	GO:0043531	ADP binding
SWI200-P09.y1d-s.m00001	GO:0005506	iron ion binding
SWI200-P09.y1d-s.m00001	GO:0016491	oxidoreductase activity
SWI201-C11.y1d-s.m00001	GO:0018024	histone-lysine N-methyltransferase activity
SWI201-D10.x1d-t.m00001	GO:0005524	ATP binding
SWI201-D10.x1d-t.m00001	GO:0042626	ATPase activity, coupled to transmembrane movement of substances
SWI201-E04.y1d-s.m00001	GO:0000166	nucleotide binding
SWI201-E04.y1d-s.m00001	GO:0004832	valine-tRNA ligase activity
SWI201-E04.y1d-s.m00001	GO:0005524	ATP binding
SWI201-F22.y1d-s.m00001	GO:0016779	nucleotidyltransferase activity
SWI201-G24.x1d-t.m00001	GO:0004190	aspartic-type endopeptidase activity
SWI201-I12.x1d-t.m00001	GO:0003676	nucleic acid binding
SWI201-I12.x1d-t.m00001	GO:0004519	endonuclease activity
SWI201-K12.x1d-t.m00001	GO:0005524	ATP binding
SWI201-O19.y1d-s.m00001	GO:0005507	copper ion binding
SWI201-O23.x1d-t.m00001	GO:0004221	ubiquitin thiolesterase activity
SWI202-A18.y1d-s.m00001	GO:0016491	oxidoreductase activity
SWI202-B10.x1d-t.m00001	GO:0016491	oxidoreductase activity
SWI202-C23.y1d-s.m00001	GO:0004672	protein kinase activity
SWI202-C23.y1d-s.m00001	GO:0005524	ATP binding
SWI202-D05.y1d-s.m00001	GO:0016747	transferase activity, transferring acyl groups other than amino-acyl groups
SWI202-D13.y1d-s.m00001	GO:0003676	nucleic acid binding
SWI202-D13.y1d-s.m00001	GO:0004386	helicase activity
SWI202-D13.y1d-s.m00001	GO:0005524	ATP binding
SWI202-E15.x1d-t.m00001	GO:0005515	protein binding
SWI202-G13.x1d-t.m00001	GO:0005524	ATP binding
SWI202-G17.x1d-t.m00001	GO:0005198	structural molecule activity
SWI202-H09.y1d-s.m00001	GO:0004478	methionine adenosyltransferase activity
SWI202-J02.x1d-t.m00001	GO:0003676	nucleic acid binding
SWI202-K15.y1d-s.m00001	GO:0004553	hydrolase activity, hydrolyzing O-glycosyl compounds
SWI202-N10.y1d-s.m00001	GO:0015079	potassium ion transmembrane transporter activity
SWI202-O13.y1d-s.m00001	GO:0016773	phosphotransferase activity, alcohol group as acceptor
SWI202-O15.y1d-s.m00001	GO:0005515	protein binding
SWI203-B02.y1d-s.m00001	GO:0005515	protein binding
SWI203-B03.x1d-t.m00001	GO:0005506	iron ion binding
SWI203-B03.x1d-t.m00001	GO:0009055	electron carrier activity
SWI203-B03.x1d-t.m00001	GO:0016705	oxidoreductase activity, acting on paired donors, with incorporation or reduction of molecular oxygen
SWI203-B03.x1d-t.m00001	GO:0020037	heme binding
SWI203-C07.y1d-s.m00001	GO:0003676	nucleic acid binding
SWI203-C09.y1d-s.m00001	GO:0004672	protein kinase activity
SWI203-D11.x1d-t.m00001	GO:0004672	protein kinase activity
SWI203-D11.x1d-t.m00001	GO:0005524	ATP binding
SWI203-D23.x1d-t.m00001	GO:0047134	protein-disulfide reductase activity
SWI203-F01.x1d-t.m00001	GO:0016760	cellulose synthase (UDP-forming) activity
SWI203-F16.x1d-t.m00001	GO:0003676	nucleic acid binding
SWI203-F16.x1d-t.m00001	GO:0004386	helicase activity
SWI203-F16.x1d-t.m00001	GO:0005524	ATP binding
SWI203-F16.y1d-s.m00001	GO:0003700	sequence-specific DNA binding transcription factor activity
SWI203-F16.y1d-s.m00001	GO:0043565	sequence-specific DNA binding
SWI203-K11.x1d-t.m00001	GO:0003824	catalytic activity
SWI203-K11.x1d-t.m00001	GO:0050662	coenzyme binding
SWI203-M04.x1d-t.m00001	GO:0016491	oxidoreductase activity
SWI203-O02.x1d-t.m00001	GO:0022857	transmembrane transporter activity
SWI203-O02.y1d-s.m00001	GO:0003676	nucleic acid binding
SWI203-O02.y1d-s.m00001	GO:0008270	zinc ion binding
SWI204-E03.x1d-t.m00001	GO:0043531	ADP binding
SWI204-F16.x1d-t.m00001	GO:0016616	oxidoreductase activity, acting on the CH-OH group of donors, NAD or NADP as acceptor
SWI204-I15.y1d-s.m00001	GO:0016757	transferase activity, transferring glycosyl groups
SWI204-J13.x1d-t.m00001	GO:0043565	sequence-specific DNA binding
SWI204-K17.y1d-s.m00001	GO:0005506	iron ion binding
SWI204-K17.y1d-s.m00001	GO:0009055	electron carrier activity
SWI204-K17.y1d-s.m00001	GO:0016705	oxidoreductase activity, acting on paired donors, with incorporation or reduction of molecular oxygen
SWI204-K17.y1d-s.m00001	GO:0020037	heme binding
SWI204-L21.y1d-s.m00001	GO:0016769	transferase activity, transferring nitrogenous groups
SWI204-L21.y1d-s.m00001	GO:0030170	pyridoxal phosphate binding
SWI204-O01.x1d-t.m00001	GO:0003677	DNA binding
SWI204-O01.x1d-t.m00001	GO:0005524	ATP binding
SWI204-P12.x1d-t.m00001	GO:0043531	ADP binding
SWI205-A04.y1d-s.m00001	GO:0016881	acid-amino acid ligase activity
SWI205-A17.y1d-s.m00001	GO:0003677	DNA binding
SWI205-F17.x1d-t.m00001	GO:0004672	protein kinase activity
SWI205-F17.x1d-t.m00001	GO:0005524	ATP binding
SWI205-G15.y1d-s.m00001	GO:0005515	protein binding
SWI205-M07.y1d-s.m00001	GO:0000166	nucleotide binding
SWI205-M07.y1d-s.m00001	GO:0005524	ATP binding
SWI205-M07.y1d-s.m00001	GO:0016879	ligase activity, forming carbon-nitrogen bonds
SWI206-A07.x1d-t.m00001	GO:0005525	GTP binding
SWI206-H11.y1d-s.m00001	GO:0005506	iron ion binding
SWI206-H11.y1d-s.m00001	GO:0009055	electron carrier activity
SWI206-H11.y1d-s.m00001	GO:0016705	oxidoreductase activity, acting on paired donors, with incorporation or reduction of molecular oxygen
SWI206-H11.y1d-s.m00001	GO:0020037	heme binding
SWI206-H24.x1d-t.m00001	GO:0003824	catalytic activity
SWI206-I23.y1d-s.m00001	GO:0005515	protein binding
SWI206-O10.y1d-s.m00001	GO:0004222	metalloendopeptidase activity
SWI206-P17.y1d-s.m00001	GO:0003677	DNA binding
SWI207-B05.y1d-s.m00001	GO:0043531	ADP binding
SWI207-B13.y1d-s.m00001	GO:0005507	copper ion binding
SWI207-C06.y1d-s.m00001	GO:0005515	protein binding
SWI207-E06.y1d-s.m00001	GO:0004867	serine-type endopeptidase inhibitor activity
SWI207-E07.y1d-s.m00001	GO:0003697	single-stranded DNA binding
SWI207-E07.y1d-s.m00001	GO:0005524	ATP binding
SWI207-E10.x1d-t.m00001	GO:0005215	transporter activity
SWI207-H10.x1d-t.m00001	GO:0003700	sequence-specific DNA binding transcription factor activity
SWI207-L18.y1d-s.m00001	GO:0005529	sugar binding
SWI207-M02.x1d-t.m00001	GO:0004252	serine-type endopeptidase activity
SWI207-M02.x1d-t.m00001	GO:0042802	identical protein binding
SWI208-C08.y1d-s.m00001	GO:0003676	nucleic acid binding
SWI208-C08.y1d-s.m00001	GO:0008270	zinc ion binding
SWI208-C16.y1d-s.m00001	GO:0004650	polygalacturonase activity
SWI208-D04.y1d-s.m00001	GO:0004672	protein kinase activity
SWI208-D04.y1d-s.m00001	GO:0005524	ATP binding
SWI208-E14.x1d-t.m00001	GO:0016881	acid-amino acid ligase activity
SWI208-J01.x1d-t.m00001	GO:0005515	protein binding
SWI208-L20.y1d-s.m00001	GO:0004672	protein kinase activity
SWI208-L20.y1d-s.m00001	GO:0005524	ATP binding
SWI208-N16.x1d-t.m00001	GO:0016747	transferase activity, transferring acyl groups other than amino-acyl groups
SWI208-O02.x1d-t.m00001	GO:0004672	protein kinase activity
SWI208-O02.x1d-t.m00001	GO:0005524	ATP binding
SWI209-B04.x1d-t.m00001	GO:0005515	protein binding
SWI209-B04.y1d-s.m00001	GO:0004553	hydrolase activity, hydrolyzing O-glycosyl compounds
SWI209-C20.x1d-t.m00001	GO:0004222	metalloendopeptidase activity
SWI209-D09.y1d-s.m00001	GO:0003824	catalytic activity
SWI209-D21.x1d-t.m00001	GO:0004129	cytochrome-c oxidase activity
SWI209-D21.x1d-t.m00001	GO:0009055	electron carrier activity
SWI209-G02.y1d-s.m00001	GO:0004190	aspartic-type endopeptidase activity
SWI209-G20.x1d-t.m00001	GO:0016491	oxidoreductase activity
SWI209-K04.x1d-t.m00001	GO:0016307	phosphatidylinositol phosphate kinase activity
SWI209-N22.x1d-t.m00001	GO:0005524	ATP binding
SWI21-A18.y1d-s.m00001	GO:0005524	ATP binding
SWI21-B16.x1d-t.m00001	GO:0004185	serine-type carboxypeptidase activity
SWI21-B20.y1d-s.m00001	GO:0004425	indole-3-glycerol-phosphate synthase activity
SWI21-C02.y1d-s.m00001	GO:0016787	hydrolase activity
SWI21-C06.y1d-s.m00001	GO:0008308	voltage-gated anion channel activity
SWI21-E20.y1d-s.m00001	GO:0004476	mannose-6-phosphate isomerase activity
SWI21-E20.y1d-s.m00001	GO:0008270	zinc ion binding
SWI21-F01.x1d-t.m00001	GO:0016788	hydrolase activity, acting on ester bonds
SWI21-F02.x1d-t.m00001	GO:0004672	protein kinase activity
SWI21-F06.y1d-s.m00001	GO:0045300	acyl-[acyl-carrier-protein] desaturase activity
SWI21-F16.x1d-t.m00001	GO:0003735	structural constituent of ribosome
SWI21-G08.y1d-s.m00001	GO:0010181	FMN binding
SWI21-G08.y1d-s.m00001	GO:0016491	oxidoreductase activity
SWI21-J01.y1d-s.m00001	GO:0008171	O-methyltransferase activity
SWI21-J07.x1d-t.m00001	GO:0004672	protein kinase activity
SWI21-J07.x1d-t.m00001	GO:0005524	ATP binding
SWI21-L21.x1d-t.m00001	GO:0003824	catalytic activity
SWI21-L21.x1d-t.m00001	GO:0050662	coenzyme binding
SWI21-M03.x1d-t.m00001	GO:0005515	protein binding
SWI21-O09.y1d-s.m00001	GO:0016779	nucleotidyltransferase activity
SWI21-P06.y1d-s.m00001	GO:0004140	dephospho-CoA kinase activity
SWI21-P06.y1d-s.m00001	GO:0005524	ATP binding
SWI210-A11.y1d-s.m00001	GO:0004672	protein kinase activity
SWI210-A11.y1d-s.m00001	GO:0005524	ATP binding
SWI210-B10.y1d-s.m00001	GO:0008601	protein phosphatase type 2A regulator activity
SWI210-C14.x1d-t.m00001	GO:0008964	phosphoenolpyruvate carboxylase activity
SWI210-D01.x1d-t.m00001	GO:0005525	GTP binding
SWI210-D05.x1d-t.m00001	GO:0005515	protein binding
SWI210-D10.y1d-s.m00001	GO:0003676	nucleic acid binding
SWI210-D10.y1d-s.m00001	GO:0004386	helicase activity
SWI210-D10.y1d-s.m00001	GO:0005524	ATP binding
SWI210-D10.y1d-s.m00001	GO:0008026	ATP-dependent helicase activity
SWI210-E22.x1d-t.m00001	GO:0004672	protein kinase activity
SWI210-H12.x1d-t.m00001	GO:0004553	hydrolase activity, hydrolyzing O-glycosyl compounds
SWI210-J24.x1d-t.m00001	GO:0003774	motor activity
SWI210-J24.x1d-t.m00001	GO:0005524	ATP binding
SWI210-K18.y1d-s.m00001	GO:0003824	catalytic activity
SWI210-N03.y1d-s.m00001	GO:0005515	protein binding
SWI210-O07.y1d-s.m00001	GO:0005515	protein binding
SWI211-G04.y1d-s.m00001	GO:0003677	DNA binding
SWI211-G04.y1d-s.m00001	GO:0005524	ATP binding
SWI211-H08.y1d-s.m00001	GO:0015238	drug transmembrane transporter activity
SWI211-H08.y1d-s.m00001	GO:0015297	antiporter activity
SWI211-H13.x1d-t.m00001	GO:0005515	protein binding
SWI211-M02.y1d-s.m00001	GO:0005198	structural molecule activity
SWI211-M02.y1d-s.m00001	GO:0005515	protein binding
SWI211-M13.x1d-t.m00001	GO:0005524	ATP binding
SWI211-M16.x1d-t.m00001	GO:0003676	nucleic acid binding
SWI211-N02.y1d-s.m00001	GO:0003676	nucleic acid binding
SWI211-N02.y1d-s.m00001	GO:0008270	zinc ion binding
SWI211-N09.y1d-s.m00001	GO:0003723	RNA binding
SWI211-N09.y1d-s.m00001	GO:0004525	ribonuclease III activity
SWI211-O23.y1d-s.m00001	GO:0004143	diacylglycerol kinase activity
SWI212-C21.x1d-t.m00001	GO:0005515	protein binding
SWI212-E01.y1d-s.m00001	GO:0005529	sugar binding
SWI212-E08.y1d-s.m00001	GO:0005488	binding
SWI212-F12.x1d-t.m00001	GO:0045300	acyl-[acyl-carrier-protein] desaturase activity
SWI212-H15.y1d-s.m00001	GO:0003725	double-stranded RNA binding
SWI212-J22.y1d-s.m00001	GO:0008378	galactosyltransferase activity
SWI212-M20.x1d-t.m00001	GO:0004013	adenosylhomocysteinase activity
SWI213-B09.y1d-s.m00001	GO:0017089	glycolipid transporter activity
SWI213-B09.y1d-s.m00001	GO:0051861	glycolipid binding
SWI213-B17.x1d-t.m00001	GO:0016829	lyase activity
SWI213-C16.x1d-t.m00001	GO:0005507	copper ion binding
SWI213-C16.x1d-t.m00001	GO:0016491	oxidoreductase activity
SWI213-C18.x1d-t.m00001	GO:0005506	iron ion binding
SWI213-C18.x1d-t.m00001	GO:0009055	electron carrier activity
SWI213-C18.x1d-t.m00001	GO:0016705	oxidoreductase activity, acting on paired donors, with incorporation or reduction of molecular oxygen
SWI213-C18.x1d-t.m00001	GO:0020037	heme binding
SWI213-D10.x1d-t.m00001	GO:0016747	transferase activity, transferring acyl groups other than amino-acyl groups
SWI213-D22.y1d-s.m00001	GO:0005506	iron ion binding
SWI213-D22.y1d-s.m00001	GO:0009055	electron carrier activity
SWI213-D22.y1d-s.m00001	GO:0016705	oxidoreductase activity, acting on paired donors, with incorporation or reduction of molecular oxygen
SWI213-D22.y1d-s.m00001	GO:0020037	heme binding
SWI213-I07.y1d-s.m00001	GO:0005524	ATP binding
SWI213-I07.y1d-s.m00001	GO:0016818	hydrolase activity, acting on acid anhydrides, in phosphorus-containing anhydrides
SWI213-I12.x1d-t.m00001	GO:0004553	hydrolase activity, hydrolyzing O-glycosyl compounds
SWI213-J23.y1d-s.m00001	GO:0004185	serine-type carboxypeptidase activity
SWI213-K09.y1d-s.m00001	GO:0016491	oxidoreductase activity
SWI213-K23.x1d-t.m00001	GO:0003723	RNA binding
SWI213-L19.y1d-s.m00001	GO:0004129	cytochrome-c oxidase activity
SWI213-L19.y1d-s.m00001	GO:0009055	electron carrier activity
SWI213-M02.x1d-t.m00001	GO:0004672	protein kinase activity
SWI213-M02.x1d-t.m00001	GO:0005524	ATP binding
SWI213-M13.y1d-s.m00001	GO:0003677	DNA binding
SWI213-N12.y1d-s.m00001	GO:0004559	alpha-mannosidase activity
SWI213-O23.x1d-t.m00001	GO:0004867	serine-type endopeptidase inhibitor activity
SWI213-P10.x1d-t.m00001	GO:0003843	1,3-beta-D-glucan synthase activity
SWI214-C06.x1d-t.m00001	GO:0004672	protein kinase activity
SWI214-C06.x1d-t.m00001	GO:0005524	ATP binding
SWI214-D23.x1d-t.m00001	GO:0008270	zinc ion binding
SWI214-F03.x1d-t.m00001	GO:0004568	chitinase activity
SWI214-F03.x1d-t.m00001	GO:0008061	chitin binding
SWI214-I07.y1d-s.m00001	GO:0016846	carbon-sulfur lyase activity
SWI214-I19.y1d-s.m00001	GO:0004553	hydrolase activity, hydrolyzing O-glycosyl compounds
SWI214-J07.x1d-t.m00001	GO:0000166	nucleotide binding
SWI214-J07.x1d-t.m00001	GO:0004813	alanine-tRNA ligase activity
SWI214-J07.x1d-t.m00001	GO:0005524	ATP binding
SWI214-J24.x1d-t.m00001	GO:0003677	DNA binding
SWI214-J24.x1d-t.m00001	GO:0005524	ATP binding
SWI214-N10.x1d-t.m00001	GO:0016706	oxidoreductase activity, acting on paired donors, with incorporation or reduction of molecular oxygen, 2-oxoglutarate as one donor, and incorporation of one atom each of oxygen into both donors
SWI214-O10.y1d-s.m00001	GO:0000287	magnesium ion binding
SWI214-O10.y1d-s.m00001	GO:0004427	inorganic diphosphatase activity
SWI214-O24.x1d-t.m00001	GO:0005515	protein binding
SWI215-A13.x1d-t.m00001	GO:0016881	acid-amino acid ligase activity
SWI215-C05.y1d-s.m00001	GO:0005525	GTP binding
SWI215-I03.y1d-s.m00001	GO:0004553	hydrolase activity, hydrolyzing O-glycosyl compounds
SWI215-I20.y1d-s.m00001	GO:0008889	glycerophosphodiester phosphodiesterase activity
SWI215-K03.x1d-t.m00001	GO:0005515	protein binding
SWI215-K03.y1d-s.m00001	GO:0005515	protein binding
SWI215-M11.y1d-s.m00001	GO:0003824	catalytic activity
SWI215-M23.x1d-t.m00001	GO:0005515	protein binding
SWI215-N23.x1d-t.m00001	GO:0004559	alpha-mannosidase activity
SWI215-O23.x1d-t.m00001	GO:0022857	transmembrane transporter activity
SWI215-P12.y1d-s.m00001	GO:0016788	hydrolase activity, acting on ester bonds
SWI216-A13.x1d-t.m00001	GO:0003824	catalytic activity
SWI216-A13.x1d-t.m00001	GO:0030170	pyridoxal phosphate binding
SWI216-C03.y1d-s.m00001	GO:0003700	sequence-specific DNA binding transcription factor activity
SWI216-D11.y1d-s.m00001	GO:0016616	oxidoreductase activity, acting on the CH-OH group of donors, NAD or NADP as acceptor
SWI216-E03.y1d-s.m00001	GO:0005524	ATP binding
SWI216-E22.y1d-s.m00001	GO:0003824	catalytic activity
SWI216-F17.x1d-t.m00001	GO:0004553	hydrolase activity, hydrolyzing O-glycosyl compounds
SWI216-G08.x1d-t.m00001	GO:0004222	metalloendopeptidase activity
SWI216-G08.x1d-t.m00001	GO:0005524	ATP binding
SWI216-I05.y1d-s.m00001	GO:0005524	ATP binding
SWI216-I18.x1d-t.m00001	GO:0015078	hydrogen ion transmembrane transporter activity
SWI216-J11.x1d-t.m00001	GO:0005515	protein binding
SWI216-P22.y1d-s.m00001	GO:0016788	hydrolase activity, acting on ester bonds
SWI217-F14.x1d-t.m00001	GO:0048037	cofactor binding
SWI217-G04.x1d-t.m00002	GO:0043531	ADP binding
SWI217-G12.x1d-t.m00001	GO:0005509	calcium ion binding
SWI217-H06.y1d-s.m00001	GO:0003676	nucleic acid binding
SWI217-H06.y1d-s.m00001	GO:0005524	ATP binding
SWI217-H06.y1d-s.m00001	GO:0008026	ATP-dependent helicase activity
SWI217-J20.x1d-t.m00001	GO:0003677	DNA binding
SWI217-M19.x1d-t.m00001	GO:0005529	sugar binding
SWI217-N02.y1d-s.m00001	GO:0016671	oxidoreductase activity, acting on a sulfur group of donors, disulfide as acceptor
SWI217-N02.y1d-s.m00001	GO:0050660	flavin adenine dinucleotide binding
SWI217-N12.x1d-t.m00001	GO:0016788	hydrolase activity, acting on ester bonds
SWI217-P23.y1d-s.m00001	GO:0005515	protein binding
SWI218-A02.x1d-t.m00001	GO:0016758	transferase activity, transferring hexosyl groups
SWI218-A08.x1d-t.m00001	GO:0003700	sequence-specific DNA binding transcription factor activity
SWI218-A08.x1d-t.m00001	GO:0043565	sequence-specific DNA binding
SWI218-B11.y1d-s.m00001	GO:0016820	hydrolase activity, acting on acid anhydrides, catalyzing transmembrane movement of substances
SWI218-B19.x1d-t.m00001	GO:0005515	protein binding
SWI218-C09.y1d-s.m00001	GO:0003735	structural constituent of ribosome
SWI218-C17.x1d-t.m00001	GO:0003700	sequence-specific DNA binding transcription factor activity
SWI218-C17.x1d-t.m00001	GO:0043565	sequence-specific DNA binding
SWI218-C17.x1d-t.m00001	GO:0046983	protein dimerization activity
SWI218-C21.x1d-t.m00001	GO:0005215	transporter activity
SWI218-D01.y1d-s.m00001	GO:0008061	chitin binding
SWI218-D13.x1d-t.m00001	GO:0005524	ATP binding
SWI218-D13.x1d-t.m00001	GO:0016887	ATPase activity
SWI218-E15.y1d-s.m00001	GO:0000287	magnesium ion binding
SWI218-E15.y1d-s.m00001	GO:0004743	pyruvate kinase activity
SWI218-E15.y1d-s.m00001	GO:0030955	potassium ion binding
SWI218-N08.y1d-s.m00001	GO:0003824	catalytic activity
SWI218-N08.y1d-s.m00001	GO:0050662	coenzyme binding
SWI219-E22.x1d-t.m00001	GO:0005515	protein binding
SWI219-J07.y1d-s.m00001	GO:0000287	magnesium ion binding
SWI219-J07.y1d-s.m00001	GO:0004427	inorganic diphosphatase activity
SWI219-J12.x1d-t.m00001	GO:0008107	galactoside 2-alpha-L-fucosyltransferase activity
SWI219-K07.x1d-t.m00001	GO:0003824	catalytic activity
SWI219-K19.y1d-s.m00001	GO:0043531	ADP binding
SWI219-L12.y1d-s.m00001	GO:0008270	zinc ion binding
SWI219-L12.y1d-s.m00001	GO:0016787	hydrolase activity
SWI219-N01.x1d-t.m00001	GO:0004252	serine-type endopeptidase activity
SWI219-P19.x1d-t.m00001	GO:0003774	motor activity
SWI219-P19.x1d-t.m00001	GO:0005524	ATP binding
SWI22-A02.y1d-s.m00001	GO:0003735	structural constituent of ribosome
SWI22-C05.x1d-t.m00001	GO:0004871	signal transducer activity
SWI22-D08.x1d-t.m00001	GO:0004806	triglyceride lipase activity
SWI22-E24.y1d-s.m00001	GO:0003735	structural constituent of ribosome
SWI22-J05.y1d-s.m00001	GO:0005524	ATP binding
SWI22-J05.y1d-s.m00001	GO:0051082	unfolded protein binding
SWI22-P08.x1d-t.m00001	GO:0003700	sequence-specific DNA binding transcription factor activity
SWI22-P08.x1d-t.m00001	GO:0043565	sequence-specific DNA binding
SWI220-A19.x1d-t.m00001	GO:0003677	DNA binding
SWI220-B04.y1d-s.m00001	GO:0004601	peroxidase activity
SWI220-B04.y1d-s.m00001	GO:0020037	heme binding
SWI220-G17.x1d-t.m00001	GO:0005524	ATP binding
SWI220-G17.x1d-t.m00001	GO:0051082	unfolded protein binding
SWI220-G24.y1d-s.m00001	GO:0003723	RNA binding
SWI220-G24.y1d-s.m00001	GO:0033897	ribonuclease T2 activity
SWI220-H14.y1d-s.m00001	GO:0004842	ubiquitin-protein ligase activity
SWI220-J06.x1d-t.m00001	GO:0000287	magnesium ion binding
SWI220-J06.x1d-t.m00001	GO:0004743	pyruvate kinase activity
SWI220-J06.x1d-t.m00001	GO:0030955	potassium ion binding
SWI220-J17.x1d-t.m00001	GO:0003824	catalytic activity
SWI220-L04.x1d-t.m00001	GO:0005198	structural molecule activity
SWI220-N08.y1d-s.m00001	GO:0043531	ADP binding
SWI220-O04.y1d-s.m00001	GO:0004601	peroxidase activity
SWI220-O04.y1d-s.m00001	GO:0020037	heme binding
SWI220-O23.x1d-t.m00001	GO:0016702	oxidoreductase activity, acting on single donors with incorporation of molecular oxygen, incorporation of two atoms of oxygen
SWI220-O23.x1d-t.m00001	GO:0046872	metal ion binding
SWI221-A01.x1d-t.m00001	GO:0005515	protein binding
SWI221-A12.x1d-t.m00001	GO:0005524	ATP binding
SWI221-A19.x1d-t.m00001	GO:0004672	protein kinase activity
SWI221-A19.x1d-t.m00001	GO:0005524	ATP binding
SWI221-B03.x1d-t.m00001	GO:0005215	transporter activity
SWI221-B17.y1d-s.m00001	GO:0003678	DNA helicase activity
SWI221-B17.y1d-s.m00001	GO:0005524	ATP binding
SWI221-B20.x1d-t.m00001	GO:0005525	GTP binding
SWI221-C03.x1d-t.m00001	GO:0004601	peroxidase activity
SWI221-C03.x1d-t.m00001	GO:0020037	heme binding
SWI221-D02.y1d-s.m00001	GO:0003677	DNA binding
SWI221-E15.x1d-t.m00001	GO:0004197	cysteine-type endopeptidase activity
SWI221-F08.y1d-s.m00001	GO:0015662	ATPase activity, coupled to transmembrane movement of ions, phosphorylative mechanism
SWI221-I07.y1d-s.m00001	GO:0043531	ADP binding
SWI221-I16.x1d-t.m00001	GO:0004176	ATP-dependent peptidase activity
SWI221-I16.x1d-t.m00001	GO:0004252	serine-type endopeptidase activity
SWI221-M23.y1d-s.m00001	GO:0005524	ATP binding
SWI221-N08.y1d-s.m00001	GO:0005515	protein binding
SWI221-O22.x1d-t.m00001	GO:0004185	serine-type carboxypeptidase activity
SWI221-O24.x1d-t.m00001	GO:0016491	oxidoreductase activity
SWI221-O24.x1d-t.m00001	GO:0016706	oxidoreductase activity, acting on paired donors, with incorporation or reduction of molecular oxygen, 2-oxoglutarate as one donor, and incorporation of one atom each of oxygen into both donors
SWI221-P18.x1d-t.m00001	GO:0022857	transmembrane transporter activity
SWI221-P24.x1d-t.m00001	GO:0008270	zinc ion binding
SWI222-A20.y1d-s.m00001	GO:0005524	ATP binding
SWI222-A20.y1d-s.m00001	GO:0051082	unfolded protein binding
SWI222-E09.x1d-t.m00001	GO:0003700	sequence-specific DNA binding transcription factor activity
SWI222-H03.x1d-t.m00001	GO:0005515	protein binding
SWI222-I15.y1d-s.m00001	GO:0005515	protein binding
SWI222-J22.x1d-t.m00001	GO:0005215	transporter activity
SWI222-L17.y1d-s.m00001	GO:0003735	structural constituent of ribosome
SWI222-O08.x1d-t.m00001	GO:0005524	ATP binding
SWI222-O08.x1d-t.m00001	GO:0030983	mismatched DNA binding
SWI222-P07.y1d-s.m00001	GO:0004576	oligosaccharyl transferase activity
SWI223-B14.x1d-t.m00001	GO:0004013	adenosylhomocysteinase activity
SWI223-D24.y1d-s.m00001	GO:0004553	hydrolase activity, hydrolyzing O-glycosyl compounds
SWI223-G08.y1d-s.m00001	GO:0005515	protein binding
SWI223-P18.x1d-t.m00001	GO:0003677	DNA binding
SWI223-P18.x1d-t.m00001	GO:0005524	ATP binding
[truncated: 4,562 more rows]

## Sheet: B. Biological_process
Supplemental file S3. Distribution of GO annotations with regard to A, Functional classes of gene products encoded from BAC end sequences; B, Biological processes associated with gene products and their C, cellular locations.
ID	GO term	Annotation
SWI01-D02.y1d-s.m00001	GO:0006468	protein phosphorylation
SWI01-L06.y1d-s.m00001	GO:0006857	oligopeptide transport
SWI01-L09.y1d-s.m00001	GO:0008152	metabolic process
SWI01-L17.y1d-s.m00001	GO:0071805	potassium ion transmembrane transport
SWI01-M13.y1d-s.m00001	GO:0005992	trehalose biosynthetic process
SWI01-M22.y1d-s.m00001	GO:0006886	intracellular protein transport
SWI01-M22.y1d-s.m00001	GO:0016192	vesicle-mediated transport
SWI01-N08.x1d-t.m00001	GO:0006468	protein phosphorylation
SWI01-P22.y1d-s.m00001	GO:0030244	cellulose biosynthetic process
SWI02-C13.x1d-t.m00001	GO:0006511	ubiquitin-dependent protein catabolic process
SWI02-D10.y1d-s.m00001	GO:0006857	oligopeptide transport
SWI02-E15.x1d-t.m00001	GO:0006099	tricarboxylic acid cycle
SWI02-E15.x1d-t.m00001	GO:0015977	carbon fixation
SWI02-G18.y1d-s.m00001	GO:0006857	oligopeptide transport
SWI02-H15.x1d-t.m00001	GO:0006979	response to oxidative stress
SWI02-H15.x1d-t.m00001	GO:0055114	oxidation-reduction process
SWI02-H21.y1d-s.m00001	GO:0006468	protein phosphorylation
SWI02-I20.x1d-t.m00001	GO:0044267	cellular protein metabolic process
SWI02-K07.y1d-s.m00001	GO:0006075	1,3-beta-D-glucan biosynthetic process
SWI02-K15.x1d-t.m00001	GO:0019752	carboxylic acid metabolic process
SWI02-N20.x1d-t.m00001	GO:0055114	oxidation-reduction process
SWI03-A15.x1d-t.m00001	GO:0009308	amine metabolic process
SWI03-A15.x1d-t.m00001	GO:0055114	oxidation-reduction process
SWI03-C22.y1d-s.m00001	GO:0006464	protein modification process
SWI03-D09.y1d-s.m00001	GO:0006457	protein folding
SWI03-G24.y1d-s.m00001	GO:0006415	translational termination
SWI03-H16.y1d-s.m00001	GO:0005975	carbohydrate metabolic process
SWI03-N11.y1d-s.m00001	GO:0008152	metabolic process
SWI03-P21.y1d-s.m00001	GO:0008152	metabolic process
SWI04-A09.x1d-t.m00001	GO:0006355	regulation of transcription, DNA-dependent
SWI04-B06.x1d-t.m00001	GO:0006468	protein phosphorylation
SWI04-C11.y1d-s.m00001	GO:0006468	protein phosphorylation
SWI04-G23.y1d-s.m00001	GO:0006413	translational initiation
SWI04-H06.x1d-t.m00001	GO:0006801	superoxide metabolic process
SWI04-H06.x1d-t.m00001	GO:0055114	oxidation-reduction process
SWI04-K02.x1d-t.m00001	GO:0006810	transport
SWI04-K17.x1d-t.m00001	GO:0005975	carbohydrate metabolic process
SWI04-M01.x1d-t.m00001	GO:0071805	potassium ion transmembrane transport
SWI04-M07.y1d-s.m00001	GO:0006887	exocytosis
SWI04-N07.x1d-t.m00001	GO:0006414	translational elongation
SWI04-N15.x1d-t.m00001	GO:0055114	oxidation-reduction process
SWI05-A05.y1d-s.m00001	GO:0055114	oxidation-reduction process
SWI05-B14.y1d-s.m00001	GO:0055114	oxidation-reduction process
SWI05-J16.x1d-t.m00001	GO:0006096	glycolysis
SWI05-K05.y1d-s.m00001	GO:0055114	oxidation-reduction process
SWI05-K06.x1d-t.m00001	GO:0055114	oxidation-reduction process
SWI05-P04.y1d-s.m00001	GO:0006284	base-excision repair
SWI05-P12.y1d-s.m00001	GO:0055114	oxidation-reduction process
SWI06-A13.x1d-t.m00001	GO:0000398	nuclear mRNA splicing, via spliceosome
SWI06-C11.y1d-s.m00001	GO:0006412	translation
SWI06-C22.y1d-s.m00001	GO:0055114	oxidation-reduction process
SWI06-I21.x1d-t.m00001	GO:0007264	small GTPase mediated signal transduction
SWI06-K24.x1d-t.m00001	GO:0005975	carbohydrate metabolic process
SWI06-L04.y1d-s.m00001	GO:0043039	tRNA aminoacylation
SWI06-M16.y1d-s.m00001	GO:0006355	regulation of transcription, DNA-dependent
SWI06-M16.y1d-s.m00001	GO:0007165	signal transduction
SWI06-N17.x1d-t.m00001	GO:0008152	metabolic process
SWI06-N17.x1d-t.m00001	GO:0055114	oxidation-reduction process
SWI06-N23.y1d-s.m00001	GO:0006333	chromatin assembly or disassembly
SWI06-O24.x1d-t.m00001	GO:0007165	signal transduction
SWI07-B04.y1d-s.m00001	GO:0006032	chitin catabolic process
SWI07-B04.y1d-s.m00001	GO:0016998	cell wall macromolecule catabolic process
SWI07-D01.y1d-s.m00001	GO:0030244	cellulose biosynthetic process
SWI07-D14.x1d-t.m00001	GO:0055114	oxidation-reduction process
SWI07-E03.x1d-t.m00001	GO:0007186	G-protein coupled receptor protein signaling pathway
SWI07-H04.y1d-s.m00001	GO:0006887	exocytosis
SWI07-L05.y1d-s.m00001	GO:0006355	regulation of transcription, DNA-dependent
SWI07-L24.x1d-t.m00001	GO:0006468	protein phosphorylation
SWI07-N03.x1d-t.m00001	GO:0043039	tRNA aminoacylation
SWI07-P08.y1d-s.m00001	GO:0006355	regulation of transcription, DNA-dependent
SWI08-B14.y1d-s.m00001	GO:0006508	proteolysis
SWI08-C13.y1d-s.m00001	GO:0006457	protein folding
SWI08-C13.y1d-s.m00001	GO:0006950	response to stress
SWI08-D12.x1d-t.m00001	GO:0016998	cell wall macromolecule catabolic process
SWI08-E23.x1d-t.m00001	GO:0055085	transmembrane transport
SWI08-H11.x1d-t.m00001	GO:0006412	translation
SWI08-L16.y1d-s.m00001	GO:0042545	cell wall modification
SWI08-M09.x1d-t.m00001	GO:0006810	transport
SWI08-M13.x1d-t.m00001	GO:0006413	translational initiation
SWI08-M18.y1d-s.m00001	GO:0005975	carbohydrate metabolic process
SWI08-M21.x1d-t.m00001	GO:0048544	recognition of pollen
SWI09-C11.x1d-t.m00001	GO:0006468	protein phosphorylation
SWI09-G01.y1d-s.m00001	GO:0043039	tRNA aminoacylation
SWI09-H10.y1d-s.m00001	GO:0055085	transmembrane transport
SWI10-B20.x1d-t.m00001	GO:0045454	cell redox homeostasis
SWI10-B24.x1d-t.m00001	GO:0006810	transport
SWI10-B24.x1d-t.m00001	GO:0055085	transmembrane transport
SWI10-G19.y1d-s.m00001	GO:0055114	oxidation-reduction process
SWI10-H02.x1d-t.m00001	GO:0006537	glutamate biosynthetic process
SWI10-H02.x1d-t.m00001	GO:0055114	oxidation-reduction process
SWI10-I01.y1d-s.m00001	GO:0006418	tRNA aminoacylation for protein translation
SWI10-I16.y1d-s.m00001	GO:0006979	response to oxidative stress
SWI10-I16.y1d-s.m00001	GO:0055114	oxidation-reduction process
SWI10-K01.x1d-t.m00001	GO:0055114	oxidation-reduction process
SWI100-E04.y1d-s.m00001	GO:0000184	nuclear-transcribed mRNA catabolic process, nonsense-mediated decay
SWI100-F20.y1d-s.m00001	GO:0006355	regulation of transcription, DNA-dependent
SWI100-P03.y1d-s.m00001	GO:0006418	tRNA aminoacylation for protein translation
SWI101-A01.x1d-t.m00001	GO:0006486	protein glycosylation
SWI101-C13.y1d-s.m00001	GO:0007165	signal transduction
SWI101-F08.y1d-s.m00001	GO:0009245	lipid A biosynthetic process
SWI101-F09.y1d-s.m00001	GO:0006396	RNA processing
SWI101-F11.x1d-t.m00001	GO:0006355	regulation of transcription, DNA-dependent
SWI101-F17.y1d-s.m00001	GO:0005992	trehalose biosynthetic process
SWI101-M11.x1d-t.m00001	GO:0006355	regulation of transcription, DNA-dependent
SWI101-N10.y1d-s.m00001	GO:0006351	transcription, DNA-dependent
SWI102-D19.y1d-s.m00001	GO:0006468	protein phosphorylation
SWI102-E05.y1d-s.m00001	GO:0006468	protein phosphorylation
SWI102-H15.x1d-t.m00001	GO:0006629	lipid metabolic process
SWI102-I13.y1d-s.m00001	GO:0005975	carbohydrate metabolic process
SWI102-M10.y1d-s.m00001	GO:0051603	proteolysis involved in cellular protein catabolic process
SWI103-A13.y1d-s.m00001	GO:0007165	signal transduction
SWI103-B02.x1d-t.m00001	GO:0006415	translational termination
SWI103-C17.x1d-t.m00001	GO:0006457	protein folding
SWI103-C17.x1d-t.m00001	GO:0006950	response to stress
SWI103-D09.y1d-s.m00001	GO:0006468	protein phosphorylation
SWI103-D16.x1d-t.m00001	GO:0006468	protein phosphorylation
SWI103-F03.y1d-s.m00001	GO:0042546	cell wall biogenesis
SWI103-F06.y1d-s.m00001	GO:0009416	response to light stimulus
SWI103-F13.y1d-s.m00001	GO:0006508	proteolysis
SWI103-G24.x1d-t.m00001	GO:0006355	regulation of transcription, DNA-dependent
SWI103-H14.x1d-t.m00001	GO:0055085	transmembrane transport
SWI103-I21.x1d-t.m00001	GO:0006412	translation
SWI103-J17.x1d-t.m00001	GO:0000154	rRNA modification
SWI103-K08.y1d-s.m00001	GO:0006351	transcription, DNA-dependent
SWI103-O13.x1d-t.m00001	GO:0006351	transcription, DNA-dependent
SWI103-O14.x1d-t.m00001	GO:0006351	transcription, DNA-dependent
SWI104-B22.x1d-t.m00001	GO:0016042	lipid catabolic process
SWI104-C15.x1d-t.m00001	GO:0005975	carbohydrate metabolic process
SWI104-E13.x1d-t.m00001	GO:0008152	metabolic process
SWI104-E18.y1d-s.m00001	GO:0001522	pseudouridine synthesis
SWI104-E18.y1d-s.m00001	GO:0009451	RNA modification
SWI104-F03.x1d-t.m00001	GO:0006633	fatty acid biosynthetic process
SWI104-F06.y1d-s.m00001	GO:0043461	proton-transporting ATP synthase complex assembly
SWI104-M08.x1d-t.m00001	GO:0006511	ubiquitin-dependent protein catabolic process
SWI105-A20.x1d-t.m00001	GO:0006468	protein phosphorylation
SWI105-C14.y1d-s.m00001	GO:0006468	protein phosphorylation
SWI105-H02.y1d-s.m00001	GO:0006810	transport
SWI105-H02.y1d-s.m00001	GO:0055085	transmembrane transport
SWI105-I02.y1d-s.m00001	GO:0006457	protein folding
SWI105-L19.x1d-t.m00001	GO:0006950	response to stress
SWI105-L20.x1d-t.m00001	GO:0008152	metabolic process
SWI105-N20.x1d-t.m00001	GO:0042546	cell wall biogenesis
SWI106-A10.x1d-t.m00001	GO:0006468	protein phosphorylation
SWI106-B17.y1d-s.m00001	GO:0006468	protein phosphorylation
SWI106-D18.y1d-s.m00001	GO:0008652	cellular amino acid biosynthetic process
SWI106-G12.y1d-s.m00001	GO:0055085	transmembrane transport
SWI106-I15.x1d-t.m00001	GO:0006414	translational elongation
SWI106-N16.y1d-s.m00001	GO:0055114	oxidation-reduction process
SWI106-O12.y1d-s.m00001	GO:0006355	regulation of transcription, DNA-dependent
SWI106-P14.x1d-t.m00001	GO:0006629	lipid metabolic process
SWI107-D18.y1d-s.m00001	GO:0055114	oxidation-reduction process
SWI107-F04.x1d-t.m00001	GO:0055085	transmembrane transport
SWI107-M22.y1d-s.m00001	GO:0055114	oxidation-reduction process
SWI108-D16.y1d-s.m00001	GO:0006869	lipid transport
SWI108-I21.y1d-s.m00001	GO:0071805	potassium ion transmembrane transport
SWI108-J13.y1d-s.m00001	GO:0006904	vesicle docking involved in exocytosis
SWI108-J13.y1d-s.m00001	GO:0015031	protein transport
SWI108-M04.y1d-s.m00001	GO:0006468	protein phosphorylation
SWI108-O15.y1d-s.m00001	GO:0055114	oxidation-reduction process
SWI109-J06.y1d-s.m00001	GO:0006568	tryptophan metabolic process
SWI109-O01.x1d-t.m00001	GO:0005975	carbohydrate metabolic process
SWI11-D14.x1d-t.m00001	GO:0008152	metabolic process
SWI11-E16.y1d-s.m00001	GO:0006412	translation
SWI11-F02.y1d-s.m00001	GO:0006265	DNA topological change
SWI11-G24.y1d-s.m00001	GO:0006508	proteolysis
SWI11-I04.y1d-s.m00001	GO:0006468	protein phosphorylation
SWI11-I08.y1d-s.m00001	GO:0006486	protein glycosylation
SWI11-J18.y1d-s.m00001	GO:0006418	tRNA aminoacylation for protein translation
SWI11-M16.x1d-t.m00001	GO:0006979	response to oxidative stress
SWI11-M16.x1d-t.m00001	GO:0055114	oxidation-reduction process
SWI11-N09.y1d-s.m00001	GO:0055114	oxidation-reduction process
SWI11-O22.x1d-t.m00001	GO:0006281	DNA repair
SWI110-B24.x1d-t.m00001	GO:0017148	negative regulation of translation
SWI110-E12.x1d-t.m00001	GO:0006355	regulation of transcription, DNA-dependent
SWI110-H23.x1d-t.m00001	GO:0044267	cellular protein metabolic process
SWI110-I13.x1d-t.m00001	GO:0055114	oxidation-reduction process
SWI110-N24.x1d-t.m00001	GO:0055114	oxidation-reduction process
SWI111-F11.y1d-s.m00001	GO:0007049	cell cycle
SWI111-I23.y1d-s.m00001	GO:0055114	oxidation-reduction process
SWI111-K14.y1d-s.m00001	GO:0008299	isoprenoid biosynthetic process
SWI112-C14.y1d-s.m00001	GO:0006810	transport
SWI112-D20.y1d-s.m00001	GO:0007165	signal transduction
SWI112-F01.y1d-s.m00001	GO:0005975	carbohydrate metabolic process
SWI112-F16.y1d-s.m00001	GO:0006810	transport
SWI112-M08.x1d-t.m00001	GO:0006810	transport
SWI112-N15.x1d-t.m00001	GO:0008152	metabolic process
SWI112-N15.x1d-t.m00001	GO:0055114	oxidation-reduction process
SWI113-C18.y1d-s.m00001	GO:0006457	protein folding
SWI113-H08.x1d-t.m00001	GO:0006355	regulation of transcription, DNA-dependent
SWI113-J20.x1d-t.m00001	GO:0008152	metabolic process
SWI113-N12.x1d-t.m00001	GO:0006629	lipid metabolic process
SWI113-P07.y1d-s.m00001	GO:0055114	oxidation-reduction process
SWI113-P22.x1d-t.m00001	GO:0034755	iron ion transmembrane transport
SWI114-B13.x1d-t.m00001	GO:0006468	protein phosphorylation
SWI114-C24.x1d-t.m00001	GO:0006468	protein phosphorylation
SWI114-G08.y1d-s.m00001	GO:0006270	DNA-dependent DNA replication initiation
SWI114-G16.x1d-t.m00001	GO:0016226	iron-sulfur cluster assembly
SWI114-J04.y1d-s.m00001	GO:0006260	DNA replication
SWI114-K23.x1d-t.m00001	GO:0006032	chitin catabolic process
SWI114-K23.x1d-t.m00001	GO:0016998	cell wall macromolecule catabolic process
SWI114-P16.y1d-s.m00001	GO:0008152	metabolic process
SWI115-B23.x1d-t.m00001	GO:0051276	chromosome organization
SWI115-G14.y1d-s.m00001	GO:0008152	metabolic process
SWI116-C09.y1d-s.m00001	GO:0005975	carbohydrate metabolic process
SWI116-D21.x1d-t.m00001	GO:0007165	signal transduction
SWI116-E14.x1d-t.m00001	GO:0055114	oxidation-reduction process
SWI116-E20.y1d-s.m00001	GO:0005975	carbohydrate metabolic process
SWI116-F12.y1d-s.m00001	GO:0032968	positive regulation of transcription elongation from RNA polymerase II promoter
SWI116-I21.y1d-s.m00001	GO:0051258	protein polymerization
SWI116-K08.x1d-t.m00001	GO:0006629	lipid metabolic process
SWI117-A16.y1d-s.m00001	GO:0008152	metabolic process
SWI117-B03.x1d-t.m00001	GO:0055114	oxidation-reduction process
SWI117-C01.y1d-s.m00001	GO:0055114	oxidation-reduction process
SWI117-C21.y1d-s.m00001	GO:0006096	glycolysis
SWI117-D23.y1d-s.m00001	GO:0009416	response to light stimulus
SWI117-E15.y1d-s.m00001	GO:0006807	nitrogen compound metabolic process
SWI117-J21.y1d-s.m00001	GO:0009058	biosynthetic process
SWI117-N05.y1d-s.m00001	GO:0055114	oxidation-reduction process
SWI118-D17.x1d-t.m00001	GO:0006887	exocytosis
SWI118-D17.x1d-t.m00001	GO:0048278	vesicle docking
SWI118-E06.y1d-s.m00001	GO:0006979	response to oxidative stress
SWI118-E06.y1d-s.m00001	GO:0055114	oxidation-reduction process
SWI118-E11.y1d-s.m00001	GO:0006887	exocytosis
SWI118-H01.x1d-t.m00001	GO:0006468	protein phosphorylation
SWI118-H13.y1d-s.m00001	GO:0006887	exocytosis
SWI118-L07.y1d-s.m00001	GO:0008152	metabolic process
SWI119-B06.y1d-s.m00001	GO:0006468	protein phosphorylation
SWI119-D17.y1d-s.m00001	GO:0006468	protein phosphorylation
SWI119-E12.y1d-s.m00001	GO:0006468	protein phosphorylation
SWI119-F07.y1d-s.m00001	GO:0055114	oxidation-reduction process
SWI119-J23.x1d-t.m00001	GO:0006979	response to oxidative stress
SWI119-J23.x1d-t.m00001	GO:0055114	oxidation-reduction process
SWI119-K16.y1d-s.m00001	GO:0055114	oxidation-reduction process
SWI119-K18.y1d-s.m00001	GO:0006857	oligopeptide transport
SWI119-P13.y1d-s.m00001	GO:0006886	intracellular protein transport
SWI119-P13.y1d-s.m00001	GO:0006888	ER to Golgi vesicle-mediated transport
SWI12-B01.y1d-s.m00001	GO:0009966	regulation of signal transduction
SWI12-B05.y1d-s.m00001	GO:0006412	translation
SWI12-C09.x1d-t.m00001	GO:0006633	fatty acid biosynthetic process
SWI12-E12.x1d-t.m00001	GO:0006353	transcription termination, DNA-dependent
SWI12-F10.x1d-t.m00001	GO:0006355	regulation of transcription, DNA-dependent
SWI12-G05.x1d-t.m00001	GO:0006796	phosphate metabolic process
SWI12-G05.y1d-s.m00001	GO:0006260	DNA replication
SWI12-H20.x1d-t.m00001	GO:0006544	glycine metabolic process
SWI12-H20.x1d-t.m00001	GO:0006563	L-serine metabolic process
SWI12-I11.x1d-t.m00001	GO:0006355	regulation of transcription, DNA-dependent
SWI12-I11.y1d-s.m00001	GO:0005975	carbohydrate metabolic process
SWI12-M03.y1d-s.m00001	GO:0006468	protein phosphorylation
SWI12-N13.y1d-s.m00001	GO:0005975	carbohydrate metabolic process
SWI12-N15.y1d-s.m00001	GO:0006075	1,3-beta-D-glucan biosynthetic process
SWI12-O02.x1d-t.m00001	GO:0015979	photosynthesis
SWI12-P23.y1d-s.m00001	GO:0006730	one-carbon metabolic process
SWI120-E08.y1d-s.m00001	GO:0006412	translation
SWI120-K08.x1d-t.m00001	GO:0042546	cell wall biogenesis
SWI120-L06.y1d-s.m00001	GO:0055114	oxidation-reduction process
SWI120-L23.x1d-t.m00001	GO:0044267	cellular protein metabolic process
SWI120-O17.y1d-s.m00001	GO:0055085	transmembrane transport
SWI121-C03.y1d-s.m00001	GO:0006508	proteolysis
SWI121-E16.y1d-s.m00001	GO:0005975	carbohydrate metabolic process
SWI121-K20.y1d-s.m00001	GO:0055114	oxidation-reduction process
SWI122-I20.y1d-s.m00001	GO:0055114	oxidation-reduction process
SWI122-K02.y1d-s.m00001	GO:0044267	cellular protein metabolic process
SWI122-L10.y1d-s.m00001	GO:0006351	transcription, DNA-dependent
SWI122-L23.x1d-t.m00001	GO:0043039	tRNA aminoacylation
SWI122-L24.y1d-s.m00001	GO:0030001	metal ion transport
SWI122-L24.y1d-s.m00001	GO:0055085	transmembrane transport
SWI122-M13.x1d-t.m00001	GO:0006810	transport
SWI122-N14.x1d-t.m00001	GO:0044237	cellular metabolic process
SWI123-A15.x1d-t.m00001	GO:0006355	regulation of transcription, DNA-dependent
SWI123-D01.y1d-s.m00001	GO:0005975	carbohydrate metabolic process
SWI123-D14.y1d-s.m00001	GO:0006096	glycolysis
SWI123-M01.x1d-t.m00001	GO:0006468	protein phosphorylation
SWI124-A20.y1d-s.m00001	GO:0009073	aromatic amino acid family biosynthetic process
SWI124-N04.y1d-s.m00001	GO:0009058	biosynthetic process
SWI124-O04.x1d-t.m00001	GO:0006418	tRNA aminoacylation for protein translation
SWI125-D21.y1d-s.m00001	GO:0006032	chitin catabolic process
SWI125-D21.y1d-s.m00001	GO:0016998	cell wall macromolecule catabolic process
SWI125-F03.x1d-t.m00001	GO:0006355	regulation of transcription, DNA-dependent
SWI125-G03.x1d-t.m00001	GO:0006468	protein phosphorylation
SWI125-K02.y1d-s.m00001	GO:0006631	fatty acid metabolic process
SWI125-K02.y1d-s.m00001	GO:0055114	oxidation-reduction process
SWI126-D03.x1d-t.m00001	GO:0006426	glycyl-tRNA aminoacylation
SWI126-F05.y1d-s.m00001	GO:0009058	biosynthetic process
SWI126-G07.x1d-t.m00001.1	GO:0006414	translational elongation
SWI126-G07.x1d-t.m00001	GO:0006414	translational elongation
SWI126-G09.y1d-s.m00001	GO:0006470	protein dephosphorylation
SWI126-O02.x1d-t.m00001	GO:0006355	regulation of transcription, DNA-dependent
SWI127-C23.x1d-t.m00001	GO:0006468	protein phosphorylation
SWI127-E14.x1d-t.m00001	GO:0006308	DNA catabolic process
SWI127-F02.x1d-t.m00001	GO:0006468	protein phosphorylation
SWI127-G02.y1d-s.m00001	GO:0008152	metabolic process
SWI127-I06.x1d-t.m00001	GO:0005992	trehalose biosynthetic process
SWI127-K10.y1d-s.m00001	GO:0006886	intracellular protein transport
SWI127-K10.y1d-s.m00001	GO:0016192	vesicle-mediated transport
SWI127-L22.y1d-s.m00001	GO:0006979	response to oxidative stress
SWI127-L22.y1d-s.m00001	GO:0055114	oxidation-reduction process
SWI127-N20.x1d-t.m00001	GO:0008152	metabolic process
SWI127-P14.x1d-t.m00001	GO:0055114	oxidation-reduction process
SWI128-A07.x1d-t.m00001	GO:0055114	oxidation-reduction process
SWI128-F06.y1d-s.m00001	GO:0006810	transport
SWI128-F06.y1d-s.m00001	GO:0055085	transmembrane transport
SWI128-G15.x1d-t.m00001	GO:0042546	cell wall biogenesis
SWI128-O12.x1d-t.m00001	GO:0055114	oxidation-reduction process
SWI129-C11.y1d-s.m00001	GO:0006887	exocytosis
SWI129-E03.x1d-t.m00001	GO:0055114	oxidation-reduction process
SWI129-H12.x1d-t.m00001	GO:0006355	regulation of transcription, DNA-dependent
SWI129-K18.x1d-t.m00001	GO:0006468	protein phosphorylation
SWI129-N24.x1d-t.m00001	GO:0006568	tryptophan metabolic process
SWI13-A06.y1d-s.m00001	GO:0006629	lipid metabolic process
SWI13-B13.y1d-s.m00001	GO:0006820	anion transport
SWI13-B13.y1d-s.m00001	GO:0044070	regulation of anion transport
SWI13-B13.y1d-s.m00001	GO:0055085	transmembrane transport
SWI13-D10.y1d-s.m00001	GO:0006468	protein phosphorylation
SWI13-D15.y1d-s.m00001	GO:0055114	oxidation-reduction process
SWI13-G07.y1d-s.m00001	GO:0006468	protein phosphorylation
SWI13-K01.y1d-s.m00001	GO:0006468	protein phosphorylation
SWI13-K17.x1d-t.m00001	GO:0005975	carbohydrate metabolic process
SWI13-M16.y1d-s.m00001	GO:0006486	protein glycosylation
SWI13-O10.y1d-s.m00001	GO:0007018	microtubule-based movement
SWI13-O12.y1d-s.m00001	GO:0006468	protein phosphorylation
SWI13-P03.y1d-s.m00001	GO:0055085	transmembrane transport
SWI13-P04.y1d-s.m00001	GO:0006468	protein phosphorylation
SWI13-P19.y1d-s.m00001	GO:0006508	proteolysis
SWI130-B02.x1d-t.m00001	GO:0005975	carbohydrate metabolic process
SWI130-H13.y1d-s.m00001	GO:0006629	lipid metabolic process
SWI130-K04.x1d-t.m00001	GO:0030328	prenylcysteine catabolic process
SWI130-K04.x1d-t.m00001	GO:0055114	oxidation-reduction process
SWI130-O07.x1d-t.m00001	GO:0048544	recognition of pollen
SWI130-P19.x1d-t.m00001	GO:0006810	transport
SWI131-A16.y1d-s.m00001	GO:0006904	vesicle docking involved in exocytosis
SWI131-D09.y1d-s.m00001	GO:0006508	proteolysis
SWI131-F20.x1d-t.m00001	GO:0048544	recognition of pollen
SWI131-G03.x1d-t.m00001	GO:0008152	metabolic process
SWI131-G12.y1d-s.m00001	GO:0006508	proteolysis
SWI131-K08.x1d-t.m00001	GO:0006814	sodium ion transport
SWI132-A21.y1d-s.m00001	GO:0006468	protein phosphorylation
SWI132-J17.y1d-s.m00001	GO:0006412	translation
SWI132-M07.y1d-s.m00001	GO:0006537	glutamate biosynthetic process
SWI132-M07.y1d-s.m00001	GO:0055114	oxidation-reduction process
SWI132-M17.x1d-t.m00001	GO:0005975	carbohydrate metabolic process
SWI132-N10.y1d-s.m00001	GO:0008152	metabolic process
SWI133-D02.y1d-s.m00001	GO:0006412	translation
SWI133-M24.y1d-s.m00001	GO:0008152	metabolic process
SWI133-M24.y1d-s.m00001	GO:0055114	oxidation-reduction process
SWI134-F12.y1d-s.m00001	GO:0006355	regulation of transcription, DNA-dependent
SWI134-P09.x1d-t.m00001	GO:0006412	translation
SWI135-D03.x1d-t.m00001	GO:0006355	regulation of transcription, DNA-dependent
SWI135-F06.y1d-s.m00001	GO:0006355	regulation of transcription, DNA-dependent
SWI135-F11.x1d-t.m00001	GO:0006633	fatty acid biosynthetic process
SWI135-F23.y1d-s.m00001	GO:0006508	proteolysis
SWI135-H10.y1d-s.m00001	GO:0006508	proteolysis
SWI135-I12.x1d-t.m00001	GO:0006810	transport
SWI135-I12.x1d-t.m00001	GO:0055085	transmembrane transport
SWI135-J01.y1d-s.m00001	GO:0007264	small GTPase mediated signal transduction
SWI135-L13.y1d-s.m00001	GO:0006355	regulation of transcription, DNA-dependent
SWI135-O07.x1d-t.m00001	GO:0055114	oxidation-reduction process
SWI135-O18.x1d-t.m00001	GO:0006418	tRNA aminoacylation for protein translation
SWI136-C10.x1d-t.m00001	GO:0006413	translational initiation
SWI136-D03.y1d-s.m00001	GO:0006508	proteolysis
SWI136-E07.y1d-s.m00001	GO:0008152	metabolic process
SWI136-E24.y1d-s.m00001	GO:0015991	ATP hydrolysis coupled proton transport
SWI136-F22.x1d-t.m00001	GO:0006810	transport
SWI136-F22.x1d-t.m00001	GO:0055085	transmembrane transport
SWI136-J22.y1d-s.m00001	GO:0055114	oxidation-reduction process
SWI136-L04.x1d-t.m00001	GO:0055114	oxidation-reduction process
SWI137-E03.x1d-t.m00001	GO:0006887	exocytosis
SWI137-H10.y1d-s.m00001	GO:0008152	metabolic process
SWI137-N20.x1d-t.m00001	GO:0006355	regulation of transcription, DNA-dependent
SWI138-C04.x1d-t.m00001	GO:0044267	cellular protein metabolic process
SWI138-C22.x1d-t.m00001	GO:0008299	isoprenoid biosynthetic process
SWI138-C22.x1d-t.m00001	GO:0055114	oxidation-reduction process
SWI138-F20.x1d-t.m00001	GO:0008152	metabolic process
SWI138-G02.y1d-s.m00001	GO:0005975	carbohydrate metabolic process
SWI138-L21.x1d-t.m00001	GO:0055085	transmembrane transport
SWI139-B03.x1d-t.m00001	GO:0006468	protein phosphorylation
SWI139-F14.x1d-t.m00001	GO:0006810	transport
SWI139-F14.x1d-t.m00001	GO:0055085	transmembrane transport
SWI139-F15.y1d-s.m00001	GO:0005975	carbohydrate metabolic process
SWI139-G15.y1d-s.m00001	GO:0055114	oxidation-reduction process
SWI139-H04.x1d-t.m00001	GO:0006412	translation
SWI139-K16.y1d-s.m00001	GO:0000154	rRNA modification
SWI139-L02.x1d-t.m00001	GO:0006468	protein phosphorylation
SWI139-O13.y1d-s.m00001	GO:0006355	regulation of transcription, DNA-dependent
SWI139-O23.x1d-t.m00001	GO:0008152	metabolic process
SWI139-P03.x1d-t.m00001	GO:0006364	rRNA processing
SWI14-A08.x1d-t.m00001	GO:0055114	oxidation-reduction process
SWI14-D10.x1d-t.m00001	GO:0008152	metabolic process
SWI14-D13.y1d-s.m00001	GO:0006468	protein phosphorylation
SWI14-F22.y1d-s.m00001	GO:0042546	cell wall biogenesis
SWI14-I24.y1d-s.m00001	GO:0045454	cell redox homeostasis
SWI14-J05.x1d-t.m00001	GO:0006468	protein phosphorylation
SWI14-L02.y1d-s.m00001	GO:0006855	drug transmembrane transport
SWI14-L02.y1d-s.m00001	GO:0055085	transmembrane transport
SWI14-L09.x1d-t.m00001	GO:0006468	protein phosphorylation
SWI14-O08.x1d-t.m00001	GO:0006457	protein folding
SWI14-O19.x1d-t.m00001	GO:0006508	proteolysis
SWI140-C05.y1d-s.m00001	GO:0006468	protein phosphorylation
SWI140-E16.y1d-s.m00001	GO:0006810	transport
SWI140-E16.y1d-s.m00001	GO:0055085	transmembrane transport
SWI140-G05.x1d-t.m00001	GO:0006096	glycolysis
SWI140-I09.y1d-s.m00001	GO:0006950	response to stress
SWI140-J05.y1d-s.m00001	GO:0006506	GPI anchor biosynthetic process
SWI140-J20.y1d-s.m00001	GO:0006415	translational termination
SWI140-K15.x1d-t.m00001	GO:0006412	translation
SWI140-M01.x1d-t.m00001	GO:0043039	tRNA aminoacylation
SWI140-N11.y1d-s.m00001	GO:0048544	recognition of pollen
SWI140-P09.y1d-s.m00001	GO:0006508	proteolysis
SWI141-D15.x1d-t.m00001	GO:0006468	protein phosphorylation
SWI141-E10.y1d-s.m00001	GO:0043039	tRNA aminoacylation
SWI141-H01.y1d-s.m00001	GO:0009058	biosynthetic process
SWI141-K23.x1d-t.m00001	GO:0006468	protein phosphorylation
SWI141-L20.y1d-s.m00001	GO:0009073	aromatic amino acid family biosynthetic process
SWI142-B08.x1d-t.m00001	GO:0009416	response to light stimulus
SWI142-B17.y1d-s.m00001	GO:0044267	cellular protein metabolic process
SWI142-C14.x1d-t.m00001	GO:0006508	proteolysis
SWI142-E21.y1d-s.m00001	GO:0055114	oxidation-reduction process
SWI142-G16.y1d-s.m00001	GO:0006631	fatty acid metabolic process
SWI142-G16.y1d-s.m00001	GO:0055114	oxidation-reduction process
SWI142-K03.x1d-t.m00001	GO:0005975	carbohydrate metabolic process
SWI143-C11.y1d-s.m00001	GO:0006413	translational initiation
SWI143-D14.y1d-s.m00001	GO:0006468	protein phosphorylation
SWI143-E01.y1d-s.m00001	GO:0030001	metal ion transport
SWI143-E04.y1d-s.m00001	GO:0007018	microtubule-based movement
SWI143-E19.x1d-t.m00001	GO:0006364	rRNA processing
SWI143-E23.y1d-s.m00001	GO:0006468	protein phosphorylation
SWI143-F20.y1d-s.m00001	GO:0019295	coenzyme M biosynthetic process
SWI143-H12.x1d-t.m00001	GO:0005975	carbohydrate metabolic process
SWI143-K06.x1d-t.m00001	GO:0006779	porphyrin biosynthetic process
SWI143-L14.y1d-s.m00001	GO:0006568	tryptophan metabolic process
SWI143-M05.y1d-s.m00001	GO:0006468	protein phosphorylation
SWI144-E09.y1d-s.m00001	GO:0044237	cellular metabolic process
SWI144-F19.x1d-t.m00001	GO:0019538	protein metabolic process
SWI144-F19.x1d-t.m00001	GO:0055114	oxidation-reduction process
SWI144-J10.y1d-s.m00001	GO:0006184	GTP catabolic process
SWI144-J10.y1d-s.m00001	GO:0051258	protein polymerization
SWI144-J14.y1d-s.m00001	GO:0006412	translation
SWI144-L06.y1d-s.m00001	GO:0006508	proteolysis
SWI145-B12.y1d-s.m00001	GO:0008152	metabolic process
SWI145-D12.y1d-s.m00001	GO:0006355	regulation of transcription, DNA-dependent
SWI145-F11.y1d-s.m00001	GO:0006486	protein glycosylation
SWI145-F14.y1d-s.m00001	GO:0006457	protein folding
SWI145-F14.y1d-s.m00001	GO:0006950	response to stress
SWI145-H19.x1d-t.m00001	GO:0006260	DNA replication
SWI145-K22.x1d-t.m00001	GO:0006351	transcription, DNA-dependent
SWI145-P11.y1d-s.m00001	GO:0006412	translation
SWI146-C07.y1d-s.m00001	GO:0006351	transcription, DNA-dependent
SWI146-I08.y1d-s.m00001	GO:0055114	oxidation-reduction process
SWI146-J08.x1d-t.m00001	GO:0008152	metabolic process
SWI146-M19.y1d-s.m00001	GO:0015991	ATP hydrolysis coupled proton transport
SWI146-N01.x1d-t.m00001	GO:0009966	regulation of signal transduction
SWI147-E20.y1d-s.m00001	GO:0006597	spermine biosynthetic process
SWI147-E20.y1d-s.m00001	GO:0008295	spermidine biosynthetic process
SWI147-F13.y1d-s.m00001	GO:0006855	drug transmembrane transport
SWI147-F13.y1d-s.m00001	GO:0055085	transmembrane transport
SWI147-K15.x1d-t.m00001	GO:0005975	carbohydrate metabolic process
SWI147-N16.y1d-s.m00001	GO:0046836	glycolipid transport
SWI147-P17.x1d-t.m00001	GO:0006810	transport
SWI147-P17.x1d-t.m00001	GO:0055085	transmembrane transport
SWI148-A16.x1d-t.m00001	GO:0000154	rRNA modification
SWI148-C16.y1d-s.m00001	GO:0006396	RNA processing
SWI148-J03.x1d-t.m00001	GO:0006468	protein phosphorylation
SWI148-J14.y1d-s.m00001	GO:0006355	regulation of transcription, DNA-dependent
SWI148-N05.x1d-t.m00001	GO:0006184	GTP catabolic process
SWI148-N05.x1d-t.m00001	GO:0051258	protein polymerization
SWI149-A18.y1d-s.m00001	GO:0007264	small GTPase mediated signal transduction
SWI149-F02.y1d-s.m00001	GO:0006418	tRNA aminoacylation for protein translation
SWI149-F21.x1d-t.m00001	GO:0043039	tRNA aminoacylation
SWI149-M11.x1d-t.m00001	GO:0006468	protein phosphorylation
SWI149-N07.y1d-s.m00001	GO:0008219	cell death
SWI15-C10.x1d-t.m00001	GO:0006355	regulation of transcription, DNA-dependent
SWI15-D15.x1d-t.m00001	GO:0006096	glycolysis
SWI15-H14.y1d-s.m00001	GO:0005975	carbohydrate metabolic process
SWI15-I23.y1d-s.m00001	GO:0005975	carbohydrate metabolic process
SWI15-K24.y1d-s.m00001	GO:0008152	metabolic process
SWI15-M07.x1d-t.m00001	GO:0006468	protein phosphorylation
SWI15-M11.y1d-s.m00001	GO:0006396	RNA processing
SWI15-N08.x1d-t.m00001	GO:0006457	protein folding
SWI150-A21.x1d-t.m00001	GO:0006468	protein phosphorylation
SWI150-H14.x1d-t.m00001	GO:0006952	defense response
SWI151-A24.x1d-t.m00001	GO:0006464	protein modification process
SWI151-B21.x1d-t.m00001	GO:0006352	transcription initiation, DNA-dependent
SWI151-B21.x1d-t.m00001	GO:0006355	regulation of transcription, DNA-dependent
SWI151-E17.y1d-s.m00001	GO:0055114	oxidation-reduction process
SWI151-F05.y1d-s.m00001	GO:0006007	glucose catabolic process
SWI151-H03.x1d-t.m00001	GO:0006468	protein phosphorylation
SWI151-K13.x1d-t.m00001	GO:0008152	metabolic process
SWI151-L01.y1d-s.m00001	GO:0055114	oxidation-reduction process
SWI151-L04.y1d-s.m00001	GO:0006097	glyoxylate cycle
SWI151-M09.y1d-s.m00001	GO:0006511	ubiquitin-dependent protein catabolic process
SWI151-O01.x1d-t.m00001	GO:0006355	regulation of transcription, DNA-dependent
SWI151-O06.x1d-t.m00001	GO:0006457	protein folding
SWI151-O06.x1d-t.m00001	GO:0006950	response to stress
SWI151-P09.x1d-t.m00001	GO:0008152	metabolic process
SWI152-A16.x1d-t.m00001	GO:0006364	rRNA processing
SWI152-B02.x1d-t.m00001	GO:0006508	proteolysis
SWI152-I15.y1d-s.m00001	GO:0006457	protein folding
SWI152-J20.y1d-s.m00001	GO:0006508	proteolysis
SWI152-J21.x1d-t.m00001	GO:0006796	phosphate metabolic process
SWI152-J24.y1d-s.m00001	GO:0006412	translation
SWI152-L06.x1d-t.m00001	GO:0008152	metabolic process
SWI152-N08.y1d-s.m00001	GO:0006633	fatty acid biosynthetic process
SWI152-N08.y1d-s.m00001	GO:0055114	oxidation-reduction process
SWI153-A17.y1d-s.m00001	GO:0006355	regulation of transcription, DNA-dependent
SWI153-B21.x1d-t.m00001	GO:0009086	methionine biosynthetic process
SWI153-J02.y1d-s.m00001	GO:0006457	protein folding
SWI153-K16.y1d-s.m00001	GO:0044267	cellular protein metabolic process
SWI153-L01.y1d-s.m00001	GO:0006807	nitrogen compound metabolic process
SWI154-H23.x1d-t.m00001	GO:0005975	carbohydrate metabolic process
SWI154-K07.y1d-s.m00001	GO:0007010	cytoskeleton organization
SWI154-K21.y1d-s.m00001	GO:0055085	transmembrane transport
SWI154-N04.y1d-s.m00001	GO:0006468	protein phosphorylation
SWI154-O01.y1d-s.m00001	GO:0006355	regulation of transcription, DNA-dependent
SWI155-C05.x1d-t.m00001	GO:0006165	nucleoside diphosphate phosphorylation
SWI155-C05.x1d-t.m00001	GO:0006183	GTP biosynthetic process
SWI155-C05.x1d-t.m00001	GO:0006228	UTP biosynthetic process
SWI155-C05.x1d-t.m00001	GO:0006241	CTP biosynthetic process
SWI155-E17.y1d-s.m00001	GO:0006886	intracellular protein transport
SWI155-G04.x1d-t.m00001	GO:0006952	defense response
SWI155-G04.x1d-t.m00001	GO:0009607	response to biotic stimulus
SWI155-G08.y1d-s.m00001	GO:0006418	tRNA aminoacylation for protein translation
SWI155-O08.x1d-t.m00001	GO:0006468	protein phosphorylation
SWI155-O09.y1d-s.m00001	GO:0006071	glycerol metabolic process
SWI156-E15.y1d-s.m00001	GO:0006412	translation
SWI156-G15.x1d-t.m00001	GO:0006979	response to oxidative stress
SWI156-G15.x1d-t.m00001	GO:0055114	oxidation-reduction process
SWI156-G23.y1d-s.m00001	GO:0006508	proteolysis
SWI156-I07.x1d-t.m00001	GO:0055114	oxidation-reduction process
SWI156-K09.y1d-s.m00001	GO:0015979	photosynthesis
SWI156-L11.x1d-t.m00001	GO:0005975	carbohydrate metabolic process
SWI156-O19.y1d-s.m00001	GO:0007165	signal transduction
SWI156-P04.y1d-s.m00001	GO:0008152	metabolic process
SWI157-B18.y1d-s.m00001	GO:0006810	transport
SWI157-D11.y1d-s.m00001	GO:0006352	transcription initiation, DNA-dependent
SWI157-G12.y1d-s.m00001	GO:0008033	tRNA processing
SWI157-I02.y1d-s.m00001	GO:0006260	DNA replication
SWI157-K18.x1d-t.m00001	GO:0006457	protein folding
SWI157-K18.x1d-t.m00001	GO:0006950	response to stress
SWI158-C15.x1d-t.m00001	GO:0006508	proteolysis
SWI158-F15.x1d-t.m00001	GO:0006097	glyoxylate cycle
SWI158-F21.x1d-t.m00001	GO:0006511	ubiquitin-dependent protein catabolic process
SWI158-L09.y1d-s.m00001	GO:0008152	metabolic process
SWI158-N18.x1d-t.m00001	GO:0055114	oxidation-reduction process
SWI158-P17.y1d-s.m00001	GO:0008152	metabolic process
SWI159-A03.y1d-s.m00001	GO:0006508	proteolysis
SWI159-O06.x1d-t.m00001	GO:0006468	protein phosphorylation
SWI16-F04.y1d-s.m00001	GO:0006457	protein folding
SWI16-F04.y1d-s.m00001	GO:0006950	response to stress
SWI16-G01.x1d-t.m00001	GO:0006457	protein folding
SWI16-G01.x1d-t.m00001	GO:0006950	response to stress
SWI16-G12.x1d-t.m00001	GO:0006414	translational elongation
SWI16-G19.y1d-s.m00001	GO:0005975	carbohydrate metabolic process
SWI16-H16.y1d-s.m00001	GO:0044267	cellular protein metabolic process
SWI16-I05.x1d-t.m00001	GO:0005975	carbohydrate metabolic process
SWI16-J06.x1d-t.m00001	GO:0016998	cell wall macromolecule catabolic process
SWI16-J07.x1d-t.m00002	GO:0045454	cell redox homeostasis
SWI16-L07.y1d-s.m00001	GO:0006468	protein phosphorylation
SWI16-P22.y1d-s.m00001	GO:0006810	transport
SWI16-P22.y1d-s.m00001	GO:0055085	transmembrane transport
SWI160-A15.x1d-t.m00001	GO:0043039	tRNA aminoacylation
SWI160-A18.x1d-t.m00001	GO:0006665	sphingolipid metabolic process
SWI160-B18.x1d-t.m00001	GO:0006032	chitin catabolic process
SWI160-B18.x1d-t.m00001	GO:0016998	cell wall macromolecule catabolic process
SWI160-C13.y1d-s.m00001	GO:0048544	recognition of pollen
SWI160-C16.x1d-t.m00001	GO:0006886	intracellular protein transport
SWI160-C16.x1d-t.m00001	GO:0016192	vesicle-mediated transport
SWI160-D08.x1d-t.m00001	GO:0009058	biosynthetic process
SWI160-E03.y1d-s.m00001	GO:0005975	carbohydrate metabolic process
SWI160-G15.y1d-s.m00001	GO:0006508	proteolysis
SWI160-K01.y1d-s.m00001	GO:0006979	response to oxidative stress
SWI160-K01.y1d-s.m00001	GO:0055114	oxidation-reduction process
SWI160-K11.x1d-t.m00001	GO:0006468	protein phosphorylation
SWI160-K18.x1d-t.m00001	GO:0006457	protein folding
SWI160-K18.x1d-t.m00001	GO:0006950	response to stress
SWI160-K22.x1d-t.m00001	GO:0006412	translation
SWI160-K23.y1d-s.m00001	GO:0044267	cellular protein metabolic process
SWI160-L08.x1d-t.m00001	GO:0006508	proteolysis
SWI160-M19.y1d-s.m00001	GO:0006629	lipid metabolic process
SWI160-O12.y1d-s.m00001	GO:0006886	intracellular protein transport
SWI160-P24.y1d-s.m00001	GO:0055114	oxidation-reduction process
SWI161-G11.x1d-t.m00001	GO:0006520	cellular amino acid metabolic process
SWI161-H20.y1d-s.m00001	GO:0006355	regulation of transcription, DNA-dependent
SWI161-I21.x1d-t.m00001	GO:0006950	response to stress
SWI161-L12.x1d-t.m00001	GO:0006355	regulation of transcription, DNA-dependent
SWI161-M02.x1d-t.m00001	GO:0008152	metabolic process
SWI161-M02.x1d-t.m00001	GO:0055114	oxidation-reduction process
SWI161-N04.y1d-s.m00001	GO:0008152	metabolic process
SWI161-N06.x1d-t.m00001	GO:0055114	oxidation-reduction process
SWI162-B19.x1d-t.m00001	GO:0008152	metabolic process
SWI162-D07.y1d-s.m00001	GO:0006260	DNA replication
SWI162-D07.y1d-s.m00001	GO:0055114	oxidation-reduction process
SWI162-E14.y1d-s.m00001	GO:0008152	metabolic process
SWI162-E19.x1d-t.m00001	GO:0006355	regulation of transcription, DNA-dependent
SWI162-F10.x1d-t.m00001	GO:0006468	protein phosphorylation
SWI162-F14.x1d-t.m00001	GO:0008152	metabolic process
SWI162-F22.y1d-s.m00001	GO:0006457	protein folding
SWI162-G23.y1d-s.m00001	GO:0044237	cellular metabolic process
SWI162-H04.x1d-t.m00001	GO:0006096	glycolysis
SWI162-H17.x1d-t.m00001	GO:0006164	purine nucleotide biosynthetic process
SWI162-I11.x1d-t.m00001	GO:0006413	translational initiation
SWI162-J15.x1d-t.m00001	GO:0006810	transport
SWI162-M09.y1d-s.m00001	GO:0006351	transcription, DNA-dependent
SWI162-P02.y1d-s.m00001	GO:0005992	trehalose biosynthetic process
SWI163-B06.y1d-s.m00001	GO:0071805	potassium ion transmembrane transport
SWI163-D11.y1d-s.m00001	GO:0005992	trehalose biosynthetic process
SWI163-J05.y1d-s.m00001	GO:0006464	protein modification process
SWI163-O15.y1d-s.m00001	GO:0005975	carbohydrate metabolic process
SWI164-F24.x1d-t.m00001	GO:0006075	1,3-beta-D-glucan biosynthetic process
SWI164-H07.x1d-t.m00001	GO:0008152	metabolic process
SWI164-I20.y1d-s.m00001	GO:0006468	protein phosphorylation
SWI164-L22.x1d-t.m00001	GO:0005975	carbohydrate metabolic process
SWI164-O16.y1d-s.m00001	GO:0006355	regulation of transcription, DNA-dependent
SWI165-B07.y1d-s.m00001	GO:0006796	phosphate metabolic process
SWI165-C02.y1d-s.m00001	GO:0006457	protein folding
SWI165-E05.x1d-t.m00001	GO:0009073	aromatic amino acid family biosynthetic process
SWI165-H08.x1d-t.m00001	GO:0009308	amine metabolic process
SWI165-H08.x1d-t.m00001	GO:0055114	oxidation-reduction process
SWI165-I21.x1d-t.m00001	GO:0055114	oxidation-reduction process
SWI165-J18.y1d-s.m00001	GO:0000154	rRNA modification
SWI165-J21.x1d-t.m00001	GO:0006820	anion transport
SWI165-J21.x1d-t.m00001	GO:0044070	regulation of anion transport
SWI165-J21.x1d-t.m00001	GO:0055085	transmembrane transport
SWI165-N12.x1d-t.m00001	GO:0042742	defense response to bacterium
SWI165-N12.x1d-t.m00001	GO:0050832	defense response to fungus
SWI166-C08.y1d-s.m00001	GO:0006886	intracellular protein transport
SWI166-C08.y1d-s.m00001	GO:0016192	vesicle-mediated transport
SWI166-E02.x1d-t.m00001	GO:0006520	cellular amino acid metabolic process
SWI166-H06.y1d-s.m00001	GO:0006520	cellular amino acid metabolic process
SWI166-I06.y1d-s.m00001	GO:0006511	ubiquitin-dependent protein catabolic process
SWI166-I22.x1d-t.m00001	GO:0006631	fatty acid metabolic process
SWI166-I22.x1d-t.m00001	GO:0055114	oxidation-reduction process
SWI166-K17.x1d-t.m00001	GO:0006508	proteolysis
SWI167-A16.y1d-s.m00001	GO:0033014	tetrapyrrole biosynthetic process
SWI167-A16.y1d-s.m00001	GO:0055114	oxidation-reduction process
SWI167-L01.x1d-t.m00001	GO:0006520	cellular amino acid metabolic process
SWI167-L01.x1d-t.m00001	GO:0055114	oxidation-reduction process
SWI167-M11.y1d-s.m00001	GO:0006855	drug transmembrane transport
SWI167-M11.y1d-s.m00001	GO:0055085	transmembrane transport
SWI168-A17.x1d-t.m00001	GO:0055114	oxidation-reduction process
SWI168-B12.x1d-t.m00001	GO:0006412	translation
SWI168-E22.x1d-t.m00001	GO:0015991	ATP hydrolysis coupled proton transport
SWI168-F21.y1d-s.m00001	GO:0006855	drug transmembrane transport
SWI168-F21.y1d-s.m00001	GO:0055085	transmembrane transport
SWI168-H09.y1d-s.m00001	GO:0009308	amine metabolic process
SWI168-H09.y1d-s.m00001	GO:0055114	oxidation-reduction process
SWI168-H22.y1d-s.m00001.1	GO:0032313	regulation of Rab GTPase activity
SWI168-H22.y1d-s.m00001	GO:0032313	regulation of Rab GTPase activity
SWI168-I14.x1d-t.m00001	GO:0006468	protein phosphorylation
SWI168-I15.x1d-t.m00001	GO:0006511	ubiquitin-dependent protein catabolic process
SWI168-I15.x1d-t.m00001	GO:0007275	multicellular organismal development
SWI168-M14.y1d-s.m00001	GO:0006355	regulation of transcription, DNA-dependent
SWI168-P03.y1d-s.m00001	GO:0008152	metabolic process
SWI169-B22.y1d-s.m00001	GO:0071805	potassium ion transmembrane transport
SWI169-F18.x1d-t.m00001	GO:0055114	oxidation-reduction process
SWI169-G04.x1d-t.m00001	GO:0006730	one-carbon metabolic process
SWI169-H03.y1d-s.m00001	GO:0044267	cellular protein metabolic process
SWI169-K12.y1d-s.m00001	GO:0008152	metabolic process
SWI169-K22.x1d-t.m00001	GO:0006468	protein phosphorylation
SWI169-L02.x1d-t.m00001	GO:0006629	lipid metabolic process
SWI169-L12.y1d-s.m00001	GO:0006413	translational initiation
SWI169-M10.y1d-s.m00001	GO:0008152	metabolic process
SWI169-O12.x1d-t.m00001	GO:0006468	protein phosphorylation
SWI17-C01.y1d-s.m00001	GO:0006260	DNA replication
SWI17-C17.x1d-t.m00001	GO:0006886	intracellular protein transport
SWI17-C17.x1d-t.m00001	GO:0016192	vesicle-mediated transport
SWI170-A24.x1d-t.m00001	GO:0006096	glycolysis
SWI170-B21.x1d-t.m00001	GO:0006413	translational initiation
SWI170-C06.x1d-t.m00001	GO:0006810	transport
SWI170-C07.x1d-t.m00001	GO:0055114	oxidation-reduction process
SWI170-F15.x1d-t.m00001	GO:0016070	RNA metabolic process
SWI170-M18.x1d-t.m00001	GO:0009098	leucine biosynthetic process
SWI170-N10.y1d-s.m00001	GO:0055114	oxidation-reduction process
SWI171-B09.x1d-t.m00001	GO:0055114	oxidation-reduction process
SWI171-E08.y1d-s.m00001	GO:0006629	lipid metabolic process
SWI171-K09.y1d-s.m00001	GO:0006694	steroid biosynthetic process
SWI171-K09.y1d-s.m00001	GO:0055114	oxidation-reduction process
SWI172-F03.y1d-s.m00001	GO:0006468	protein phosphorylation
SWI172-F23.y1d-s.m00001	GO:0006855	drug transmembrane transport
SWI172-F23.y1d-s.m00001	GO:0055085	transmembrane transport
SWI172-I14.x1d-t.m00001	GO:0006486	protein glycosylation
SWI172-K11.x1d-t.m00001	GO:0006629	lipid metabolic process
SWI172-K13.y1d-s.m00001	GO:0006508	proteolysis
SWI173-D23.x1d-t.m00001	GO:0055114	oxidation-reduction process
SWI173-G08.x1d-t.m00001	GO:0006904	vesicle docking involved in exocytosis
SWI173-G08.x1d-t.m00001	GO:0016192	vesicle-mediated transport
SWI173-K17.x1d-t.m00001	GO:0006355	regulation of transcription, DNA-dependent
SWI173-N10.y1d-s.m00001	GO:0055114	oxidation-reduction process
SWI174-A23.y1d-s.m00001	GO:0006468	protein phosphorylation
SWI174-B15.y1d-s.m00001	GO:0016310	phosphorylation
SWI174-B18.y1d-s.m00001	GO:0055085	transmembrane transport
SWI174-C08.y1d-s.m00001	GO:0006857	oligopeptide transport
SWI174-D15.y1d-s.m00001	GO:0006886	intracellular protein transport
SWI174-D15.y1d-s.m00001	GO:0016192	vesicle-mediated transport
SWI174-G01.y1d-s.m00001	GO:0006886	intracellular protein transport
SWI174-G01.y1d-s.m00001	GO:0006888	ER to Golgi vesicle-mediated transport
SWI174-I05.x1d-t.m00001	GO:0008152	metabolic process
SWI174-M22.x1d-t.m00001	GO:0006857	oligopeptide transport
SWI175-M14.y1d-s.m00002	GO:0006979	response to oxidative stress
SWI175-M14.y1d-s.m00002	GO:0055114	oxidation-reduction process
SWI175-N11.y1d-s.m00001	GO:0006412	translation
SWI175-P15.x1d-t.m00001	GO:0048544	recognition of pollen
SWI176-D18.y1d-s.m00001	GO:0006730	one-carbon metabolic process
SWI177-C12.y1d-s.m00001	GO:0046836	glycolipid transport
SWI177-C14.x1d-t.m00001	GO:0055114	oxidation-reduction process
SWI177-F14.x1d-t.m00001	GO:0006468	protein phosphorylation
SWI177-F15.y1d-s.m00001	GO:0044267	cellular protein metabolic process
SWI177-K01.y1d-s.m00001	GO:0009058	biosynthetic process
SWI177-K24.x1d-t.m00001	GO:0006857	oligopeptide transport
SWI177-L16.y1d-s.m00001	GO:0006629	lipid metabolic process
SWI177-O16.x1d-t.m00001	GO:0008152	metabolic process
SWI177-P23.y1d-s.m00001	GO:0055114	oxidation-reduction process
SWI178-B05.y1d-s.m00001	GO:0016125	sterol metabolic process
SWI178-B09.x1d-t.m00001	GO:0006468	protein phosphorylation
SWI178-E22.x1d-t.m00001	GO:0006807	nitrogen compound metabolic process
SWI178-E22.y1d-s.m00001	GO:0006886	intracellular protein transport
SWI178-E22.y1d-s.m00001	GO:0016192	vesicle-mediated transport
SWI178-I05.y1d-s.m00001	GO:0006097	glyoxylate cycle
SWI178-I18.x1d-t.m00001	GO:0055114	oxidation-reduction process
SWI178-L17.x1d-t.m00001	GO:0006520	cellular amino acid metabolic process
SWI178-L17.x1d-t.m00001	GO:0055114	oxidation-reduction process
SWI178-P08.x1d-t.m00001	GO:0006355	regulation of transcription, DNA-dependent
SWI178-P17.y1d-s.m00001	GO:0006568	tryptophan metabolic process
SWI178-P19.x1d-t.m00001	GO:0006487	protein N-linked glycosylation
SWI179-B01.y1d-s.m00001	GO:0006073	cellular glucan metabolic process
SWI179-B08.x1d-t.m00001	GO:0006629	lipid metabolic process
SWI179-C11.y1d-s.m00001	GO:0006355	regulation of transcription, DNA-dependent
SWI179-C20.y1d-s.m00001	GO:0006508	proteolysis
SWI179-D01.y1d-s.m00001	GO:0006520	cellular amino acid metabolic process
SWI179-D10.x1d-t.m00001	GO:0018342	protein prenylation
SWI179-E12.x1d-t.m00001	GO:0005975	carbohydrate metabolic process
SWI179-H12.y1d-s.m00001	GO:0006508	proteolysis
SWI179-H16.y1d-s.m00001	GO:0008152	metabolic process
SWI179-I23.x1d-t.m00001	GO:0009058	biosynthetic process
SWI179-L11.y1d-s.m00001	GO:0006355	regulation of transcription, DNA-dependent
SWI179-M14.x1d-t.m00001	GO:0006468	protein phosphorylation
SWI179-O16.y1d-s.m00001	GO:0006412	translation
SWI179-O21.x1d-t.m00001	GO:0008152	metabolic process
SWI179-P13.x1d-t.m00001	GO:0006468	protein phosphorylation
SWI18-A08.y1d-s.m00001	GO:0030244	cellulose biosynthetic process
SWI18-B05.y1d-s.m00001	GO:0055114	oxidation-reduction process
SWI18-B13.x1d-t.m00001	GO:0006071	glycerol metabolic process
SWI18-C06.x1d-t.m00001	GO:0006614	SRP-dependent cotranslational protein targeting to membrane
SWI18-D11.x1d-t.m00001	GO:0008152	metabolic process
SWI18-E22.y1d-s.m00001	GO:0006730	one-carbon metabolic process
SWI18-K04.y1d-s.m00001	GO:0055085	transmembrane transport
SWI18-L01.x1d-t.m00001	GO:0055114	oxidation-reduction process
SWI18-N13.x1d-t.m00001	GO:0006355	regulation of transcription, DNA-dependent
SWI18-O06.y1d-s.m00001	GO:0005975	carbohydrate metabolic process
SWI18-O17.y1d-s.m00001	GO:0044267	cellular protein metabolic process
SWI18-O20.y1d-s.m00001	GO:0055085	transmembrane transport
SWI180-A02.y1d-s.m00001	GO:0006412	translation
SWI180-A15.y1d-s.m00001	GO:0006281	DNA repair
SWI180-C03.x1d-t.m00001	GO:0006468	protein phosphorylation
SWI180-D04.y1d-s.m00001	GO:0005975	carbohydrate metabolic process
SWI180-D08.y1d-s.m00001	GO:0007047	cellular cell wall organization
SWI180-D08.y1d-s.m00001	GO:0030244	cellulose biosynthetic process
SWI180-D11.y1d-s.m00001	GO:0055085	transmembrane transport
SWI180-H11.x1d-t.m00001	GO:0006418	tRNA aminoacylation for protein translation
SWI180-M05.y1d-s.m00001	GO:0006979	response to oxidative stress
SWI180-M05.y1d-s.m00001	GO:0055114	oxidation-reduction process
SWI181-A24.y1d-s.m00001	GO:0043086	negative regulation of catalytic activity
SWI181-B02.y1d-s.m00001	GO:0006351	transcription, DNA-dependent
SWI181-D04.y1d-s.m00001	GO:0007165	signal transduction
SWI181-J15.y1d-s.m00001	GO:0006414	translational elongation
SWI181-K15.x1d-t.m00001	GO:0055114	oxidation-reduction process
SWI181-N16.x1d-t.m00001	GO:0006467	protein thiol-disulfide exchange
SWI181-N16.x1d-t.m00001	GO:0055114	oxidation-reduction process
SWI182-B04.y1d-s.m00001	GO:0009086	methionine biosynthetic process
SWI182-C04.y1d-s.m00001	GO:0006468	protein phosphorylation
SWI182-C06.y1d-s.m00001	GO:0045454	cell redox homeostasis
SWI182-C13.x1d-t.m00001	GO:0006812	cation transport
SWI182-C13.x1d-t.m00001	GO:0055085	transmembrane transport
SWI182-E09.y1d-s.m00001	GO:0006468	protein phosphorylation
SWI182-F09.x1d-t.m00001	GO:0055114	oxidation-reduction process
SWI182-G13.y1d-s.m00001	GO:0006468	protein phosphorylation
SWI182-G17.y1d-s.m00001	GO:0046373	L-arabinose metabolic process
SWI182-J02.y1d-s.m00001	GO:0006857	oligopeptide transport
SWI182-J18.y1d-s.m00001	GO:0006857	oligopeptide transport
SWI182-M11.x1d-t.m00001	GO:0006468	protein phosphorylation
SWI182-N21.y1d-s.m00001	GO:0006351	transcription, DNA-dependent
SWI182-N23.y1d-s.m00001	GO:0006457	protein folding
SWI182-N23.y1d-s.m00001	GO:0006950	response to stress
SWI183-B09.y1d-s.m00001	GO:0006355	regulation of transcription, DNA-dependent
SWI183-G24.y1d-s.m00001	GO:0016973	poly(A)+ mRNA export from nucleus
SWI183-I03.x1d-t.m00001	GO:0043631	RNA polyadenylation
SWI183-K15.y1d-s.m00001	GO:0055114	oxidation-reduction process
SWI183-N03.x1d-t.m00001	GO:0006508	proteolysis
SWI183-N03.y1d-s.m00001	GO:0009058	biosynthetic process
SWI184-C19.y1d-s.m00001	GO:0006629	lipid metabolic process
SWI184-G07.y1d-s.m00001	GO:0006886	intracellular protein transport
SWI184-G07.y1d-s.m00001	GO:0016192	vesicle-mediated transport
SWI184-H14.y1d-s.m00001	GO:0044267	cellular protein metabolic process
SWI184-I08.y1d-s.m00001	GO:0055114	oxidation-reduction process
SWI184-I12.x1d-t.m00001	GO:0008152	metabolic process
SWI184-M05.y1d-s.m00001	GO:0006886	intracellular protein transport
SWI184-M05.y1d-s.m00001	GO:0016192	vesicle-mediated transport
SWI184-O17.y1d-s.m00001	GO:0044237	cellular metabolic process
SWI184-P14.x1d-t.m00001	GO:0008152	metabolic process
SWI185-C07.x1d-t.m00001	GO:0008152	metabolic process
SWI185-I08.x1d-t.m00001	GO:0006468	protein phosphorylation
SWI185-J21.x1d-t.m00001	GO:0006468	protein phosphorylation
SWI185-N12.x1d-t.m00001	GO:0043086	negative regulation of catalytic activity
SWI185-P20.x1d-t.m00001	GO:0006334	nucleosome assembly
SWI186-C15.x1d-t.m00001	GO:0006886	intracellular protein transport
SWI186-C15.x1d-t.m00001	GO:0016192	vesicle-mediated transport
SWI186-D20.x1d-t.m00001	GO:0006810	transport
SWI186-D20.x1d-t.m00001	GO:0055085	transmembrane transport
SWI186-E23.x1d-t.m00001	GO:0008152	metabolic process
SWI186-F16.x1d-t.m00001	GO:0008152	metabolic process
SWI186-L22.y1d-s.m00001	GO:0055114	oxidation-reduction process
SWI186-N17.y1d-s.m00001	GO:0005975	carbohydrate metabolic process
SWI186-N20.y1d-s.m00001	GO:0055085	transmembrane transport
SWI186-P24.x1d-t.m00001	GO:0030001	metal ion transport
SWI187-F02.y1d-s.m00001	GO:0006355	regulation of transcription, DNA-dependent
SWI187-J14.y1d-s.m00001	GO:0008152	metabolic process
SWI188-C24.x1d-t.m00001	GO:0008152	metabolic process
SWI188-D08.x1d-t.m00001	GO:0008152	metabolic process
SWI188-F24.y1d-s.m00001	GO:0006468	protein phosphorylation
SWI188-G17.x1d-t.m00001	GO:0009416	response to light stimulus
SWI188-G23.x1d-t.m00001	GO:0005992	trehalose biosynthetic process
SWI188-K12.y1d-s.m00001	GO:0044237	cellular metabolic process
SWI188-L01.y1d-s.m00001	GO:0006457	protein folding
SWI188-L11.y1d-s.m00001	GO:0006468	protein phosphorylation
SWI188-L21.y1d-s.m00001	GO:0008152	metabolic process
SWI188-L21.y1d-s.m00001	GO:0055114	oxidation-reduction process
SWI188-N23.x1d-t.m00001	GO:0006487	protein N-linked glycosylation
SWI188-O16.y1d-s.m00001	GO:0009058	biosynthetic process
SWI188-O20.x1d-t.m00001	GO:0006508	proteolysis
SWI189-C10.x1d-t.m00001	GO:0006412	translation
SWI189-D01.x1d-t.m00001	GO:0006887	exocytosis
SWI189-F18.x1d-t.m00001	GO:0006468	protein phosphorylation
SWI189-I05.y1d-s.m00001	GO:0055085	transmembrane transport
SWI189-L08.y1d-s.m00001	GO:0006468	protein phosphorylation
SWI189-M11.y1d-s.m00001	GO:0006452	translational frameshifting
SWI189-M11.y1d-s.m00001	GO:0045901	positive regulation of translational elongation
SWI189-M11.y1d-s.m00001	GO:0045905	positive regulation of translational termination
SWI19-A10.y1d-s.m00001	GO:0006633	fatty acid biosynthetic process
SWI19-F23.y1d-s.m00001	GO:0006629	lipid metabolic process
SWI19-G14.y1d-s.m00001	GO:0009231	riboflavin biosynthetic process
SWI19-G19.x1d-t.m00001	GO:0009416	response to light stimulus
SWI19-O08.y1d-s.m00001	GO:0005975	carbohydrate metabolic process
SWI190-C11.x1d-t.m00001	GO:0005975	carbohydrate metabolic process
SWI190-D16.x1d-t.m00001	GO:0006568	tryptophan metabolic process
SWI190-G18.y1d-s.m00001	GO:0006468	protein phosphorylation
SWI190-K02.y1d-s.m00001	GO:0055085	transmembrane transport
SWI190-K10.x1d-t.m00001	GO:0006796	phosphate metabolic process
SWI190-K24.y1d-s.m00001	GO:0006468	protein phosphorylation
SWI190-L04.x1d-t.m00001	GO:0006468	protein phosphorylation
SWI190-N04.y1d-s.m00001	GO:0071805	potassium ion transmembrane transport
SWI190-O02.y1d-s.m00001	GO:0006508	proteolysis
SWI190-P23.x1d-t.m00001	GO:0006508	proteolysis
SWI191-B04.y1d-s.m00001	GO:0006468	protein phosphorylation
SWI191-B10.x1d-t.m00001	GO:0006468	protein phosphorylation
SWI191-C14.x1d-t.m00001	GO:0055085	transmembrane transport
SWI191-H19.x1d-t.m00001	GO:0006414	translational elongation
SWI191-N21.x1d-t.m00001	GO:0006351	transcription, DNA-dependent
SWI191-O09.x1d-t.m00001	GO:0055114	oxidation-reduction process
SWI191-O22.x1d-t.m00001	GO:0006096	glycolysis
SWI192-B24.x1d-t.m00001	GO:0006351	transcription, DNA-dependent
SWI192-F11.y1d-s.m00001	GO:0006351	transcription, DNA-dependent
SWI192-I18.y1d-s.m00001	GO:0055114	oxidation-reduction process
SWI192-K02.x1d-t.m00001	GO:0015979	photosynthesis
SWI192-L07.x1d-t.m00001	GO:0055114	oxidation-reduction process
SWI192-M07.y1d-s.m00001	GO:0015991	ATP hydrolysis coupled proton transport
SWI193-A02.x1d-t.m00001	GO:0006511	ubiquitin-dependent protein catabolic process
SWI193-A02.y1d-s.m00001	GO:0048544	recognition of pollen
SWI193-H16.y1d-s.m00001	GO:0055114	oxidation-reduction process
SWI193-M07.y1d-s.m00001	GO:0006468	protein phosphorylation
SWI193-M12.x1d-t.m00001	GO:0006468	protein phosphorylation
SWI193-N01.y1d-s.m00001	GO:0008152	metabolic process
SWI193-N15.y1d-s.m00001	GO:0006468	protein phosphorylation
SWI193-N19.y1d-s.m00001	GO:0006810	transport
SWI193-N19.y1d-s.m00001	GO:0055085	transmembrane transport
SWI193-O18.x1d-t.m00001	GO:0006511	ubiquitin-dependent protein catabolic process
SWI194-C07.x1d-t.m00001	GO:0006184	GTP catabolic process
SWI194-C07.x1d-t.m00001	GO:0051258	protein polymerization
SWI194-D12.y1d-s.m00001	GO:0006434	seryl-tRNA aminoacylation
SWI194-E03.x1d-t.m00001	GO:0006629	lipid metabolic process
SWI194-F21.x1d-t.m00001	GO:0006468	protein phosphorylation
SWI194-H16.y1d-s.m00001	GO:0006188	IMP biosynthetic process
SWI194-H21.y1d-s.m00001	GO:0006468	protein phosphorylation
SWI194-I04.x1d-t.m00001	GO:0043086	negative regulation of catalytic activity
SWI194-I20.y1d-s.m00001	GO:0055114	oxidation-reduction process
SWI194-K10.x1d-t.m00001	GO:0055114	oxidation-reduction process
SWI194-O09.x1d-t.m00001	GO:0006537	glutamate biosynthetic process
SWI194-O09.x1d-t.m00001	GO:0055114	oxidation-reduction process
SWI195-A06.x1d-t.m00001	GO:0006886	intracellular protein transport
SWI195-A06.x1d-t.m00001	GO:0016192	vesicle-mediated transport
SWI195-C09.y1d-s.m00001	GO:0055114	oxidation-reduction process
SWI195-C13.y1d-s.m00001	GO:0016042	lipid catabolic process
SWI195-E06.x1d-t.m00001	GO:0005975	carbohydrate metabolic process
SWI195-H19.y1d-s.m00001	GO:0006412	translation
SWI195-K18.y1d-s.m00001	GO:0005975	carbohydrate metabolic process
SWI195-M04.y1d-s.m00001	GO:0006355	regulation of transcription, DNA-dependent
SWI196-C15.y1d-s.m00001	GO:0006568	tryptophan metabolic process
SWI196-C19.x1d-t.m00001	GO:0008152	metabolic process
SWI196-K07.y1d-s.m00001	GO:0006633	fatty acid biosynthetic process
SWI196-K07.y1d-s.m00001	GO:0055114	oxidation-reduction process
SWI197-A07.y1d-s.m00001	GO:0006468	protein phosphorylation
SWI197-C03.y1d-s.m00001	GO:0006511	ubiquitin-dependent protein catabolic process
SWI197-H08.x1d-t.m00001	GO:0055114	oxidation-reduction process
SWI197-K23.y1d-s.m00001	GO:0006412	translation
SWI197-L11.y1d-s.m00001	GO:0006468	protein phosphorylation
SWI197-M02.y1d-s.m00001	GO:0006810	transport
SWI197-M03.x1d-t.m00001	GO:0006629	lipid metabolic process
SWI197-O09.x1d-t.m00001	GO:0055114	oxidation-reduction process
SWI197-O10.y1d-s.m00001	GO:0016226	iron-sulfur cluster assembly
SWI197-P23.y1d-s.m00001	GO:0071805	potassium ion transmembrane transport
SWI198-A17.x1d-t.m00001	GO:0006508	proteolysis
SWI198-A17.x1d-t.m00001	GO:0043086	negative regulation of catalytic activity
SWI198-B18.x1d-t.m00001	GO:0006508	proteolysis
SWI198-M18.x1d-t.m00001	GO:0006270	DNA-dependent DNA replication initiation
SWI199-A05.x1d-t.m00001	GO:0055114	oxidation-reduction process
SWI199-B07.y1d-s.m00001	GO:0006537	glutamate biosynthetic process
SWI199-B07.y1d-s.m00001	GO:0055114	oxidation-reduction process
SWI199-C01.x1d-t.m00001	GO:0055085	transmembrane transport
SWI199-C16.y1d-s.m00001	GO:0006355	regulation of transcription, DNA-dependent
SWI199-E06.y1d-s.m00001	GO:0006412	translation
SWI199-H01.x1d-t.m00001	GO:0043039	tRNA aminoacylation
SWI199-H18.x1d-t.m00001	GO:0044237	cellular metabolic process
SWI199-J04.x1d-t.m00001	GO:0006508	proteolysis
SWI199-J10.x1d-t.m00001	GO:0005975	carbohydrate metabolic process
SWI199-L01.x1d-t.m00001	GO:0006568	tryptophan metabolic process
SWI20-A11.y1d-s.m00001	GO:0030001	metal ion transport
SWI20-A11.y1d-s.m00001	GO:0055085	transmembrane transport
SWI20-B07.y1d-s.m00001	GO:0055114	oxidation-reduction process
SWI20-B09.y1d-s.m00001	GO:0006468	protein phosphorylation
SWI20-C05.x1d-t.m00001	GO:0008152	metabolic process
SWI20-D14.x1d-t.m00001	GO:0005975	carbohydrate metabolic process
SWI20-D14.y1d-s.m00001	GO:0005975	carbohydrate metabolic process
SWI20-D15.x1d-t.m00001	GO:0006468	protein phosphorylation
SWI20-D15.y1d-s.m00001	GO:0055114	oxidation-reduction process
SWI20-E17.x1d-t.m00001	GO:0006355	regulation of transcription, DNA-dependent
SWI20-E24.y1d-s.m00001	GO:0005975	carbohydrate metabolic process
SWI20-G06.x1d-t.m00001	GO:0006355	regulation of transcription, DNA-dependent
SWI20-G11.x1d-t.m00001	GO:0055114	oxidation-reduction process
SWI20-K13.x1d-t.m00001	GO:0006508	proteolysis
SWI20-P04.x1d-t.m00001	GO:0006418	tRNA aminoacylation for protein translation
SWI200-B22.y1d-s.m00001	GO:0006468	protein phosphorylation
SWI200-C14.x1d-t.m00001	GO:0006468	protein phosphorylation
SWI200-H02.x1d-t.m00001	GO:0008152	metabolic process
SWI200-M01.y1d-s.m00001	GO:0016998	cell wall macromolecule catabolic process
SWI200-P09.y1d-s.m00001	GO:0006633	fatty acid biosynthetic process
SWI200-P09.y1d-s.m00001	GO:0055114	oxidation-reduction process
SWI201-D10.x1d-t.m00001	GO:0006810	transport
SWI201-D10.x1d-t.m00001	GO:0055085	transmembrane transport
SWI201-E04.y1d-s.m00001	GO:0006438	valyl-tRNA aminoacylation
SWI201-F22.y1d-s.m00001	GO:0009058	biosynthetic process
SWI201-G24.x1d-t.m00001	GO:0006508	proteolysis
SWI201-I12.x1d-t.m00001	GO:0006308	DNA catabolic process
SWI201-O23.x1d-t.m00001	GO:0006511	ubiquitin-dependent protein catabolic process
SWI202-A18.y1d-s.m00001	GO:0008152	metabolic process
SWI202-C23.y1d-s.m00001	GO:0006468	protein phosphorylation
SWI202-G13.x1d-t.m00001	GO:0044267	cellular protein metabolic process
SWI202-G17.x1d-t.m00001	GO:0006886	intracellular protein transport
SWI202-G17.x1d-t.m00001	GO:0016192	vesicle-mediated transport
SWI202-K15.y1d-s.m00001	GO:0005975	carbohydrate metabolic process
SWI202-N10.y1d-s.m00001	GO:0071805	potassium ion transmembrane transport
SWI202-O13.y1d-s.m00001	GO:0005975	carbohydrate metabolic process
SWI203-B03.x1d-t.m00001	GO:0055114	oxidation-reduction process
SWI203-C09.y1d-s.m00001	GO:0006468	protein phosphorylation
SWI203-D11.x1d-t.m00001	GO:0006468	protein phosphorylation
SWI203-D23.x1d-t.m00001	GO:0055114	oxidation-reduction process
SWI203-F01.x1d-t.m00001	GO:0030244	cellulose biosynthetic process
SWI203-F16.y1d-s.m00001	GO:0006355	regulation of transcription, DNA-dependent
SWI203-K11.x1d-t.m00001	GO:0044237	cellular metabolic process
SWI203-K19.y1d-s.m00001	GO:0007165	signal transduction
SWI203-M04.x1d-t.m00001	GO:0055114	oxidation-reduction process
SWI203-O02.x1d-t.m00001	GO:0055085	transmembrane transport
SWI204-F16.x1d-t.m00001	GO:0055114	oxidation-reduction process
SWI204-K17.y1d-s.m00001	GO:0055114	oxidation-reduction process
SWI204-L21.y1d-s.m00001	GO:0009058	biosynthetic process
SWI204-O01.x1d-t.m00001	GO:0006260	DNA replication
SWI205-F17.x1d-t.m00001	GO:0006468	protein phosphorylation
SWI205-M07.y1d-s.m00001	GO:0008033	tRNA processing
SWI205-N12.y1d-s.m00001	GO:0006904	vesicle docking involved in exocytosis
SWI205-N12.y1d-s.m00001	GO:0016192	vesicle-mediated transport
SWI206-H11.y1d-s.m00001	GO:0055114	oxidation-reduction process
SWI206-H24.x1d-t.m00001	GO:0008152	metabolic process
SWI206-O10.y1d-s.m00001	GO:0006508	proteolysis
SWI207-E06.y1d-s.m00001	GO:0009611	response to wounding
SWI207-E07.y1d-s.m00001	GO:0006281	DNA repair
SWI207-E10.x1d-t.m00001	GO:0006857	oligopeptide transport
SWI207-H10.x1d-t.m00001	GO:0006355	regulation of transcription, DNA-dependent
SWI207-K17.x1d-t.m00001	GO:0006355	regulation of transcription, DNA-dependent
SWI207-M02.x1d-t.m00001	GO:0043086	negative regulation of catalytic activity
SWI208-C16.y1d-s.m00001	GO:0005975	carbohydrate metabolic process
SWI208-D04.y1d-s.m00001	GO:0006468	protein phosphorylation
SWI208-E14.x1d-t.m00001	GO:0006464	protein modification process
SWI208-L20.y1d-s.m00001	GO:0006468	protein phosphorylation
SWI208-O02.x1d-t.m00001	GO:0006468	protein phosphorylation
SWI209-B04.y1d-s.m00001	GO:0005975	carbohydrate metabolic process
SWI209-C20.x1d-t.m00001	GO:0006508	proteolysis
SWI209-D09.y1d-s.m00001	GO:0008152	metabolic process
SWI209-G02.y1d-s.m00001	GO:0006508	proteolysis
SWI209-G20.x1d-t.m00001	GO:0008152	metabolic process
SWI209-K04.x1d-t.m00001	GO:0046488	phosphatidylinositol metabolic process
SWI209-N22.x1d-t.m00001	GO:0044267	cellular protein metabolic process
SWI21-A18.y1d-s.m00001	GO:0044267	cellular protein metabolic process
SWI21-B16.x1d-t.m00001	GO:0006508	proteolysis
SWI21-C02.y1d-s.m00001	GO:0008152	metabolic process
SWI21-C06.y1d-s.m00001	GO:0006820	anion transport
SWI21-C06.y1d-s.m00001	GO:0044070	regulation of anion transport
SWI21-C06.y1d-s.m00001	GO:0055085	transmembrane transport
SWI21-E20.y1d-s.m00001	GO:0005975	carbohydrate metabolic process
SWI21-F01.x1d-t.m00001	GO:0006629	lipid metabolic process
SWI21-F02.x1d-t.m00001	GO:0006468	protein phosphorylation
SWI21-F06.y1d-s.m00001	GO:0006631	fatty acid metabolic process
SWI21-F06.y1d-s.m00001	GO:0055114	oxidation-reduction process
SWI21-F09.y1d-s.m00001	GO:0006886	intracellular protein transport
SWI21-F09.y1d-s.m00001	GO:0016192	vesicle-mediated transport
SWI21-F16.x1d-t.m00001	GO:0006412	translation
SWI21-G08.y1d-s.m00001	GO:0055114	oxidation-reduction process
SWI21-J07.x1d-t.m00001	GO:0006468	protein phosphorylation
SWI21-L21.x1d-t.m00001	GO:0044237	cellular metabolic process
SWI21-O09.y1d-s.m00001	GO:0009058	biosynthetic process
SWI21-P06.y1d-s.m00001	GO:0015937	coenzyme A biosynthetic process
SWI210-A11.y1d-s.m00001	GO:0006468	protein phosphorylation
SWI210-B10.y1d-s.m00001	GO:0007165	signal transduction
SWI210-C14.x1d-t.m00001	GO:0006099	tricarboxylic acid cycle
SWI210-C14.x1d-t.m00001	GO:0015977	carbon fixation
SWI210-E22.x1d-t.m00001	GO:0006468	protein phosphorylation
SWI210-H12.x1d-t.m00001	GO:0005975	carbohydrate metabolic process
SWI210-N03.y1d-s.m00001	GO:0006886	intracellular protein transport
SWI210-N03.y1d-s.m00001	GO:0016192	vesicle-mediated transport
SWI211-H08.y1d-s.m00001	GO:0006855	drug transmembrane transport
SWI211-H08.y1d-s.m00001	GO:0055085	transmembrane transport
SWI211-M02.y1d-s.m00001	GO:0006886	intracellular protein transport
SWI211-M02.y1d-s.m00001	GO:0016192	vesicle-mediated transport
SWI211-N09.y1d-s.m00001	GO:0006396	RNA processing
SWI211-O23.y1d-s.m00001	GO:0007205	activation of protein kinase C activity by G-protein coupled receptor protein signaling pathway
SWI212-F12.x1d-t.m00001	GO:0006631	fatty acid metabolic process
SWI212-F12.x1d-t.m00001	GO:0055114	oxidation-reduction process
SWI212-J22.y1d-s.m00001	GO:0006486	protein glycosylation
SWI212-M20.x1d-t.m00001	GO:0006730	one-carbon metabolic process
SWI212-O09.y1d-s.m00001	GO:0006364	rRNA processing
SWI213-B09.y1d-s.m00001	GO:0046836	glycolipid transport
SWI213-B17.x1d-t.m00001	GO:0008152	metabolic process
SWI213-C16.x1d-t.m00001	GO:0055114	oxidation-reduction process
SWI213-C18.x1d-t.m00001	GO:0055114	oxidation-reduction process
SWI213-D10.x1d-t.m00001	GO:0006633	fatty acid biosynthetic process
SWI213-D22.y1d-s.m00001	GO:0055114	oxidation-reduction process
SWI213-I07.y1d-s.m00001	GO:0006355	regulation of transcription, DNA-dependent
SWI213-I12.x1d-t.m00001	GO:0005975	carbohydrate metabolic process
SWI213-J23.y1d-s.m00001	GO:0006508	proteolysis
SWI213-K09.y1d-s.m00001	GO:0055114	oxidation-reduction process
SWI213-M02.x1d-t.m00001	GO:0006468	protein phosphorylation
SWI213-N12.y1d-s.m00001	GO:0005975	carbohydrate metabolic process
SWI213-O23.x1d-t.m00001	GO:0009611	response to wounding
SWI213-P10.x1d-t.m00001	GO:0006075	1,3-beta-D-glucan biosynthetic process
SWI214-C06.x1d-t.m00001	GO:0006468	protein phosphorylation
SWI214-F03.x1d-t.m00001	GO:0006032	chitin catabolic process
SWI214-F03.x1d-t.m00001	GO:0016998	cell wall macromolecule catabolic process
SWI214-I19.y1d-s.m00001	GO:0005975	carbohydrate metabolic process
SWI214-I23.y1d-s.m00001	GO:0044237	cellular metabolic process
SWI214-J07.x1d-t.m00001	GO:0006419	alanyl-tRNA aminoacylation
SWI214-N10.x1d-t.m00001	GO:0055114	oxidation-reduction process
SWI214-O10.y1d-s.m00001	GO:0006796	phosphate metabolic process
SWI215-E20.y1d-s.m00001	GO:0006887	exocytosis
SWI215-I03.y1d-s.m00001	GO:0005975	carbohydrate metabolic process
SWI215-I20.y1d-s.m00001	GO:0006071	glycerol metabolic process
SWI215-M11.y1d-s.m00001	GO:0008152	metabolic process
SWI215-N23.x1d-t.m00001	GO:0005975	carbohydrate metabolic process
SWI215-O23.x1d-t.m00001	GO:0055085	transmembrane transport
SWI216-A13.x1d-t.m00001	GO:0008152	metabolic process
SWI216-C03.y1d-s.m00001	GO:0006355	regulation of transcription, DNA-dependent
SWI216-D11.y1d-s.m00001	GO:0055114	oxidation-reduction process
SWI216-E03.y1d-s.m00001	GO:0044267	cellular protein metabolic process
SWI216-E22.y1d-s.m00001	GO:0008152	metabolic process
SWI216-F17.x1d-t.m00001	GO:0005975	carbohydrate metabolic process
SWI216-G08.x1d-t.m00001	GO:0006508	proteolysis
SWI216-H10.y1d-s.m00001	GO:0008152	metabolic process
SWI216-I18.x1d-t.m00001	GO:0015991	ATP hydrolysis coupled proton transport
SWI216-P22.y1d-s.m00001	GO:0006629	lipid metabolic process
SWI217-J20.x1d-t.m00001	GO:0006355	regulation of transcription, DNA-dependent
SWI217-N01.x1d-t.m00001	GO:0055085	transmembrane transport
SWI217-N02.y1d-s.m00001	GO:0006467	protein thiol-disulfide exchange
SWI217-N02.y1d-s.m00001	GO:0055114	oxidation-reduction process
SWI217-N12.x1d-t.m00001	GO:0006629	lipid metabolic process
SWI218-A02.x1d-t.m00001	GO:0008152	metabolic process
SWI218-A03.x1d-t.m00001	GO:0042742	defense response to bacterium
SWI218-A03.x1d-t.m00001	GO:0050832	defense response to fungus
SWI218-A08.x1d-t.m00001	GO:0006355	regulation of transcription, DNA-dependent
SWI218-B11.y1d-s.m00001	GO:0015991	ATP hydrolysis coupled proton transport
SWI218-B16.y1d-s.m00001	GO:0055085	transmembrane transport
SWI218-C09.y1d-s.m00001	GO:0006412	translation
SWI218-C17.x1d-t.m00001	GO:0006355	regulation of transcription, DNA-dependent
SWI218-C21.x1d-t.m00001	GO:0006810	transport
SWI218-E15.y1d-s.m00001	GO:0006096	glycolysis
SWI218-N08.y1d-s.m00001	GO:0044237	cellular metabolic process
SWI219-E12.y1d-s.m00001	GO:0009790	embryo development
SWI219-J07.y1d-s.m00001	GO:0006796	phosphate metabolic process
SWI219-J12.x1d-t.m00001	GO:0042546	cell wall biogenesis
SWI219-K07.x1d-t.m00001	GO:0008152	metabolic process
SWI219-M07.y1d-s.m00001	GO:0006886	intracellular protein transport
SWI219-M07.y1d-s.m00001	GO:0016192	vesicle-mediated transport
SWI219-N01.x1d-t.m00001	GO:0006508	proteolysis
SWI22-A02.y1d-s.m00001	GO:0006412	translation
SWI22-A04.y1d-s.m00001	GO:0006950	response to stress
SWI22-C05.x1d-t.m00001	GO:0009416	response to light stimulus
SWI22-D08.x1d-t.m00001	GO:0006629	lipid metabolic process
SWI22-E24.y1d-s.m00001	GO:0006412	translation
SWI22-F11.x1d-t.m00001	GO:0051258	protein polymerization
SWI22-J05.y1d-s.m00001	GO:0006457	protein folding
SWI22-J05.y1d-s.m00001	GO:0006950	response to stress
SWI22-P08.x1d-t.m00001	GO:0006355	regulation of transcription, DNA-dependent
SWI220-A19.x1d-t.m00001	GO:0006355	regulation of transcription, DNA-dependent
SWI220-B04.y1d-s.m00001	GO:0006979	response to oxidative stress
SWI220-B04.y1d-s.m00001	GO:0055114	oxidation-reduction process
SWI220-G17.x1d-t.m00001	GO:0006457	protein folding
SWI220-G17.x1d-t.m00001	GO:0006950	response to stress
SWI220-H14.y1d-s.m00001	GO:0016567	protein ubiquitination
SWI220-J06.x1d-t.m00001	GO:0006096	glycolysis
SWI220-J17.x1d-t.m00001	GO:0008152	metabolic process
SWI220-L04.x1d-t.m00001	GO:0006886	intracellular protein transport
SWI220-L04.x1d-t.m00001	GO:0016192	vesicle-mediated transport
SWI220-O04.y1d-s.m00001	GO:0006979	response to oxidative stress
SWI220-O04.y1d-s.m00001	GO:0055114	oxidation-reduction process
SWI220-O23.x1d-t.m00001	GO:0055114	oxidation-reduction process
SWI221-A19.x1d-t.m00001	GO:0006468	protein phosphorylation
SWI221-B03.x1d-t.m00001	GO:0006810	transport
SWI221-B23.y1d-s.m00001	GO:0055085	transmembrane transport
SWI221-C03.x1d-t.m00001	GO:0006979	response to oxidative stress
SWI221-C03.x1d-t.m00001	GO:0055114	oxidation-reduction process
SWI221-D02.y1d-s.m00001	GO:0006260	DNA replication
SWI221-E15.x1d-t.m00001	GO:0006508	proteolysis
SWI221-F08.y1d-s.m00001	GO:0006754	ATP biosynthetic process
SWI221-F08.y1d-s.m00001	GO:0006812	cation transport
SWI221-I16.x1d-t.m00001	GO:0006508	proteolysis
SWI221-M23.y1d-s.m00001	GO:0044267	cellular protein metabolic process
SWI221-N13.x1d-t.m00001	GO:0008652	cellular amino acid biosynthetic process
SWI221-O22.x1d-t.m00001	GO:0006508	proteolysis
SWI221-O24.x1d-t.m00001	GO:0055114	oxidation-reduction process
SWI221-P18.x1d-t.m00001	GO:0055085	transmembrane transport
SWI222-A20.y1d-s.m00001	GO:0006457	protein folding
SWI222-A20.y1d-s.m00001	GO:0006950	response to stress
SWI222-D22.y1d-s.m00001	GO:0046907	intracellular transport
SWI222-E09.x1d-t.m00001	GO:0006355	regulation of transcription, DNA-dependent
SWI222-J22.x1d-t.m00001	GO:0006810	transport
SWI222-L17.y1d-s.m00001	GO:0006412	translation
SWI222-O08.x1d-t.m00001	GO:0006298	mismatch repair
SWI222-P07.y1d-s.m00001	GO:0006486	protein glycosylation
SWI223-B14.x1d-t.m00001	GO:0006730	one-carbon metabolic process
SWI223-D24.y1d-s.m00001	GO:0005975	carbohydrate metabolic process
SWI224-D24.y1d-s.m00001	GO:0006270	DNA-dependent DNA replication initiation
SWI224-J04.x1d-t.m00001	GO:0006468	protein phosphorylation
SWI224-J12.y1d-s.m00001	GO:0043086	negative regulation of catalytic activity
SWI224-K01.x1d-t.m00001	GO:0016042	lipid catabolic process
SWI224-N03.y1d-s.m00001	GO:0015937	coenzyme A biosynthetic process
SWI225-H21.x1d-t.m00001	GO:0055114	oxidation-reduction process
SWI225-I15.y1d-s.m00001	GO:0006468	protein phosphorylation
SWI225-K09.y1d-s.m00001	GO:0055114	oxidation-reduction process
SWI225-K12.y1d-s.m00001	GO:0006629	lipid metabolic process
SWI226-A24.x1d-t.m00001	GO:0006544	glycine metabolic process
SWI226-A24.x1d-t.m00001	GO:0006563	L-serine metabolic process
SWI226-E07.x1d-t.m00001	GO:0055114	oxidation-reduction process
SWI226-F22.y1d-s.m00001	GO:0055114	oxidation-reduction process
SWI226-H12.x1d-t.m00001	GO:0055114	oxidation-reduction process
SWI226-J09.y1d-s.m00001	GO:0006810	transport
SWI226-K23.y1d-s.m00001	GO:0006857	oligopeptide transport
SWI226-L17.y1d-s.m00001	GO:0071805	potassium ion transmembrane transport
SWI226-M04.x1d-t.m00001	GO:0006355	regulation of transcription, DNA-dependent
SWI226-N12.y1d-s.m00001	GO:0006468	protein phosphorylation
SWI226-O16.x1d-t.m00001	GO:0006355	regulation of transcription, DNA-dependent
SWI227-A07.x1d-t.m00001	GO:0046168	glycerol-3-phosphate catabolic process
SWI227-A07.x1d-t.m00001	GO:0055114	oxidation-reduction process
SWI227-A13.x1d-t.m00001	GO:0006468	protein phosphorylation
SWI227-E05.x1d-t.m00001	GO:0048544	recognition of pollen
SWI227-E10.y1d-s.m00001	GO:0006464	protein modification process
SWI227-F10.y1d-s.m00001	GO:0006464	protein modification process
SWI227-K19.y1d-s.m00001	GO:0006355	regulation of transcription, DNA-dependent
SWI227-M04.x1d-t.m00001	GO:0009058	biosynthetic process
SWI227-M09.y1d-s.m00001	GO:0009073	aromatic amino acid family biosynthetic process
SWI227-N04.x1d-t.m00001	GO:0009058	biosynthetic process
SWI228-A14.y1d-s.m00001	GO:0006508	proteolysis
SWI228-B18.x1d-t.m00001	GO:0006468	protein phosphorylation
SWI228-G17.x1d-t.m00001	GO:0006979	response to oxidative stress
SWI228-G17.x1d-t.m00001	GO:0055114	oxidation-reduction process
SWI228-I03.x1d-t.m00001	GO:0008152	metabolic process
SWI228-I22.x1d-t.m00001	GO:0005975	carbohydrate metabolic process
SWI228-N14.y1d-s.m00001	GO:0015991	ATP hydrolysis coupled proton transport
SWI229-A18.x1d-t.m00001	GO:0008152	metabolic process
SWI229-G13.y1d-s.m00001	GO:0006468	protein phosphorylation
SWI229-H17.x1d-t.m00001	GO:0055114	oxidation-reduction process
SWI229-K04.y1d-s.m00001	GO:0006412	translation
SWI229-L07.y1d-s.m00001	GO:0005975	carbohydrate metabolic process
SWI229-P14.x1d-t.m00001	GO:0006537	glutamate biosynthetic process
SWI229-P14.x1d-t.m00001	GO:0055114	oxidation-reduction process
SWI23-D06.y1d-s.m00001	GO:0055085	transmembrane transport
SWI23-G11.x1d-t.m00001	GO:0006355	regulation of transcription, DNA-dependent
SWI23-G23.y1d-s.m00001	GO:0006694	steroid biosynthetic process
SWI23-G23.y1d-s.m00001	GO:0055114	oxidation-reduction process
SWI23-H02.x1d-t.m00001	GO:0042398	cellular modified amino acid biosynthetic process
SWI23-O07.y1d-s.m00001	GO:0055114	oxidation-reduction process
SWI230-C21.y1d-s.m00001	GO:0043086	negative regulation of catalytic activity
SWI230-D09.x1d-t.m00001	GO:0006418	tRNA aminoacylation for protein translation
SWI230-K24.x1d-t.m00001	GO:0006810	transport
SWI230-L10.y1d-s.m00001	GO:0055114	oxidation-reduction process
SWI230-L22.x1d-t.m00001	GO:0055114	oxidation-reduction process
SWI230-O14.y1d-s.m00001	GO:0005975	carbohydrate metabolic process
SWI231-A18.y1d-s.m00001	GO:0006508	proteolysis
SWI231-C18.y1d-s.m00001	GO:0006184	GTP catabolic process
SWI231-C18.y1d-s.m00001	GO:0051258	protein polymerization
SWI231-N15.y1d-s.m00001	GO:0055085	transmembrane transport
SWI232-F12.y1d-s.m00001	GO:0005975	carbohydrate metabolic process
SWI232-F14.x1d-t.m00001	GO:0006355	regulation of transcription, DNA-dependent
SWI232-H11.x1d-t.m00001	GO:0045454	cell redox homeostasis
SWI232-H15.y1d-s.m00001	GO:0006508	proteolysis
SWI232-I20.y1d-s.m00001	GO:0008152	metabolic process
SWI232-K16.y1d-s.m00001	GO:0006807	nitrogen compound metabolic process
SWI232-L24.y1d-s.m00001	GO:0006629	lipid metabolic process
SWI233-A10.x1d-t.m00001	GO:0055114	oxidation-reduction process
SWI233-D14.x1d-t.m00001	GO:0006355	regulation of transcription, DNA-dependent
SWI233-E17.x1d-t.m00001	GO:0006412	translation
SWI233-F10.y1d-s.m00001	GO:0006418	tRNA aminoacylation for protein translation
SWI233-F23.x1d-t.m00001	GO:0006355	regulation of transcription, DNA-dependent
SWI233-H18.x1d-t.m00001	GO:0008152	metabolic process
SWI233-I15.x1d-t.m00001	GO:0006468	protein phosphorylation
SWI233-N12.x1d-t.m00001	GO:0006887	exocytosis
SWI234-A13.x1d-t.m00001	GO:0006979	response to oxidative stress
SWI234-A13.x1d-t.m00001	GO:0055114	oxidation-reduction process
SWI234-G04.x1d-t.m00001	GO:0030001	metal ion transport
SWI234-G04.x1d-t.m00001	GO:0055085	transmembrane transport
SWI234-I02.y1d-s.m00001	GO:0006412	translation
SWI234-J12.y1d-s.m00001	GO:0008152	metabolic process
SWI234-P11.x1d-t.m00001	GO:0046836	glycolipid transport
SWI235-B14.y1d-s.m00001	GO:0044267	cellular protein metabolic process
SWI235-I23.y1d-s.m00001	GO:0030001	metal ion transport
SWI235-I23.y1d-s.m00001	GO:0055085	transmembrane transport
SWI235-K04.y1d-s.m00001	GO:0006629	lipid metabolic process
SWI235-M05.x1d-t.m00001	GO:0006810	transport
SWI235-O02.y1d-s.m00001	GO:0006807	nitrogen compound metabolic process
SWI235-P12.y1d-s.m00001	GO:0006468	protein phosphorylation
SWI236-A08.x1d-t.m00001	GO:0055114	oxidation-reduction process
SWI236-C20.y1d-s.m00001	GO:0006468	protein phosphorylation
SWI236-G08.x1d-t.m00001	GO:0006355	regulation of transcription, DNA-dependent
SWI236-G18.x1d-t.m00001	GO:0009058	biosynthetic process
SWI236-J12.y1d-s.m00001	GO:0006467	protein thiol-disulfide exchange
SWI236-J12.y1d-s.m00001	GO:0055114	oxidation-reduction process
SWI236-K24.x1d-t.m00001	GO:0006694	steroid biosynthetic process
SWI236-K24.x1d-t.m00001	GO:0055114	oxidation-reduction process
SWI236-L03.x1d-t.m00001	GO:0006468	protein phosphorylation
SWI236-N10.x1d-t.m00001	GO:0006355	regulation of transcription, DNA-dependent
SWI237-C01.y1d-s.m00001	GO:0006508	proteolysis
SWI237-F06.x1d-t.m00001	GO:0006511	ubiquitin-dependent protein catabolic process
SWI237-K08.x1d-t.m00001	GO:0006412	translation
SWI237-L22.y1d-s.m00001	GO:0005975	carbohydrate metabolic process
SWI237-M13.y1d-s.m00001	GO:0005992	trehalose biosynthetic process
SWI237-N11.x1d-t.m00001	GO:0042546	cell wall biogenesis
SWI237-P04.x1d-t.m00001	GO:0006468	protein phosphorylation
SWI237-P06.y1d-s.m00001	GO:0044267	cellular protein metabolic process
SWI237-P07.x1d-t.m00001	GO:0006468	protein phosphorylation
SWI238-A08.x1d-t.m00001	GO:0000226	microtubule cytoskeleton organization
SWI238-A09.y1d-s.m00001	GO:0006855	drug transmembrane transport
SWI238-A09.y1d-s.m00001	GO:0055085	transmembrane transport
SWI238-C07.y1d-s.m00001	GO:0044237	cellular metabolic process
SWI238-D19.y1d-s.m00001	GO:0006353	transcription termination, DNA-dependent
SWI238-E11.y1d-s.m00001	GO:0006467	protein thiol-disulfide exchange
SWI238-E11.y1d-s.m00001	GO:0055114	oxidation-reduction process
SWI238-F06.x1d-t.m00001	GO:0006886	intracellular protein transport
SWI238-F06.x1d-t.m00001	GO:0016192	vesicle-mediated transport
SWI238-G20.x1d-t.m00001	GO:0008652	cellular amino acid biosynthetic process
SWI238-H23.x1d-t.m00001	GO:0071805	potassium ion transmembrane transport
SWI238-I22.x1d-t.m00001	GO:0006886	intracellular protein transport
SWI238-O19.x1d-t.m00001	GO:0009231	riboflavin biosynthetic process
SWI239-K10.y1d-s.m00001	GO:0008152	metabolic process
SWI239-K10.y1d-s.m00001	GO:0055114	oxidation-reduction process
SWI239-M14.y1d-s.m00001	GO:0006952	defense response
SWI239-M14.y1d-s.m00001	GO:0009607	response to biotic stimulus
SWI239-N02.y1d-s.m00001	GO:0006284	base-excision repair
SWI239-O14.x1d-t.m00001	GO:0006418	tRNA aminoacylation for protein translation
SWI239-O18.y1d-s.m00001	GO:0005975	carbohydrate metabolic process
SWI24-A11.y1d-s.m00001	GO:0006487	protein N-linked glycosylation
SWI24-A13.y1d-s.m00001	GO:0051258	protein polymerization
SWI24-D18.y1d-s.m00001	GO:0006355	regulation of transcription, DNA-dependent
SWI24-G19.x1d-t.m00001	GO:0006260	DNA replication
SWI24-G19.x1d-t.m00001	GO:0055114	oxidation-reduction process
SWI24-H10.y1d-s.m00001	GO:0008152	metabolic process
SWI24-I20.y1d-s.m00001	GO:0006810	transport
SWI24-I20.y1d-s.m00001	GO:0055085	transmembrane transport
SWI24-K04.y1d-s.m00001	GO:0006468	protein phosphorylation
SWI24-N01.x1d-t.m00001	GO:0017148	negative regulation of translation
SWI240-D06.x1d-t.m00001	GO:0051603	proteolysis involved in cellular protein catabolic process
SWI240-D16.y1d-s.m00001	GO:0006807	nitrogen compound metabolic process
SWI240-G21.x1d-t.m00001	GO:0055085	transmembrane transport
SWI240-J17.y1d-s.m00001	GO:0006511	ubiquitin-dependent protein catabolic process
SWI240-L05.y1d-s.m00001	GO:0015991	ATP hydrolysis coupled proton transport
SWI240-M10.y1d-s.m00001	GO:0006855	drug transmembrane transport
SWI240-M10.y1d-s.m00001	GO:0055085	transmembrane transport
SWI240-P18.y1d-s.m00001	GO:0006810	transport
SWI240-P18.y1d-s.m00001	GO:0055085	transmembrane transport
SWI241-B02.y1d-s.m00001	GO:0006629	lipid metabolic process
SWI241-D04.y1d-s.m00001	GO:0044237	cellular metabolic process
SWI241-E06.x1d-t.m00001	GO:0071805	potassium ion transmembrane transport
SWI241-H07.x1d-t.m00001	GO:0030001	metal ion transport
SWI241-H23.y1d-s.m00001	GO:0006511	ubiquitin-dependent protein catabolic process
SWI241-K09.y1d-s.m00001	GO:0006355	regulation of transcription, DNA-dependent
SWI241-M04.x1d-t.m00001	GO:0055114	oxidation-reduction process
SWI241-P04.x1d-t.m00001	GO:0005975	carbohydrate metabolic process
SWI242-A13.x1d-t.m00001	GO:0005975	carbohydrate metabolic process
SWI242-C01.y1d-s.m00001	GO:0006265	DNA topological change
SWI242-F07.y1d-s.m00001	GO:0006468	protein phosphorylation
SWI242-J15.x1d-t.m00001	GO:0006886	intracellular protein transport
SWI242-L16.y1d-s.m00001	GO:0006979	response to oxidative stress
SWI242-L16.y1d-s.m00001	GO:0055114	oxidation-reduction process
SWI243-C19.y1d-s.m00001	GO:0006457	protein folding
SWI243-C19.y1d-s.m00001	GO:0006950	response to stress
SWI243-F07.x1d-t.m00001	GO:0006511	ubiquitin-dependent protein catabolic process
SWI243-I17.x1d-t.m00001	GO:0007264	small GTPase mediated signal transduction
SWI243-J07.x1d-t.m00001	GO:0009113	purine base biosynthetic process
SWI244-C13.y1d-s.m00001	GO:0008152	metabolic process
SWI244-C13.y1d-s.m00001	GO:0055114	oxidation-reduction process
SWI244-D18.x1d-t.m00001	GO:0005975	carbohydrate metabolic process
SWI244-F01.x1d-t.m00001	GO:0007165	signal transduction
SWI244-M15.x1d-t.m00001	GO:0006614	SRP-dependent cotranslational protein targeting to membrane
SWI245-A11.y1d-s.m00001	GO:0006468	protein phosphorylation
SWI245-F09.x1d-t.m00001	GO:0006355	regulation of transcription, DNA-dependent
SWI245-G02.y1d-s.m00001	GO:0006950	response to stress
SWI245-N05.x1d-t.m00001	GO:0008152	metabolic process
SWI246-E06.y1d-s.m00001	GO:0006796	phosphate metabolic process
SWI246-E24.y1d-s.m00001	GO:0006886	intracellular protein transport
SWI246-E24.y1d-s.m00001	GO:0016192	vesicle-mediated transport
SWI246-J01.y1d-s.m00001	GO:0008610	lipid biosynthetic process
SWI246-J10.x1d-t.m00001	GO:0006412	translation
SWI246-L08.x1d-t.m00001	GO:0009396	folic acid-containing compound biosynthetic process
SWI246-M15.y1d-s.m00001	GO:0008152	metabolic process
SWI247-B06.x1d-t.m00001	GO:0009058	biosynthetic process
SWI247-D10.y1d-s.m00001	GO:0055114	oxidation-reduction process
SWI247-E08.x1d-t.m00001	GO:0055114	oxidation-reduction process
SWI247-F23.y1d-s.m00001	GO:0008299	isoprenoid biosynthetic process
SWI247-G02.y1d-s.m00001	GO:0009231	riboflavin biosynthetic process
SWI247-G13.y1d-s.m00001	GO:0006468	protein phosphorylation
SWI247-H01.x1d-t.m00001	GO:0008299	isoprenoid biosynthetic process
SWI247-L08.y1d-s.m00001	GO:0033014	tetrapyrrole biosynthetic process
SWI247-L08.y1d-s.m00001	GO:0055114	oxidation-reduction process
SWI247-M24.y1d-s.m00001	GO:0055114	oxidation-reduction process
SWI248-A06.y1d-s.m00001	GO:0006468	protein phosphorylation
SWI248-A22.x1d-t.m00001	GO:0055114	oxidation-reduction process
SWI248-B20.y1d-s.m00001	GO:0006886	intracellular protein transport
SWI248-B20.y1d-s.m00001	GO:0016192	vesicle-mediated transport
SWI248-G12.x1d-t.m00001	GO:0006812	cation transport
SWI248-G12.x1d-t.m00001	GO:0055085	transmembrane transport
SWI248-G18.x1d-t.m00001	GO:0071805	potassium ion transmembrane transport
SWI248-G21.y1d-s.m00001	GO:0006457	protein folding
SWI248-H01.x1d-t.m00001	GO:0008152	metabolic process
SWI248-H23.x1d-t.m00001	GO:0006511	ubiquitin-dependent protein catabolic process
SWI248-N23.y1d-s.m00001	GO:0006355	regulation of transcription, DNA-dependent
SWI249-F18.x1d-t.m00001	GO:0016042	lipid catabolic process
SWI249-G04.x1d-t.m00001	GO:0005992	trehalose biosynthetic process
SWI249-G18.y1d-s.m00001	GO:0006508	proteolysis
SWI249-H04.x1d-t.m00001	GO:0008152	metabolic process
SWI249-H04.x1d-t.m00001	GO:0055114	oxidation-reduction process
SWI249-L17.y1d-s.m00001	GO:0009308	amine metabolic process
SWI249-L17.y1d-s.m00001	GO:0055114	oxidation-reduction process
SWI249-P16.x1d-t.m00001	GO:0006364	rRNA processing
SWI25-B08.y1d-s.m00001	GO:0006730	one-carbon metabolic process
SWI25-B10.x1d-t.m00001	GO:0009058	biosynthetic process
SWI25-B21.y1d-s.m00001	GO:0000154	rRNA modification
SWI25-D02.x1d-t.m00001	GO:0006730	one-carbon metabolic process
SWI25-E11.y1d-s.m00001	GO:0055114	oxidation-reduction process
SWI25-F09.y1d-s.m00001	GO:0009094	L-phenylalanine biosynthetic process
SWI25-K18.x1d-t.m00001	GO:0055114	oxidation-reduction process
SWI25-O13.y1d-s.m00001	GO:0008152	metabolic process
SWI250-D12.y1d-s.m00001	GO:0006476	protein deacetylation
SWI250-F09.y1d-s.m00001	GO:0006355	regulation of transcription, DNA-dependent
SWI250-F10.y1d-s.m00001	GO:0043461	proton-transporting ATP synthase complex assembly
SWI250-G11.x1d-t.m00002	GO:0006621	protein retention in ER lumen
SWI250-K21.y1d-s.m00001	GO:0009058	biosynthetic process
SWI250-L21.x1d-t.m00001	GO:0006886	intracellular protein transport
SWI250-L21.x1d-t.m00001	GO:0016192	vesicle-mediated transport
SWI250-M02.y1d-s.m00001	GO:0006855	drug transmembrane transport
SWI250-M02.y1d-s.m00001	GO:0055085	transmembrane transport
SWI250-N09.x1d-t.m00001	GO:0016192	vesicle-mediated transport
SWI250-P08.y1d-s.m00001	GO:0007186	G-protein coupled receptor protein signaling pathway
SWI251-A02.y1d-s.m00001	GO:0008219	cell death
SWI251-B16.x1d-t.m00001	GO:0006468	protein phosphorylation
SWI251-E24.x1d-t.m00001	GO:0005992	trehalose biosynthetic process
SWI251-F14.x1d-t.m00001	GO:0008152	metabolic process
SWI251-G05.x1d-t.m00001	GO:0006468	protein phosphorylation
SWI251-L18.x1d-t.m00001	GO:0006979	response to oxidative stress
SWI251-L18.x1d-t.m00001	GO:0055114	oxidation-reduction process
SWI252-F18.y1d-s.m00001	GO:0008610	lipid biosynthetic process
SWI252-G21.x1d-t.m00001	GO:0006629	lipid metabolic process
SWI252-G21.x1d-t.m00001	GO:0035556	intracellular signal transduction
SWI252-H15.y1d-s.m00001	GO:0006468	protein phosphorylation
SWI252-L11.y1d-s.m00001	GO:0055114	oxidation-reduction process
SWI252-O08.x1d-t.m00001	GO:0006355	regulation of transcription, DNA-dependent
SWI252-P07.y1d-s.m00001	GO:0006457	protein folding
SWI252-P07.y1d-s.m00001	GO:0006950	response to stress
SWI253-A09.y1d-s.m00001	GO:0006511	ubiquitin-dependent protein catabolic process
SWI253-F12.x1d-t.m00001	GO:0030244	cellulose biosynthetic process
SWI253-G06.x1d-t.m00001	GO:0006355	regulation of transcription, DNA-dependent
SWI253-J07.y1d-s.m00001	GO:0055114	oxidation-reduction process
SWI254-A23.x1d-t.m00001	GO:0006468	protein phosphorylation
SWI254-B05.x1d-t.m00001	GO:0007264	small GTPase mediated signal transduction
SWI254-F09.x1d-t.m00001	GO:0006284	base-excision repair
SWI254-G01.y1d-s.m00001	GO:0005975	carbohydrate metabolic process
SWI254-G17.x1d-t.m00001	GO:0008152	metabolic process
SWI254-J21.x1d-t.m00001	GO:0006139	nucleobase, nucleoside, nucleotide and nucleic acid metabolic process
SWI254-K03.x1d-t.m00001	GO:0008152	metabolic process
SWI254-K15.x1d-t.m00001	GO:0006508	proteolysis
SWI254-O09.y1d-s.m00001	GO:0015031	protein transport
SWI255-A03.y1d-s.m00001	GO:0008152	metabolic process
SWI255-A19.x1d-t.m00001	GO:0008152	metabolic process
SWI255-C07.x1d-t.m00001	GO:0044267	cellular protein metabolic process
SWI255-J03.x1d-t.m00001	GO:0006508	proteolysis
SWI255-O06.x1d-t.m00001	GO:0006468	protein phosphorylation
SWI256-B21.y1d-s.m00001	GO:0006887	exocytosis
SWI256-D20.y1d-s.m00001	GO:0006468	protein phosphorylation
SWI256-E06.x1d-t.m00001	GO:0006511	ubiquitin-dependent protein catabolic process
SWI256-J06.x1d-t.m00001	GO:0006468	protein phosphorylation
SWI256-M11.x1d-t.m00001	GO:0006886	intracellular protein transport
SWI256-M11.x1d-t.m00001	GO:0016192	vesicle-mediated transport
SWI256-P22.x1d-t.m00001	GO:0006355	regulation of transcription, DNA-dependent
SWI257-G01.x1d-t.m00001	GO:0006355	regulation of transcription, DNA-dependent
SWI257-I05.x1d-t.m00001	GO:0006952	defense response
SWI257-I05.x1d-t.m00001	GO:0009607	response to biotic stimulus
SWI257-J04.y1d-s.m00001	GO:0006468	protein phosphorylation
SWI257-M04.y1d-s.m00001	GO:0006633	fatty acid biosynthetic process
SWI257-M15.x1d-t.m00001	GO:0006633	fatty acid biosynthetic process
SWI257-M15.x1d-t.m00001	GO:0055114	oxidation-reduction process
SWI257-M19.x1d-t.m00001	GO:0006629	lipid metabolic process
SWI258-A10.y1d-s.m00001	GO:0008152	metabolic process
SWI258-E09.x1d-t.m00001	GO:0008152	metabolic process
SWI258-H15.y1d-s.m00001	GO:0005975	carbohydrate metabolic process
SWI258-L13.x1d-t.m00001	GO:0006281	DNA repair
SWI258-L13.x1d-t.m00001	GO:0006355	regulation of transcription, DNA-dependent
SWI259-C09.y1d-s.m00001	GO:0042545	cell wall modification
SWI259-F05.y1d-s.m00001	GO:0005975	carbohydrate metabolic process
SWI259-F11.y1d-s.m00001	GO:0009416	response to light stimulus
SWI259-G19.x1d-t.m00001	GO:0015746	citrate transport
SWI259-G19.x1d-t.m00001	GO:0055085	transmembrane transport
SWI259-I16.y1d-s.m00001	GO:0055114	oxidation-reduction process
SWI259-M23.x1d-t.m00001	GO:0006511	ubiquitin-dependent protein catabolic process
SWI26-D02.y1d-s.m00001	GO:0007165	signal transduction
SWI26-G21.x1d-t.m00001	GO:0009790	embryo development
SWI26-I15.x1d-t.m00001	GO:0006468	protein phosphorylation
SWI26-J19.y1d-s.m00001	GO:0006468	protein phosphorylation
SWI26-L04.y1d-s.m00001	GO:0008152	metabolic process
SWI26-N01.y1d-s.m00001	GO:0005975	carbohydrate metabolic process
SWI26-O11.x1d-t.m00001	GO:0008152	metabolic process
SWI26-O16.x1d-t.m00001	GO:0006796	phosphate metabolic process
SWI260-A13.x1d-t.m00001	GO:0055114	oxidation-reduction process
SWI260-F16.y1d-s.m00001	GO:0006412	translation
SWI260-O14.x1d-t.m00001	GO:0008152	metabolic process
SWI260-P12.x1d-t.m00001	GO:0006511	ubiquitin-dependent protein catabolic process
SWI261-D23.x1d-t.m00001	GO:0006629	lipid metabolic process
SWI261-K10.x1d-t.m00001	GO:0006184	GTP catabolic process
SWI261-K10.x1d-t.m00001	GO:0051258	protein polymerization
SWI261-L16.x1d-t.m00001	GO:0006071	glycerol metabolic process
SWI261-M02.x1d-t.m00001	GO:0009058	biosynthetic process
SWI261-N21.y1d-s.m00001	GO:0008152	metabolic process
SWI262-C16.x1d-t.m00001	GO:0006468	protein phosphorylation
SWI262-D12.y1d-s.m00001	GO:0000272	polysaccharide catabolic process
SWI262-H14.y1d-s.m00001	GO:0005975	carbohydrate metabolic process
SWI262-I13.y1d-s.m00001	GO:0055114	oxidation-reduction process
SWI262-K11.x1d-t.m00001	GO:0009987	cellular process
SWI263-E02.x1d-t.m00001	GO:0006820	anion transport
SWI263-E02.x1d-t.m00001	GO:0044070	regulation of anion transport
SWI263-E02.x1d-t.m00001	GO:0055085	transmembrane transport
SWI263-K07.y1d-s.m00001	GO:0005975	carbohydrate metabolic process
SWI263-K10.x1d-t.m00001	GO:0008152	metabolic process
SWI263-L03.y1d-s.m00001	GO:0006165	nucleoside diphosphate phosphorylation
SWI263-L03.y1d-s.m00001	GO:0006183	GTP biosynthetic process
SWI263-L03.y1d-s.m00001	GO:0006228	UTP biosynthetic process
SWI263-L03.y1d-s.m00001	GO:0006241	CTP biosynthetic process
SWI263-N02.x1d-t.m00001	GO:0006468	protein phosphorylation
SWI263-P02.y1d-s.m00001	GO:0006904	vesicle docking involved in exocytosis
SWI263-P02.y1d-s.m00001	GO:0016192	vesicle-mediated transport
SWI264-A20.x1d-t.m00001	GO:0009058	biosynthetic process
SWI264-B12.y1d-s.m00001	GO:0006468	protein phosphorylation
SWI264-H02.x1d-t.m00001	GO:0006308	DNA catabolic process
SWI264-H12.x1d-t.m00001	GO:0005975	carbohydrate metabolic process
SWI264-H20.x1d-t.m00001	GO:0006413	translational initiation
SWI264-I13.y1d-s.m00001	GO:0006508	proteolysis
SWI27-C03.x1d-t.m00001	GO:0055085	transmembrane transport
SWI27-C10.x1d-t.m00001	GO:0006412	translation
SWI27-D16.y1d-s.m00001	GO:0006614	SRP-dependent cotranslational protein targeting to membrane
SWI27-D18.x1d-t.m00001	GO:0008152	metabolic process
SWI27-H12.y1d-s.m00001	GO:0005975	carbohydrate metabolic process
SWI27-H16.x1d-t.m00001	GO:0055114	oxidation-reduction process
SWI27-K14.y1d-s.m00001	GO:0006412	translation
SWI27-M07.y1d-s.m00001	GO:0006355	regulation of transcription, DNA-dependent
SWI28-A15.y1d-s.m00001	GO:0006468	protein phosphorylation
SWI28-J07.y1d-s.m00001	GO:0006357	regulation of transcription from RNA polymerase II promoter
SWI28-J14.y1d-s.m00001	GO:0006096	glycolysis
SWI28-K07.y1d-s.m00001	GO:0006629	lipid metabolic process
SWI28-M13.x1d-t.m00001	GO:0055114	oxidation-reduction process
SWI28-N21.y1d-s.m00001	GO:0005975	carbohydrate metabolic process
SWI28-P22.x1d-t.m00001	GO:0006508	proteolysis
SWI29-E21.y1d-s.m00001	GO:0055114	oxidation-reduction process
SWI29-F10.y1d-s.m00001	GO:0006810	transport
SWI29-F10.y1d-s.m00001	GO:0055085	transmembrane transport
SWI29-I15.y1d-s.m00001	GO:0016192	vesicle-mediated transport
SWI29-K08.x1d-t.m00001	GO:0006468	protein phosphorylation
SWI30-A15.x1d-t.m00001	GO:0006468	protein phosphorylation
SWI30-C05.x1d-t.m00001	GO:0006810	transport
SWI30-C05.x1d-t.m00001	GO:0055085	transmembrane transport
SWI30-C06.x1d-t.m00001	GO:0006468	protein phosphorylation
SWI30-D06.y1d-s.m00001	GO:0006887	exocytosis
SWI30-E20.x1d-t.m00001	GO:0008152	metabolic process
SWI30-I16.x1d-t.m00001	GO:0055114	oxidation-reduction process
SWI30-O10.y1d-s.m00001	GO:0006629	lipid metabolic process
SWI30-P01.x1d-t.m00001	GO:0006413	translational initiation
SWI30-P11.y1d-s.m00001	GO:0015986	ATP synthesis coupled proton transport
SWI31-F20.y1d-s.m00001	GO:0006355	regulation of transcription, DNA-dependent
SWI31-G19.y1d-s.m00001	GO:0006412	translation
SWI31-H18.y1d-s.m00001	GO:0009416	response to light stimulus
SWI31-K05.y1d-s.m00001	GO:0045454	cell redox homeostasis
SWI31-M12.x1d-t.m00001	GO:0055085	transmembrane transport
SWI31-M13.y1d-s.m00001	GO:0006468	protein phosphorylation
SWI32-E23.x1d-t.m00001	GO:0006468	protein phosphorylation
SWI32-I12.y1d-s.m00001	GO:0006887	exocytosis
SWI32-I24.y1d-s.m00001	GO:0005975	carbohydrate metabolic process
SWI32-K18.x1d-t.m00001	GO:0006184	GTP catabolic process
SWI32-K18.x1d-t.m00001	GO:0051258	protein polymerization
SWI32-N19.y1d-s.m00001	GO:0019538	protein metabolic process
SWI32-P01.x1d-t.m00001	GO:0006633	fatty acid biosynthetic process
SWI32-P01.x1d-t.m00001	GO:0055114	oxidation-reduction process
SWI32-P09.y1d-s.m00001	GO:0045454	cell redox homeostasis
SWI33-B05.x1d-t.m00001	GO:0006468	protein phosphorylation
SWI33-B09.y1d-s.m00001	GO:0044237	cellular metabolic process
SWI33-D18.y1d-s.m00001	GO:0009058	biosynthetic process
SWI33-H07.x1d-t.m00001	GO:0006139	nucleobase, nucleoside, nucleotide and nucleic acid metabolic process
SWI33-K08.y1d-s.m00001	GO:0006418	tRNA aminoacylation for protein translation
SWI33-K13.x1d-t.m00001	GO:0055114	oxidation-reduction process
SWI34-E16.y1d-s.m00001	GO:0006820	anion transport
SWI34-E16.y1d-s.m00001	GO:0044070	regulation of anion transport
SWI34-E16.y1d-s.m00001	GO:0055085	transmembrane transport
SWI34-G15.x1d-t.m00001	GO:0015937	coenzyme A biosynthetic process
SWI34-I11.x1d-t.m00001	GO:0055114	oxidation-reduction process
SWI34-L18.y1d-s.m00001	GO:0006904	vesicle docking involved in exocytosis
SWI34-L18.y1d-s.m00001	GO:0016192	vesicle-mediated transport
SWI34-N11.y1d-s.m00001	GO:0006355	regulation of transcription, DNA-dependent
SWI34-N16.x1d-t.m00001	GO:0006887	exocytosis
SWI34-O03.y1d-s.m00001	GO:0006886	intracellular protein transport
SWI34-O03.y1d-s.m00001	GO:0016192	vesicle-mediated transport
SWI34-P07.x1d-t.m00001	GO:0055114	oxidation-reduction process
SWI35-B11.y1d-s.m00001	GO:0042546	cell wall biogenesis
SWI35-C17.x1d-t.m00001	GO:0006457	protein folding
SWI35-C17.x1d-t.m00001	GO:0006950	response to stress
SWI35-F13.x1d-t.m00001	GO:0005975	carbohydrate metabolic process
SWI35-G20.y1d-s.m00001	GO:0006355	regulation of transcription, DNA-dependent
SWI35-H11.y1d-s.m00001	GO:0006298	mismatch repair
SWI35-J07.x1d-t.m00001	GO:0006796	phosphate metabolic process
SWI35-M07.y1d-s.m00001	GO:0008152	metabolic process
SWI35-M13.x1d-t.m00001	GO:0033014	tetrapyrrole biosynthetic process
SWI35-M13.x1d-t.m00001	GO:0055114	oxidation-reduction process
SWI35-M20.x1d-t.m00001	GO:0006468	protein phosphorylation
SWI35-O12.y1d-s.m00001	GO:0009231	riboflavin biosynthetic process
SWI35-P21.x1d-t.m00001	GO:0055114	oxidation-reduction process
SWI36-A12.y1d-s.m00001	GO:0006096	glycolysis
SWI36-B11.y1d-s.m00001	GO:0006952	defense response
SWI36-D04.y1d-s.m00001	GO:0006260	DNA replication
SWI36-J13.x1d-t.m00001	GO:0007165	signal transduction
SWI36-L14.y1d-s.m00001	GO:0006887	exocytosis
SWI36-M23.y1d-s.m00001	GO:0006468	protein phosphorylation
SWI37-A22.y1d-s.m00001	GO:0007165	signal transduction
SWI37-B23.y1d-s.m00001	GO:0030244	cellulose biosynthetic process
SWI37-D13.y1d-s.m00001	GO:0006508	proteolysis
SWI37-D15.y1d-s.m00001	GO:0006511	ubiquitin-dependent protein catabolic process
SWI37-E13.y1d-s.m00001	GO:0006355	regulation of transcription, DNA-dependent
SWI37-G21.x1d-t.m00001	GO:0005975	carbohydrate metabolic process
SWI37-H19.y1d-s.m00001	GO:0008152	metabolic process
SWI37-H23.y1d-s.m00001	GO:0006071	glycerol metabolic process
SWI37-L08.y1d-s.m00001	GO:0008152	metabolic process
SWI37-M19.x1d-t.m00001	GO:0055085	transmembrane transport
SWI38-F17.y1d-s.m00001	GO:0051258	protein polymerization
SWI38-I07.y1d-s.m00001	GO:0006508	proteolysis
SWI38-I16.x1d-t.m00001	GO:0006820	anion transport
SWI38-I16.x1d-t.m00001	GO:0044070	regulation of anion transport
SWI38-I16.x1d-t.m00001	GO:0055085	transmembrane transport
SWI38-J11.x1d-t.m00001	GO:0006857	oligopeptide transport
SWI38-O12.y1d-s.m00001	GO:0006351	transcription, DNA-dependent
SWI39-A15.y1d-s.m00001	GO:0006508	proteolysis
SWI39-A22.x1d-t.m00001	GO:0006468	protein phosphorylation
SWI39-C12.y1d-s.m00001	GO:0006468	protein phosphorylation
SWI39-G04.x1d-t.m00001	GO:0044267	cellular protein metabolic process
SWI39-I14.x1d-t.m00001	GO:0006468	protein phosphorylation
SWI39-J04.y1d-s.m00001	GO:0055114	oxidation-reduction process
SWI39-J07.x1d-t.m00001	GO:0006744	ubiquinone biosynthetic process
SWI39-J20.y1d-s.m00001	GO:0008610	lipid biosynthetic process
SWI39-N08.x1d-t.m00001	GO:0055114	oxidation-reduction process
SWI39-P16.y1d-s.m00001	GO:0008152	metabolic process
SWI40-B20.y1d-s.m00001	GO:0008152	metabolic process
SWI40-B22.x1d-t.m00001	GO:0005975	carbohydrate metabolic process
SWI40-G11.y1d-s.m00001	GO:0006438	valyl-tRNA aminoacylation
SWI40-N03.x1d-t.m00001	GO:0017004	cytochrome complex assembly
SWI40-N03.x1d-t.m00001	GO:0055114	oxidation-reduction process
SWI40-O02.y1d-s.m00001	GO:0006420	arginyl-tRNA aminoacylation
SWI41-B15.y1d-s.m00001	GO:0006508	proteolysis
SWI41-D05.y1d-s.m00001	GO:0008152	metabolic process
SWI41-D14.x1d-t.m00001	GO:0006355	regulation of transcription, DNA-dependent
SWI41-E03.x1d-t.m00001	GO:0006184	GTP catabolic process
SWI41-E03.x1d-t.m00001	GO:0051258	protein polymerization
SWI41-E08.y1d-s.m00001	GO:0009089	lysine biosynthetic process via diaminopimelate
SWI41-E08.y1d-s.m00001	GO:0055114	oxidation-reduction process
SWI41-I03.y1d-s.m00001	GO:0006508	proteolysis
SWI41-L16.x1d-t.m00001	GO:0006412	translation
SWI41-O01.y1d-s.m00001	GO:0006508	proteolysis
SWI42-B11.x1d-t.m00001	GO:0044237	cellular metabolic process
SWI42-C17.y1d-s.m00001	GO:0006289	nucleotide-excision repair
SWI42-G11.y1d-s.m00001	GO:0015969	guanosine tetraphosphate metabolic process
SWI42-I18.y1d-s.m00001	GO:0006979	response to oxidative stress
SWI42-I18.y1d-s.m00001	GO:0055114	oxidation-reduction process
SWI42-I21.x1d-t.m00001	GO:0006506	GPI anchor biosynthetic process
SWI42-J20.x1d-t.m00001	GO:0005975	carbohydrate metabolic process
SWI42-M08.x1d-t.m00001	GO:0006511	ubiquitin-dependent protein catabolic process
SWI43-A18.y1d-s.m00001	GO:0008610	lipid biosynthetic process
SWI43-H12.y1d-s.m00001	GO:0006857	oligopeptide transport
SWI43-L12.y1d-s.m00001	GO:0006614	SRP-dependent cotranslational protein targeting to membrane
SWI43-L22.x1d-t.m00001	GO:0005975	carbohydrate metabolic process
SWI43-M03.x1d-t.m00001	GO:0055114	oxidation-reduction process
SWI44-B14.x1d-t.m00001	GO:0005975	carbohydrate metabolic process
SWI44-C19.y1d-s.m00001	GO:0006886	intracellular protein transport
SWI44-C19.y1d-s.m00001	GO:0016192	vesicle-mediated transport
SWI44-F05.x1d-t.m00001	GO:0006396	RNA processing
SWI44-G13.x1d-t.m00001	GO:0055114	oxidation-reduction process
SWI44-J09.x1d-t.m00001	GO:0006468	protein phosphorylation
SWI44-L04.y1d-s.m00001	GO:0006468	protein phosphorylation
SWI44-M18.y1d-s.m00001	GO:0006355	regulation of transcription, DNA-dependent
SWI44-N15.y1d-s.m00001	GO:0006260	DNA replication
SWI44-N15.y1d-s.m00001	GO:0055114	oxidation-reduction process
SWI44-N20.x1d-t.m00001	GO:0055114	oxidation-reduction process
SWI44-P10.x1d-t.m00001	GO:0006468	protein phosphorylation
SWI44-P13.y1d-s.m00001	GO:0006810	transport
SWI44-P13.y1d-s.m00001	GO:0055085	transmembrane transport
SWI45-A13.y1d-s.m00001	GO:0009058	biosynthetic process
SWI45-F03.x1d-t.m00001	GO:0006355	regulation of transcription, DNA-dependent
SWI45-I14.y1d-s.m00001	GO:0044267	cellular protein metabolic process
SWI45-J02.y1d-s.m00001	GO:0006355	regulation of transcription, DNA-dependent
SWI45-K13.y1d-s.m00001	GO:0006412	translation
SWI45-O17.y1d-s.m00001	GO:0006457	protein folding
SWI46-F18.x1d-t.m00001	GO:0005992	trehalose biosynthetic process
SWI46-I15.y1d-s.m00001	GO:0006396	RNA processing
SWI46-K15.x1d-t.m00001	GO:0006470	protein dephosphorylation
SWI46-N01.x1d-t.m00001	GO:0006418	tRNA aminoacylation for protein translation
SWI46-N02.x1d-t.m00001	GO:0009416	response to light stimulus
SWI46-O01.x1d-t.m00001	GO:0006520	cellular amino acid metabolic process
SWI47-D12.x1d-t.m00001	GO:0006468	protein phosphorylation
SWI47-I07.x1d-t.m00001	GO:0006633	fatty acid biosynthetic process
SWI48-B05.x1d-t.m00001	GO:0006520	cellular amino acid metabolic process
SWI48-B05.x1d-t.m00001	GO:0055114	oxidation-reduction process
SWI48-C03.x1d-t.m00001	GO:0019538	protein metabolic process
SWI48-C17.y1d-s.m00001	GO:0006412	translation
SWI48-E06.x1d-t.m00001	GO:0006810	transport
SWI48-E08.x1d-t.m00001	GO:0006418	tRNA aminoacylation for protein translation
SWI48-L23.y1d-s.m00001	GO:0007264	small GTPase mediated signal transduction
SWI48-M03.y1d-s.m00001	GO:0006629	lipid metabolic process
SWI48-M12.y1d-s.m00001	GO:0005975	carbohydrate metabolic process
SWI48-M19.x1d-t.m00001	GO:0006537	glutamate biosynthetic process
SWI48-M19.x1d-t.m00001	GO:0055114	oxidation-reduction process
SWI48-O18.y1d-s.m00001	GO:0006468	protein phosphorylation
SWI49-B11.y1d-s.m00001	GO:0055114	oxidation-reduction process
SWI49-E04.x1d-t.m00001	GO:0006270	DNA-dependent DNA replication initiation
SWI49-I02.y1d-s.m00001	GO:0006508	proteolysis
SWI49-K12.x1d-t.m00001	GO:0006820	anion transport
SWI49-K12.x1d-t.m00001	GO:0044070	regulation of anion transport
SWI49-K12.x1d-t.m00001	GO:0055085	transmembrane transport
SWI49-N05.y1d-s.m00001	GO:0006468	protein phosphorylation
SWI49-P23.x1d-t.m00001	GO:0030244	cellulose biosynthetic process
SWI50-M09.x1d-t.m00001	GO:0006096	glycolysis
SWI50-N21.x1d-t.m00001	GO:0006511	ubiquitin-dependent protein catabolic process
SWI50-P17.y1d-s.m00001	GO:0055085	transmembrane transport
SWI51-A21.x1d-t.m00001	GO:0009245	lipid A biosynthetic process
SWI51-C11.y1d-s.m00001	GO:0015979	photosynthesis
SWI51-D01.y1d-s.m00001	GO:0055114	oxidation-reduction process
SWI51-D14.y1d-s.m00001	GO:0006631	fatty acid metabolic process
SWI51-D14.y1d-s.m00001	GO:0055114	oxidation-reduction process
SWI51-F08.x1d-t.m00001	GO:0006457	protein folding
SWI51-H16.x1d-t.m00001	GO:0006355	regulation of transcription, DNA-dependent
SWI52-B14.x1d-t.m00001	GO:0009790	embryo development
SWI52-B15.x1d-t.m00001	GO:0006412	translation
SWI52-I03.y1d-s.m00001	GO:0006097	glyoxylate cycle
SWI52-K22.y1d-s.m00001	GO:0008152	metabolic process
SWI52-M04.y1d-s.m00001	GO:0055114	oxidation-reduction process
SWI52-P08.y1d-s.m00001	GO:0006810	transport
SWI53-C08.y1d-s.m00001	GO:0006457	protein folding
SWI53-E16.x1d-t.m00001	GO:0006165	nucleoside diphosphate phosphorylation
SWI53-E16.x1d-t.m00001	GO:0006183	GTP biosynthetic process
SWI53-E16.x1d-t.m00001	GO:0006228	UTP biosynthetic process
SWI53-E16.x1d-t.m00001	GO:0006241	CTP biosynthetic process
SWI53-L04.y1d-s.m00001	GO:0006807	nitrogen compound metabolic process
SWI53-P22.x1d-t.m00001	GO:0034755	iron ion transmembrane transport
SWI54-B18.y1d-s.m00001	GO:0007018	microtubule-based movement
SWI54-C22.x1d-t.m00001	GO:0055114	oxidation-reduction process
SWI54-C24.x1d-t.m00001	GO:0005975	carbohydrate metabolic process
SWI54-F23.x1d-t.m00001	GO:0008152	metabolic process
SWI54-G19.x1d-t.m00001	GO:0006468	protein phosphorylation
SWI54-K20.x1d-t.m00001	GO:0044237	cellular metabolic process
SWI54-M04.x1d-t.m00001	GO:0055085	transmembrane transport
SWI54-M08.y1d-s.m00001	GO:0055114	oxidation-reduction process
SWI54-N05.x1d-t.m00001	GO:0006071	glycerol metabolic process
SWI55-D18.y1d-s.m00001	GO:0006508	proteolysis
SWI55-I09.y1d-s.m00001	GO:0055114	oxidation-reduction process
SWI55-L03.y1d-s.m00001	GO:0006468	protein phosphorylation
SWI55-O09.x1d-t.m00001	GO:0006457	protein folding
SWI55-P10.y1d-s.m00001	GO:0006468	protein phosphorylation
SWI56-A07.x1d-t.m00001	GO:0006457	protein folding
SWI56-A07.x1d-t.m00001	GO:0006950	response to stress
SWI56-B04.x1d-t.m00001	GO:0006457	protein folding
SWI56-H04.y1d-s.m00001	GO:0009416	response to light stimulus
SWI56-M05.x1d-t.m00001	GO:0071805	potassium ion transmembrane transport
SWI57-A15.y1d-s.m00001	GO:0008152	metabolic process
SWI57-G22.x1d-t.m00001	GO:0015991	ATP hydrolysis coupled proton transport
SWI57-L01.y1d-s.m00001	GO:0005992	trehalose biosynthetic process
SWI58-A15.x1d-t.m00001	GO:0042546	cell wall biogenesis
SWI58-C08.x1d-t.m00001	GO:0009058	biosynthetic process
SWI58-E04.x1d-t.m00001	GO:0006355	regulation of transcription, DNA-dependent
SWI58-G01.x1d-t.m00001	GO:0006468	protein phosphorylation
SWI58-K01.x1d-t.m00001	GO:0005975	carbohydrate metabolic process
SWI58-K04.y1d-s.m00001	GO:0006629	lipid metabolic process
SWI58-K11.x1d-t.m00001	GO:0006468	protein phosphorylation
SWI58-M11.x1d-t.m00001	GO:0006418	tRNA aminoacylation for protein translation
SWI59-A05.x1d-t.m00001	GO:0006265	DNA topological change
SWI59-D06.x1d-t.m00001	GO:0048544	recognition of pollen
SWI59-E09.y1d-s.m00001	GO:0006457	protein folding
SWI59-E09.y1d-s.m00001	GO:0006950	response to stress
SWI59-H02.y1d-s.m00001	GO:0008152	metabolic process
SWI59-J17.y1d-s.m00001	GO:0009252	peptidoglycan biosynthetic process
SWI59-L22.y1d-s.m00001	GO:0006796	phosphate metabolic process
SWI59-N18.x1d-t.m00001	GO:0006950	response to stress
SWI59-O05.x1d-t.m00001	GO:0045454	cell redox homeostasis
SWI59-O08.y1d-s.m00001	GO:0044237	cellular metabolic process
SWI59-O18.y1d-s.m00001	GO:0008152	metabolic process
SWI60-B08.x1d-t.m00001	GO:0055085	transmembrane transport
SWI60-D14.y1d-s.m00001	GO:0016567	protein ubiquitination
SWI60-F14.y1d-s.m00001	GO:0008152	metabolic process
SWI60-G06.y1d-s.m00001	GO:0006165	nucleoside diphosphate phosphorylation
SWI60-G06.y1d-s.m00001	GO:0006183	GTP biosynthetic process
SWI60-G06.y1d-s.m00001	GO:0006228	UTP biosynthetic process
SWI60-G06.y1d-s.m00001	GO:0006241	CTP biosynthetic process
SWI60-L11.y1d-s.m00001	GO:0006418	tRNA aminoacylation for protein translation
SWI60-O13.x1d-t.m00001	GO:0006468	protein phosphorylation
SWI61-A04.x1d-t.m00001	GO:0034968	histone lysine methylation
SWI61-B20.x1d-t.m00001	GO:0009228	thiamine biosynthetic process
SWI61-C09.x1d-t.m00001	GO:0046836	glycolipid transport
SWI61-E05.y1d-s.m00001	GO:0043039	tRNA aminoacylation
SWI61-H03.x1d-t.m00001	GO:0055114	oxidation-reduction process
SWI61-M15.x1d-t.m00001	GO:0032012	regulation of ARF protein signal transduction
SWI62-B14.y1d-s.m00001	GO:0055085	transmembrane transport
SWI62-C10.y1d-s.m00001	GO:0006857	oligopeptide transport
SWI62-H17.x1d-t.m00001	GO:0006073	cellular glucan metabolic process
SWI62-I05.y1d-s.m00001	GO:0044267	cellular protein metabolic process
SWI62-I19.x1d-t.m00001	GO:0006468	protein phosphorylation
SWI62-J10.y1d-s.m00001	GO:0007165	signal transduction
SWI62-K17.x1d-t.m00001	GO:0055114	oxidation-reduction process
SWI62-L06.y1d-s.m00001	GO:0055114	oxidation-reduction process
SWI62-N17.x1d-t.m00001	GO:0006468	protein phosphorylation
SWI62-O13.y1d-s.m00001	GO:0006165	nucleoside diphosphate phosphorylation
SWI62-O13.y1d-s.m00001	GO:0006183	GTP biosynthetic process
SWI62-O13.y1d-s.m00001	GO:0006228	UTP biosynthetic process
SWI62-O13.y1d-s.m00001	GO:0006241	CTP biosynthetic process
SWI62-P17.y1d-s.m00001	GO:0015991	ATP hydrolysis coupled proton transport
SWI63-A03.x1d-t.m00001	GO:0006468	protein phosphorylation
SWI63-A07.y1d-s.m00001	GO:0006468	protein phosphorylation
SWI63-B02.y1d-s.m00001	GO:0006468	protein phosphorylation
SWI63-C09.y1d-s.m00001	GO:0055114	oxidation-reduction process
SWI63-G03.y1d-s.m00001	GO:0055114	oxidation-reduction process
SWI63-H03.y1d-s.m00001	GO:0030244	cellulose biosynthetic process
SWI63-H08.y1d-s.m00001	GO:0006397	mRNA processing
SWI63-K23.y1d-s.m00001	GO:0055085	transmembrane transport
SWI63-N06.x1d-t.m00001	GO:0006413	translational initiation
SWI63-N14.x1d-t.m00001	GO:0006886	intracellular protein transport
SWI63-N14.x1d-t.m00001	GO:0016192	vesicle-mediated transport
SWI63-N14.y1d-s.m00001	GO:0009097	isoleucine biosynthetic process
SWI64-A16.x1d-t.m00001	GO:0006260	DNA replication
SWI64-A16.x1d-t.m00001	GO:0055114	oxidation-reduction process
SWI64-B13.x1d-t.m00001	GO:0005975	carbohydrate metabolic process
SWI64-K11.y1d-s.m00001	GO:0006281	DNA repair
SWI64-L12.y1d-s.m00001	GO:0005992	trehalose biosynthetic process
SWI64-M16.x1d-t.m00001	GO:0006629	lipid metabolic process
SWI64-P04.x1d-t.m00001	GO:0006810	transport
SWI64-P09.y1d-s.m00001	GO:0006412	translation
SWI65-E23.y1d-s.m00001	GO:0030244	cellulose biosynthetic process
SWI65-J03.x1d-t.m00001	GO:0006597	spermine biosynthetic process
SWI65-J03.x1d-t.m00001	GO:0008295	spermidine biosynthetic process
SWI65-N01.x1d-t.m00001	GO:0055114	oxidation-reduction process
SWI66-M06.y1d-s.m00001	GO:0006730	one-carbon metabolic process
SWI67-B02.y1d-s.m00001	GO:0005975	carbohydrate metabolic process
SWI67-B22.y1d-s.m00001	GO:0055085	transmembrane transport
SWI67-C09.x1d-t.m00001	GO:0006367	transcription initiation from RNA polymerase II promoter
SWI67-D20.y1d-s.m00001	GO:0044267	cellular protein metabolic process
SWI67-H22.y1d-s.m00001	GO:0006629	lipid metabolic process
SWI68-B17.x1d-t.m00001	GO:0006413	translational initiation
SWI68-C05.y1d-s.m00001	GO:0008152	metabolic process
SWI68-D24.y1d-s.m00001	GO:0055085	transmembrane transport
SWI68-F12.y1d-s.m00001	GO:0055114	oxidation-reduction process
SWI68-H07.y1d-s.m00001	GO:0006633	fatty acid biosynthetic process
SWI68-H19.y1d-s.m00001	GO:0006468	protein phosphorylation
SWI68-I09.y1d-s.m00001	GO:0006352	transcription initiation, DNA-dependent
SWI68-I20.y1d-s.m00001	GO:0008612	peptidyl-lysine modification to hypusine
SWI68-J05.x1d-t.m00001	GO:0055114	oxidation-reduction process
SWI68-L06.y1d-s.m00001	GO:0009086	methionine biosynthetic process
SWI68-N05.x1d-t.m00001	GO:0055085	transmembrane transport
SWI68-N19.x1d-t.m00001	GO:0030244	cellulose biosynthetic process
SWI68-N23.y1d-s.m00001	GO:0006952	defense response
SWI68-N23.y1d-s.m00001	GO:0009607	response to biotic stimulus
SWI68-P11.y1d-s.m00001	GO:0006904	vesicle docking involved in exocytosis
SWI69-F02.y1d-s.m00001	GO:0006260	DNA replication
SWI69-H06.y1d-s.m00001	GO:0006979	response to oxidative stress
SWI69-H06.y1d-s.m00001	GO:0055114	oxidation-reduction process
SWI69-H15.y1d-s.m00001	GO:0006184	GTP catabolic process
SWI69-H15.y1d-s.m00001	GO:0051258	protein polymerization
SWI69-J22.x1d-t.m00001	GO:0006468	protein phosphorylation
SWI69-L07.y1d-s.m00001	GO:0006412	translation
SWI69-N12.x1d-t.m00001	GO:0006351	transcription, DNA-dependent
SWI69-N18.y1d-s.m00001	GO:0055114	oxidation-reduction process
SWI69-O02.y1d-s.m00001	GO:0006887	exocytosis
SWI70-A17.x1d-t.m00001	GO:0055114	oxidation-reduction process
SWI70-D05.y1d-s.m00001	GO:0006457	protein folding
SWI70-H05.y1d-s.m00001	GO:0044267	cellular protein metabolic process
SWI70-L11.y1d-s.m00001	GO:0006979	response to oxidative stress
SWI70-L11.y1d-s.m00001	GO:0055114	oxidation-reduction process
SWI70-L22.y1d-s.m00001	GO:0006597	spermine biosynthetic process
SWI70-L22.y1d-s.m00001	GO:0008295	spermidine biosynthetic process
SWI70-M04.x1d-t.m00001	GO:0055114	oxidation-reduction process
SWI70-M06.y1d-s.m00001	GO:0055114	oxidation-reduction process
SWI71-C05.x1d-t.m00001	GO:0008152	metabolic process
SWI71-C20.x1d-t.m00001	GO:0006629	lipid metabolic process
SWI71-C20.x1d-t.m00001	GO:0035556	intracellular signal transduction
SWI71-D07.y1d-s.m00001	GO:0055114	oxidation-reduction process
SWI71-D11.x1d-t.m00001	GO:0006457	protein folding
SWI71-D11.x1d-t.m00001	GO:0006950	response to stress
SWI71-F12.x1d-t.m00001	GO:0055085	transmembrane transport
SWI71-G11.y1d-s.m00001	GO:0055114	oxidation-reduction process
SWI71-G12.y1d-s.m00001	GO:0042742	defense response to bacterium
SWI71-G12.y1d-s.m00001	GO:0050832	defense response to fungus
SWI71-G16.x1d-t.m00001	GO:0006165	nucleoside diphosphate phosphorylation
SWI71-G16.x1d-t.m00001	GO:0006183	GTP biosynthetic process
SWI71-G16.x1d-t.m00001	GO:0006228	UTP biosynthetic process
SWI71-G16.x1d-t.m00001	GO:0006241	CTP biosynthetic process
SWI71-H20.y1d-s.m00001	GO:0055085	transmembrane transport
SWI71-K02.x1d-t.m00001	GO:0055114	oxidation-reduction process
SWI71-K24.x1d-t.m00001	GO:0006508	proteolysis
SWI71-L09.y1d-s.m00001	GO:0055085	transmembrane transport
SWI71-N16.y1d-s.m00001	GO:0043086	negative regulation of catalytic activity
SWI71-O05.y1d-s.m00001	GO:0006508	proteolysis
SWI71-O22.y1d-s.m00001	GO:0055114	oxidation-reduction process
SWI72-B15.x1d-t.m00001	GO:0008152	metabolic process
SWI72-B19.y1d-s.m00001	GO:0006508	proteolysis
SWI72-P17.y1d-s.m00001	GO:0006887	exocytosis
SWI73-B13.y1d-s.m00001	GO:0006281	DNA repair
SWI73-B13.y1d-s.m00001	GO:0006355	regulation of transcription, DNA-dependent
SWI73-B16.x1d-t.m00001	GO:0006355	regulation of transcription, DNA-dependent
SWI73-C11.x1d-t.m00001	GO:0008152	metabolic process
SWI73-G10.x1d-t.m00001	GO:0006511	ubiquitin-dependent protein catabolic process
SWI73-G21.y1d-s.m00001	GO:0006520	cellular amino acid metabolic process
SWI73-J07.y1d-s.m00001	GO:0008299	isoprenoid biosynthetic process
SWI73-J07.y1d-s.m00001	GO:0055114	oxidation-reduction process
SWI73-L24.x1d-t.m00001	GO:0006508	proteolysis
SWI74-C03.x1d-t.m00001	GO:0005992	trehalose biosynthetic process
SWI74-H01.x1d-t.m00001	GO:0006289	nucleotide-excision repair
SWI74-J12.y1d-s.m00001	GO:0006468	protein phosphorylation
SWI74-M19.x1d-t.m00001	GO:0009073	aromatic amino acid family biosynthetic process
SWI75-B11.x1d-t.m00001	GO:0006006	glucose metabolic process
SWI75-B11.x1d-t.m00001	GO:0055114	oxidation-reduction process
SWI75-D10.x1d-t.m00001	GO:0009058	biosynthetic process
SWI75-D14.y1d-s.m00001	GO:0071805	potassium ion transmembrane transport
SWI75-F05.y1d-s.m00001	GO:0008152	metabolic process
SWI75-F19.y1d-s.m00001	GO:0055114	oxidation-reduction process
SWI75-I20.x1d-t.m00001	GO:0055114	oxidation-reduction process
SWI75-K01.x1d-t.m00001	GO:0006468	protein phosphorylation
SWI75-L18.x1d-t.m00001	GO:0009058	biosynthetic process
SWI75-L18.y1d-s.m00001	GO:0006857	oligopeptide transport
SWI75-N21.y1d-s.m00001	GO:0055114	oxidation-reduction process
SWI76-B10.x1d-t.m00001	GO:0055085	transmembrane transport
SWI76-D07.x1d-t.m00001	GO:0006096	glycolysis
SWI76-G07.y1d-s.m00001	GO:0055114	oxidation-reduction process
SWI76-G13.y1d-s.m00001	GO:0005975	carbohydrate metabolic process
SWI76-H13.x1d-t.m00001	GO:0006468	protein phosphorylation
SWI76-K21.y1d-s.m00001	GO:0006412	translation
SWI76-L17.y1d-s.m00001	GO:0006810	transport
SWI76-M07.x1d-t.m00001	GO:0008152	metabolic process
SWI77-F04.y1d-s.m00001	GO:0055085	transmembrane transport
SWI77-F23.x1d-t.m00001	GO:0005975	carbohydrate metabolic process
SWI77-I04.y1d-s.m00001	GO:0006950	response to stress
SWI77-J14.x1d-t.m00001	GO:0000079	regulation of cyclin-dependent protein kinase activity
SWI77-O11.x1d-t.m00001	GO:0006281	DNA repair
SWI77-P20.x1d-t.m00001	GO:0006508	proteolysis
SWI78-A12.x1d-t.m00001	GO:0006457	protein folding
SWI78-A12.x1d-t.m00001	GO:0006950	response to stress
SWI78-L07.y1d-s.m00001	GO:0006418	tRNA aminoacylation for protein translation
SWI78-L16.x1d-t.m00001	GO:0009058	biosynthetic process
SWI78-O14.y1d-s.m00001	GO:0006468	protein phosphorylation
SWI78-O19.x1d-t.m00001	GO:0030001	metal ion transport
SWI78-O19.x1d-t.m00001	GO:0055085	transmembrane transport
SWI78-P04.y1d-s.m00001	GO:0008652	cellular amino acid biosynthetic process
SWI78-P21.y1d-s.m00001	GO:0055114	oxidation-reduction process
SWI79-G12.y1d-s.m00001	GO:0009086	methionine biosynthetic process
SWI79-H16.y1d-s.m00001	GO:0055085	transmembrane transport
SWI79-J12.x1d-t.m00001	GO:0008152	metabolic process
SWI79-K19.y1d-s.m00001	GO:0043039	tRNA aminoacylation
SWI80-B04.x1d-t.m00001	GO:0006631	fatty acid metabolic process
SWI80-B04.x1d-t.m00001	GO:0055114	oxidation-reduction process
SWI80-N12.y1d-s.m00001	GO:0015979	photosynthesis
SWI81-A03.x1d-t.m00001	GO:0006629	lipid metabolic process
SWI81-A11.x1d-t.m00001	GO:0008033	tRNA processing
SWI81-B14.y1d-s.m00001	GO:0008152	metabolic process
SWI81-B14.y1d-s.m00001	GO:0055114	oxidation-reduction process
SWI81-D07.x1d-t.m00001	GO:0044267	cellular protein metabolic process
SWI81-E16.y1d-s.m00001	GO:0009058	biosynthetic process
SWI81-P09.y1d-s.m00001	GO:0006468	protein phosphorylation
SWI82-A10.x1d-t.m00001	GO:0006810	transport
SWI82-A10.x1d-t.m00001	GO:0055085	transmembrane transport
SWI82-A20.y1d-s.m00001	GO:0055114	oxidation-reduction process
SWI82-G12.x1d-t.m00001	GO:0005975	carbohydrate metabolic process
SWI82-G15.y1d-s.m00001	GO:0006457	protein folding
SWI82-G15.y1d-s.m00001	GO:0006950	response to stress
SWI82-G17.x1d-t.m00001	GO:0005992	trehalose biosynthetic process
SWI82-H08.y1d-s.m00001	GO:0007047	cellular cell wall organization
SWI82-H08.y1d-s.m00001	GO:0030244	cellulose biosynthetic process
SWI82-H18.x1d-t.m00001	GO:0006355	regulation of transcription, DNA-dependent
SWI82-I24.y1d-s.m00001	GO:0055114	oxidation-reduction process
SWI82-K17.y1d-s.m00001	GO:0046836	glycolipid transport
SWI82-L11.x1d-t.m00001	GO:0008152	metabolic process
SWI82-P05.x1d-t.m00001	GO:0006412	translation
SWI82-P06.y1d-s.m00001	GO:0043039	tRNA aminoacylation
SWI83-E14.y1d-s.m00001	GO:0006886	intracellular protein transport
SWI83-E14.y1d-s.m00001	GO:0016192	vesicle-mediated transport
SWI83-G08.y1d-s.m00001	GO:0006631	fatty acid metabolic process
SWI83-G08.y1d-s.m00001	GO:0055114	oxidation-reduction process
SWI83-H04.y1d-s.m00001	GO:0006468	protein phosphorylation
SWI83-H23.y1d-s.m00001	GO:0009073	aromatic amino acid family biosynthetic process
SWI83-J03.x1d-t.m00001	GO:0006364	rRNA processing
SWI83-J17.y1d-s.m00001	GO:0055114	oxidation-reduction process
SWI83-J18.x1d-t.m00001	GO:0006950	response to stress
SWI83-J18.y1d-s.m00001	GO:0055114	oxidation-reduction process
SWI83-N03.x1d-t.m00001	GO:0006412	translation
SWI83-P07.y1d-s.m00001	GO:0006887	exocytosis
SWI83-P10.y1d-s.m00001	GO:0055114	oxidation-reduction process
SWI84-C18.y1d-s.m00001	GO:0006511	ubiquitin-dependent protein catabolic process
SWI84-D21.x1d-t.m00001	GO:0009416	response to light stimulus
SWI84-G18.y1d-s.m00001	GO:0055114	oxidation-reduction process
SWI84-I09.x1d-t.m00001	GO:0043086	negative regulation of catalytic activity
SWI84-J14.y1d-s.m00001	GO:0055114	oxidation-reduction process
SWI84-L02.y1d-s.m00001	GO:0009308	amine metabolic process
SWI84-L02.y1d-s.m00001	GO:0055114	oxidation-reduction process
SWI84-L12.y1d-s.m00001	GO:0006694	steroid biosynthetic process
SWI84-L12.y1d-s.m00001	GO:0055114	oxidation-reduction process
SWI84-N17.x1d-t.m00001	GO:0046373	L-arabinose metabolic process
SWI85-A21.y1d-s.m00001	GO:0010027	thylakoid membrane organization
SWI85-A21.y1d-s.m00001	GO:0015979	photosynthesis
SWI85-B10.x1d-t.m00001	GO:0006633	fatty acid biosynthetic process
SWI85-L14.y1d-s.m00001	GO:0009058	biosynthetic process
SWI85-O03.y1d-s.m00001	GO:0008152	metabolic process
SWI86-B07.x1d-t.m00001	GO:0006857	oligopeptide transport
SWI86-J15.y1d-s.m00001	GO:0006412	translation
SWI86-P10.x1d-t.m00001	GO:0006979	response to oxidative stress
SWI86-P10.x1d-t.m00001	GO:0055114	oxidation-reduction process
SWI87-C14.x1d-t.m00001	GO:0019752	carboxylic acid metabolic process
SWI87-H11.x1d-t.m00001	GO:0006284	base-excision repair
SWI87-J23.y1d-s.m00001	GO:0006468	protein phosphorylation
SWI87-K07.x1d-t.m00001	GO:0006464	protein modification process
SWI87-N13.x1d-t.m00001	GO:0055114	oxidation-reduction process
SWI87-O01.y1d-s.m00001	GO:0009116	nucleoside metabolic process
SWI88-B09.y1d-s.m00001	GO:0006468	protein phosphorylation
SWI88-J06.x1d-t.m00001	GO:0005975	carbohydrate metabolic process
SWI88-P08.x1d-t.m00001	GO:0016998	cell wall macromolecule catabolic process
SWI89-A13.x1d-t.m00001	GO:0071805	potassium ion transmembrane transport
SWI89-A23.y1d-s.m00001	GO:0006298	mismatch repair
SWI89-D01.y1d-s.m00001	GO:0030244	cellulose biosynthetic process
SWI89-D03.x1d-t.m00001	GO:0006355	regulation of transcription, DNA-dependent
SWI89-D09.y1d-s.m00001	GO:0006457	protein folding
SWI89-D12.x1d-t.m00001	GO:0006184	GTP catabolic process
SWI89-D12.x1d-t.m00001	GO:0051258	protein polymerization
SWI89-I17.y1d-s.m00001	GO:0042546	cell wall biogenesis
SWI90-A20.y1d-s.m00001	GO:0006904	vesicle docking involved in exocytosis
SWI90-E21.x1d-t.m00001	GO:0006355	regulation of transcription, DNA-dependent
SWI90-H15.x1d-t.m00001	GO:0006414	translational elongation
SWI90-M09.y1d-s.m00001	GO:0008033	tRNA processing
SWI90-M09.y1d-s.m00001	GO:0055114	oxidation-reduction process
SWI90-O03.x1d-t.m00002	GO:0008152	metabolic process
SWI90-P21.x1d-t.m00001	GO:0005992	trehalose biosynthetic process
SWI91-A07.y1d-s.m00001	GO:0055114	oxidation-reduction process
SWI91-A24.x1d-t.m00001	GO:0006468	protein phosphorylation
SWI91-B07.y1d-s.m00001	GO:0006468	protein phosphorylation
SWI91-B20.x1d-t.m00001	GO:0055114	oxidation-reduction process
SWI91-F11.x1d-t.m00001	GO:0006979	response to oxidative stress
SWI91-F11.x1d-t.m00001	GO:0055114	oxidation-reduction process
SWI91-G03.y1d-s.m00001	GO:0005975	carbohydrate metabolic process
SWI91-H12.x1d-t.m00001	GO:0055114	oxidation-reduction process
SWI91-I07.x1d-t.m00001	GO:0005975	carbohydrate metabolic process
SWI91-M18.x1d-t.m00001	GO:0009231	riboflavin biosynthetic process
SWI92-D22.x1d-t.m00001	GO:0055085	transmembrane transport
SWI92-G08.y1d-s.m00001	GO:0055114	oxidation-reduction process
SWI92-G09.x1d-t.m00001	GO:0006457	protein folding
SWI92-G09.x1d-t.m00001	GO:0006950	response to stress
SWI92-H12.x1d-t.m00001	GO:0044267	cellular protein metabolic process
SWI92-H20.y1d-s.m00001	GO:0006950	response to stress
SWI92-J12.y1d-s.m00001	GO:0048544	recognition of pollen
SWI92-J24.y1d-s.m00001	GO:0006357	regulation of transcription from RNA polymerase II promoter
SWI92-L22.x1d-t.m00001	GO:0009058	biosynthetic process
SWI93-B09.x1d-t.m00001	GO:0006511	ubiquitin-dependent protein catabolic process
SWI93-C08.y1d-s.m00001	GO:0009416	response to light stimulus
SWI93-D01.x1d-t.m00001	GO:0006468	protein phosphorylation
SWI93-D13.y1d-s.m00001	GO:0055085	transmembrane transport
SWI93-E11.x1d-t.m00001	GO:0006355	regulation of transcription, DNA-dependent
SWI93-H21.y1d-s.m00001	GO:0006468	protein phosphorylation
[truncated: 1,696 more rows]

## Sheet: C. Cellular location
Supplemental table S4. Distribution of GO annotations with regard to A, Functional classes of gene products encoded from BAC end sequences; B, Biological processes associated with gene products and their C, cellular locations.
ID	GO term	Annotation
SWI01-L06.y1d-s.m00001	GO:0016020	membrane
SWI01-L17.y1d-s.m00001	GO:0016020	membrane
SWI01-M22.y1d-s.m00001	GO:0030117	membrane coat
SWI01-P22.y1d-s.m00001	GO:0016020	membrane
SWI02-D10.y1d-s.m00001	GO:0016020	membrane
SWI02-G18.y1d-s.m00001	GO:0016020	membrane
SWI02-K07.y1d-s.m00001	GO:0000148	1,3-beta-D-glucan synthase complex
SWI02-K07.y1d-s.m00001	GO:0016020	membrane
SWI03-C22.y1d-s.m00001	GO:0005622	intracellular
SWI03-G19.y1d-s.m00001	GO:0016020	membrane
SWI03-N18.x1d-t.m00001	GO:0016021	integral to membrane
SWI04-A09.x1d-t.m00001	GO:0005634	nucleus
SWI04-K02.x1d-t.m00001	GO:0016021	integral to membrane
SWI04-M01.x1d-t.m00001	GO:0016020	membrane
SWI04-M07.y1d-s.m00001	GO:0000145	exocyst
SWI04-N07.x1d-t.m00001	GO:0005622	intracellular
SWI05-F08.x1d-t.m00001	GO:0005739	mitochondrion
SWI05-H19.y1d-s.m00001	GO:0005622	intracellular
SWI06-A13.x1d-t.m00001	GO:0005681	spliceosomal complex
SWI06-C11.y1d-s.m00001	GO:0005622	intracellular
SWI06-C11.y1d-s.m00001	GO:0005840	ribosome
SWI06-L04.y1d-s.m00001	GO:0005737	cytoplasm
SWI06-M16.y1d-s.m00001	GO:0016020	membrane
SWI06-N23.y1d-s.m00001	GO:0005634	nucleus
SWI06-O24.x1d-t.m00001	GO:0000159	protein phosphatase type 2A complex
SWI07-D01.y1d-s.m00001	GO:0016020	membrane
SWI07-H04.y1d-s.m00001	GO:0000145	exocyst
SWI07-N03.x1d-t.m00001	GO:0005737	cytoplasm
SWI07-P08.y1d-s.m00001	GO:0005634	nucleus
SWI07-P08.y1d-s.m00001	GO:0016021	integral to membrane
SWI08-E23.x1d-t.m00001	GO:0016021	integral to membrane
SWI08-H11.x1d-t.m00001	GO:0005622	intracellular
SWI08-H11.x1d-t.m00001	GO:0005840	ribosome
SWI08-I05.x1d-t.m00001	GO:0005622	intracellular
SWI08-L16.y1d-s.m00001	GO:0005618	cell wall
SWI08-M09.x1d-t.m00001	GO:0016020	membrane
SWI09-G01.y1d-s.m00001	GO:0005737	cytoplasm
SWI10-B24.x1d-t.m00001	GO:0016021	integral to membrane
SWI10-I01.y1d-s.m00001	GO:0005737	cytoplasm
SWI100-E04.y1d-s.m00001	GO:0005737	cytoplasm
SWI100-F20.y1d-s.m00001	GO:0005634	nucleus
SWI100-K01.y1d-s.m00001	GO:0005622	intracellular
SWI100-P03.y1d-s.m00001	GO:0005737	cytoplasm
SWI101-A01.x1d-t.m00001	GO:0005783	endoplasmic reticulum
SWI101-A01.x1d-t.m00001	GO:0016021	integral to membrane
SWI101-C13.y1d-s.m00001	GO:0005622	intracellular
SWI101-N22.x1d-t.m00001	GO:0005634	nucleus
SWI102-M10.y1d-s.m00001	GO:0005839	proteasome core complex
SWI103-A13.y1d-s.m00001	GO:0005622	intracellular
SWI103-F03.y1d-s.m00001	GO:0016020	membrane
SWI103-G24.x1d-t.m00001	GO:0005634	nucleus
SWI103-H14.x1d-t.m00001	GO:0016021	integral to membrane
SWI103-I21.x1d-t.m00001	GO:0005622	intracellular
SWI103-I21.x1d-t.m00001	GO:0005840	ribosome
SWI104-J08.x1d-t.m00001	GO:0005622	intracellular
SWI105-H02.y1d-s.m00001	GO:0016021	integral to membrane
SWI105-N14.x1d-t.m00001	GO:0005634	nucleus
SWI105-N20.x1d-t.m00001	GO:0016020	membrane
SWI106-A12.y1d-s.m00001	GO:0005634	nucleus
SWI106-G12.y1d-s.m00001	GO:0016021	integral to membrane
SWI106-I15.x1d-t.m00001	GO:0005622	intracellular
SWI107-F04.x1d-t.m00001	GO:0016021	integral to membrane
SWI107-G05.x1d-t.m00001	GO:0016020	membrane
SWI108-D16.y1d-s.m00001	GO:0016021	integral to membrane
SWI108-I21.y1d-s.m00001	GO:0016020	membrane
SWI108-J13.y1d-s.m00001	GO:0000145	exocyst
SWI11-E16.y1d-s.m00001	GO:0005840	ribosome
SWI11-F02.y1d-s.m00001	GO:0005694	chromosome
SWI11-I08.y1d-s.m00001	GO:0016020	membrane
SWI11-J18.y1d-s.m00001	GO:0005737	cytoplasm
SWI110-D23.y1d-s.m00001	GO:0016020	membrane
SWI112-C14.y1d-s.m00001	GO:0016020	membrane
SWI112-D20.y1d-s.m00001	GO:0005622	intracellular
SWI112-F16.y1d-s.m00001	GO:0016020	membrane
SWI112-M08.x1d-t.m00001	GO:0016021	integral to membrane
SWI113-C08.y1d-s.m00001	GO:0016021	integral to membrane
SWI113-H08.x1d-t.m00001	GO:0005622	intracellular
SWI113-P22.x1d-t.m00001	GO:0016021	integral to membrane
SWI114-C12.y1d-s.m00001	GO:0016021	integral to membrane
SWI114-J04.y1d-s.m00001	GO:0005664	nuclear origin of replication recognition complex
SWI114-N09.y1d-s.m00001	GO:0016459	myosin complex
SWI115-B23.x1d-t.m00001	GO:0005694	chromosome
SWI115-J20.y1d-s.m00001	GO:0005850	eukaryotic translation initiation factor 2 complex
SWI116-E07.x1d-t.m00001	GO:0005634	nucleus
SWI116-I21.y1d-s.m00001	GO:0043234	protein complex
SWI116-N05.x1d-t.m00001	GO:0016021	integral to membrane
SWI117-B03.x1d-t.m00001	GO:0016021	integral to membrane
SWI117-B20.x1d-t.m00001	GO:0016021	integral to membrane
SWI117-C21.y1d-s.m00001	GO:0005945	6-phosphofructokinase complex
SWI118-D17.x1d-t.m00001	GO:0005737	cytoplasm
SWI118-E11.y1d-s.m00001	GO:0000145	exocyst
SWI118-H13.y1d-s.m00001	GO:0000145	exocyst
SWI119-K18.y1d-s.m00001	GO:0016020	membrane
SWI119-P13.y1d-s.m00001	GO:0030127	COPII vesicle coat
SWI12-B05.y1d-s.m00001	GO:0005622	intracellular
SWI12-B05.y1d-s.m00001	GO:0005840	ribosome
SWI12-D04.x1d-t.m00001	GO:0016021	integral to membrane
SWI12-G05.x1d-t.m00001	GO:0005737	cytoplasm
SWI12-I11.x1d-t.m00001	GO:0005634	nucleus
SWI12-N15.y1d-s.m00001	GO:0000148	1,3-beta-D-glucan synthase complex
SWI12-N15.y1d-s.m00001	GO:0016020	membrane
SWI12-O02.x1d-t.m00001	GO:0009522	photosystem I
SWI12-O02.x1d-t.m00001	GO:0016020	membrane
SWI120-E08.y1d-s.m00001	GO:0005622	intracellular
SWI120-E08.y1d-s.m00001	GO:0005840	ribosome
SWI120-K08.x1d-t.m00001	GO:0016020	membrane
SWI120-O17.y1d-s.m00001	GO:0016021	integral to membrane
SWI121-H13.y1d-s.m00001	GO:0016021	integral to membrane
SWI122-L23.x1d-t.m00001	GO:0005737	cytoplasm
SWI122-L24.y1d-s.m00001	GO:0016020	membrane
SWI122-M13.x1d-t.m00001	GO:0005622	intracellular
SWI123-D14.y1d-s.m00001	GO:0000015	phosphopyruvate hydratase complex
SWI124-I16.y1d-s.m00001	GO:0016020	membrane
SWI124-O04.x1d-t.m00001	GO:0005737	cytoplasm
SWI125-F03.x1d-t.m00001	GO:0005634	nucleus
SWI126-D03.x1d-t.m00001	GO:0005737	cytoplasm
SWI126-G07.x1d-t.m00001.1	GO:0005853	eukaryotic translation elongation factor 1 complex
SWI126-G07.x1d-t.m00001	GO:0005853	eukaryotic translation elongation factor 1 complex
SWI126-G24.y1d-s.m00001	GO:0005622	intracellular
SWI126-O02.x1d-t.m00001	GO:0005634	nucleus
SWI127-I03.y1d-s.m00001	GO:0005622	intracellular
SWI127-K10.y1d-s.m00001	GO:0030126	COPI vesicle coat
SWI127-L04.y1d-s.m00001	GO:0016021	integral to membrane
SWI128-F06.y1d-s.m00001	GO:0016020	membrane
SWI128-G15.x1d-t.m00001	GO:0016020	membrane
SWI129-C11.y1d-s.m00001	GO:0000145	exocyst
SWI13-B13.y1d-s.m00001	GO:0005741	mitochondrial outer membrane
SWI13-M16.y1d-s.m00001	GO:0016020	membrane
SWI13-P03.y1d-s.m00001	GO:0016021	integral to membrane
SWI130-O04.y1d-s.m00001	GO:0016021	integral to membrane
SWI130-P19.x1d-t.m00001	GO:0030288	outer membrane-bounded periplasmic space
SWI131-A16.y1d-s.m00001	GO:0000145	exocyst
SWI131-K08.x1d-t.m00001	GO:0016020	membrane
SWI132-J17.y1d-s.m00001	GO:0005622	intracellular
SWI132-J17.y1d-s.m00001	GO:0005840	ribosome
SWI133-D02.y1d-s.m00001	GO:0005840	ribosome
SWI134-F12.y1d-s.m00001	GO:0005634	nucleus
SWI134-M07.y1d-s.m00001	GO:0016021	integral to membrane
SWI134-P09.x1d-t.m00001	GO:0005622	intracellular
SWI134-P09.x1d-t.m00001	GO:0005840	ribosome
SWI135-H10.y1d-s.m00001	GO:0005622	intracellular
SWI135-I12.x1d-t.m00001	GO:0016020	membrane
SWI135-O18.x1d-t.m00001	GO:0005737	cytoplasm
SWI136-C10.x1d-t.m00001	GO:0005852	eukaryotic translation initiation factor 3 complex
SWI136-E24.y1d-s.m00001	GO:0033177	proton-transporting two-sector ATPase complex, proton-transporting domain
SWI136-F22.x1d-t.m00001	GO:0016021	integral to membrane
SWI136-M06.y1d-s.m00001	GO:0005634	nucleus
SWI137-E03.x1d-t.m00001	GO:0000145	exocyst
SWI137-N20.x1d-t.m00001	GO:0005634	nucleus
SWI138-M13.x1d-t.m00001	GO:0016021	integral to membrane
SWI139-F14.x1d-t.m00001	GO:0016021	integral to membrane
SWI139-H04.x1d-t.m00001	GO:0005840	ribosome
SWI139-O13.y1d-s.m00001	GO:0005634	nucleus
SWI139-P03.x1d-t.m00001	GO:0005634	nucleus
SWI14-B03.x1d-t.m00001	GO:0016021	integral to membrane
SWI14-F22.y1d-s.m00001	GO:0016020	membrane
SWI14-H05.y1d-s.m00001	GO:0016021	integral to membrane
SWI14-L02.y1d-s.m00001	GO:0016020	membrane
SWI140-E16.y1d-s.m00001	GO:0016021	integral to membrane
SWI140-G05.x1d-t.m00001	GO:0000015	phosphopyruvate hydratase complex
SWI140-J05.y1d-s.m00001	GO:0016021	integral to membrane
SWI140-J20.y1d-s.m00001	GO:0005737	cytoplasm
SWI140-K15.x1d-t.m00001	GO:0005622	intracellular
SWI140-K15.x1d-t.m00001	GO:0005840	ribosome
SWI140-M01.x1d-t.m00001	GO:0005737	cytoplasm
SWI141-E10.y1d-s.m00001	GO:0005737	cytoplasm
SWI141-F10.y1d-s.m00001	GO:0005634	nucleus
SWI141-F23.x1d-t.m00001	GO:0016021	integral to membrane
SWI143-E19.x1d-t.m00001	GO:0005730	nucleolus
SWI143-L18.y1d-s.m00001	GO:0005622	intracellular
SWI143-M20.x1d-t.m00001	GO:0016020	membrane
SWI143-N14.y1d-s.m00001	GO:0005783	endoplasmic reticulum
SWI144-J10.y1d-s.m00001	GO:0043234	protein complex
SWI144-J14.y1d-s.m00001	GO:0005622	intracellular
SWI144-J14.y1d-s.m00001	GO:0005840	ribosome
SWI145-D12.y1d-s.m00001	GO:0005634	nucleus
SWI145-F11.y1d-s.m00001	GO:0016020	membrane
SWI145-P11.y1d-s.m00001	GO:0005622	intracellular
SWI145-P11.y1d-s.m00001	GO:0005840	ribosome
SWI146-M19.y1d-s.m00001	GO:0033180	proton-transporting V-type ATPase, V1 domain
SWI147-F13.y1d-s.m00001	GO:0016020	membrane
SWI147-J10.y1d-s.m00001	GO:0016020	membrane
SWI147-N16.y1d-s.m00001	GO:0005737	cytoplasm
SWI147-P17.x1d-t.m00001	GO:0016021	integral to membrane
SWI148-G09.y1d-s.m00001	GO:0019867	outer membrane
SWI148-H08.y1d-s.m00001	GO:0005746	mitochondrial respiratory chain
SWI148-N05.x1d-t.m00001	GO:0043234	protein complex
SWI148-N17.x1d-t.m00001	GO:0005634	nucleus
SWI149-F02.y1d-s.m00001	GO:0005737	cytoplasm
SWI149-F21.x1d-t.m00001	GO:0005737	cytoplasm
SWI149-N07.y1d-s.m00001	GO:0016021	integral to membrane
SWI150-J24.x1d-t.m00001	GO:0005746	mitochondrial respiratory chain
SWI151-A24.x1d-t.m00001	GO:0005622	intracellular
SWI151-F05.y1d-s.m00001	GO:0005737	cytoplasm
SWI151-M09.y1d-s.m00001	GO:0031461	cullin-RING ubiquitin ligase complex
SWI152-I15.y1d-s.m00001	GO:0005737	cytoplasm
SWI152-J21.x1d-t.m00001	GO:0005737	cytoplasm
SWI152-J24.y1d-s.m00001	GO:0005622	intracellular
SWI152-J24.y1d-s.m00001	GO:0005840	ribosome
SWI153-A17.y1d-s.m00001	GO:0005634	nucleus
SWI153-F21.x1d-t.m00001	GO:0005622	intracellular
SWI153-J02.y1d-s.m00001	GO:0016272	prefoldin complex
SWI155-G08.y1d-s.m00001	GO:0005737	cytoplasm
SWI156-E15.y1d-s.m00001	GO:0005622	intracellular
SWI156-E15.y1d-s.m00001	GO:0005840	ribosome
SWI156-K09.y1d-s.m00001	GO:0009523	photosystem II
SWI156-K09.y1d-s.m00001	GO:0009654	oxygen evolving complex
SWI156-K09.y1d-s.m00001	GO:0019898	extrinsic to membrane
SWI156-M03.y1d-s.m00001	GO:0016021	integral to membrane
SWI157-B18.y1d-s.m00001	GO:0016020	membrane
SWI157-D11.y1d-s.m00001	GO:0005669	transcription factor TFIID complex
SWI157-G17.y1d-s.m00001	GO:0016020	membrane
SWI158-C15.x1d-t.m00001	GO:0016020	membrane
SWI16-A24.y1d-s.m00001	GO:0005622	intracellular
SWI16-G12.x1d-t.m00001	GO:0005622	intracellular
SWI16-P22.y1d-s.m00001	GO:0016021	integral to membrane
SWI160-A15.x1d-t.m00001	GO:0005737	cytoplasm
SWI160-A18.x1d-t.m00001	GO:0016021	integral to membrane
SWI160-C16.x1d-t.m00001	GO:0030117	membrane coat
SWI160-K22.x1d-t.m00001	GO:0005840	ribosome
SWI161-H20.y1d-s.m00001	GO:0005634	nucleus
SWI162-D07.y1d-s.m00001	GO:0005971	ribonucleoside-diphosphate reductase complex
SWI162-E19.x1d-t.m00001	GO:0005634	nucleus
SWI162-F09.x1d-t.m00001	GO:0016021	integral to membrane
SWI162-F22.y1d-s.m00001	GO:0005737	cytoplasm
SWI162-H04.x1d-t.m00001	GO:0005945	6-phosphofructokinase complex
SWI162-H17.x1d-t.m00001	GO:0005737	cytoplasm
SWI162-J15.x1d-t.m00001	GO:0030288	outer membrane-bounded periplasmic space
SWI162-M06.x1d-t.m00001	GO:0005739	mitochondrion
SWI162-M09.y1d-s.m00001	GO:0005634	nucleus
SWI162-O10.x1d-t.m00001	GO:0016020	membrane
SWI163-B06.y1d-s.m00001	GO:0016020	membrane
SWI163-J05.y1d-s.m00001	GO:0005622	intracellular
SWI164-F24.x1d-t.m00001	GO:0000148	1,3-beta-D-glucan synthase complex
SWI164-F24.x1d-t.m00001	GO:0016020	membrane
SWI165-B07.y1d-s.m00001	GO:0005737	cytoplasm
SWI165-C02.y1d-s.m00001	GO:0005737	cytoplasm
SWI165-J21.x1d-t.m00001	GO:0005741	mitochondrial outer membrane
SWI166-C08.y1d-s.m00001	GO:0030117	membrane coat
SWI166-K14.y1d-s.m00001	GO:0005622	intracellular
SWI166-N09.x1d-t.m00001	GO:0016021	integral to membrane
SWI167-A16.y1d-s.m00001	GO:0005737	cytoplasm
SWI167-M11.y1d-s.m00001	GO:0016020	membrane
SWI168-B12.x1d-t.m00001	GO:0005622	intracellular
SWI168-B12.x1d-t.m00001	GO:0005840	ribosome
SWI168-E22.x1d-t.m00001	GO:0033180	proton-transporting V-type ATPase, V1 domain
SWI168-F21.y1d-s.m00001	GO:0016020	membrane
SWI168-H22.y1d-s.m00001.1	GO:0005622	intracellular
SWI168-H22.y1d-s.m00001	GO:0005622	intracellular
SWI168-I15.x1d-t.m00001	GO:0005634	nucleus
SWI169-B22.y1d-s.m00001	GO:0016020	membrane
SWI17-C17.x1d-t.m00001	GO:0030117	membrane coat
SWI17-I02.y1d-s.m00001	GO:0016020	membrane
SWI170-C06.x1d-t.m00001	GO:0030288	outer membrane-bounded periplasmic space
SWI172-F23.y1d-s.m00001	GO:0016020	membrane
SWI172-I13.y1d-s.m00001	GO:0005622	intracellular
SWI172-I14.x1d-t.m00001	GO:0016020	membrane
SWI173-K17.x1d-t.m00001	GO:0005634	nucleus
SWI174-C08.y1d-s.m00001	GO:0016020	membrane
SWI174-G01.y1d-s.m00001	GO:0030127	COPII vesicle coat
SWI174-M22.x1d-t.m00001	GO:0016020	membrane
SWI175-N11.y1d-s.m00001	GO:0005622	intracellular
SWI175-N11.y1d-s.m00001	GO:0005840	ribosome
SWI177-C12.y1d-s.m00001	GO:0005737	cytoplasm
SWI177-K24.x1d-t.m00001	GO:0016020	membrane
SWI178-B05.y1d-s.m00001	GO:0005783	endoplasmic reticulum
SWI178-B05.y1d-s.m00001	GO:0016021	integral to membrane
SWI178-E22.y1d-s.m00001	GO:0030126	COPI vesicle coat
SWI178-P19.x1d-t.m00001	GO:0000139	Golgi membrane
SWI179-B01.y1d-s.m00001	GO:0005618	cell wall
SWI179-B01.y1d-s.m00001	GO:0048046	apoplast
SWI179-L11.y1d-s.m00001	GO:0005634	nucleus
SWI179-O16.y1d-s.m00001	GO:0005622	intracellular
SWI179-O16.y1d-s.m00001	GO:0005840	ribosome
SWI18-A08.y1d-s.m00001	GO:0016020	membrane
SWI18-K04.y1d-s.m00001	GO:0016021	integral to membrane
SWI180-A02.y1d-s.m00001	GO:0005622	intracellular
SWI180-A02.y1d-s.m00001	GO:0005840	ribosome
SWI180-D08.y1d-s.m00001	GO:0005618	cell wall
SWI180-D08.y1d-s.m00001	GO:0030054	cell junction
SWI180-D11.y1d-s.m00001	GO:0016021	integral to membrane
SWI180-H11.x1d-t.m00001	GO:0005737	cytoplasm
SWI181-D04.y1d-s.m00001	GO:0000159	protein phosphatase type 2A complex
SWI181-J15.y1d-s.m00001	GO:0005622	intracellular
SWI181-N16.x1d-t.m00001	GO:0005789	endoplasmic reticulum membrane
SWI182-J02.y1d-s.m00001	GO:0016020	membrane
SWI182-J18.y1d-s.m00001	GO:0016020	membrane
SWI183-G24.y1d-s.m00001	GO:0005643	nuclear pore
SWI183-I03.x1d-t.m00001	GO:0005634	nucleus
SWI184-G07.y1d-s.m00001	GO:0005798	Golgi-associated vesicle
SWI184-G19.y1d-s.m00001	GO:0016020	membrane
SWI184-M05.y1d-s.m00001	GO:0030131	clathrin adaptor complex
SWI185-P20.x1d-t.m00001	GO:0000786	nucleosome
SWI185-P20.x1d-t.m00001	GO:0005634	nucleus
SWI186-D20.x1d-t.m00001	GO:0016021	integral to membrane
SWI187-F02.y1d-s.m00001	GO:0005634	nucleus
SWI188-B08.x1d-t.m00001	GO:0016020	membrane
SWI188-C12.x1d-t.m00001	GO:0016021	integral to membrane
SWI188-M04.y1d-s.m00001	GO:0005622	intracellular
SWI188-N23.x1d-t.m00001	GO:0016020	membrane
SWI189-C10.x1d-t.m00001	GO:0005840	ribosome
SWI189-D01.x1d-t.m00001	GO:0000145	exocyst
SWI189-I05.y1d-s.m00001	GO:0016021	integral to membrane
SWI19-A10.y1d-s.m00001	GO:0016020	membrane
SWI19-E14.y1d-s.m00001	GO:0005622	intracellular
SWI190-K10.x1d-t.m00001	GO:0005737	cytoplasm
SWI190-N04.y1d-s.m00001	GO:0016020	membrane
SWI190-P11.x1d-t.m00002	GO:0016021	integral to membrane
SWI191-A12.y1d-s.m00001	GO:0016021	integral to membrane
SWI191-C14.x1d-t.m00001	GO:0016021	integral to membrane
SWI191-H19.x1d-t.m00001	GO:0005622	intracellular
SWI191-J20.x1d-t.m00001	GO:0016021	integral to membrane
SWI192-K02.x1d-t.m00001	GO:0009523	photosystem II
SWI192-K02.x1d-t.m00001	GO:0009654	oxygen evolving complex
SWI192-K02.x1d-t.m00001	GO:0019898	extrinsic to membrane
SWI192-M07.y1d-s.m00001	GO:0000221	vacuolar proton-transporting V-type ATPase, V1 domain
SWI193-N19.y1d-s.m00001	GO:0016021	integral to membrane
SWI193-O18.x1d-t.m00001	GO:0031461	cullin-RING ubiquitin ligase complex
SWI194-C07.x1d-t.m00001	GO:0043234	protein complex
SWI194-D12.y1d-s.m00001	GO:0005737	cytoplasm
SWI195-H19.y1d-s.m00001	GO:0005622	intracellular
SWI195-H19.y1d-s.m00001	GO:0005840	ribosome
SWI196-K07.y1d-s.m00001	GO:0016021	integral to membrane
SWI197-K23.y1d-s.m00001	GO:0005622	intracellular
SWI197-K23.y1d-s.m00001	GO:0005840	ribosome
SWI197-M02.y1d-s.m00001	GO:0030288	outer membrane-bounded periplasmic space
SWI197-P23.y1d-s.m00001	GO:0016020	membrane
SWI199-C16.y1d-s.m00001	GO:0005634	nucleus
SWI199-E06.y1d-s.m00001	GO:0005622	intracellular
SWI199-E06.y1d-s.m00001	GO:0005840	ribosome
SWI199-E19.x1d-t.m00001	GO:0005622	intracellular
SWI199-H01.x1d-t.m00001	GO:0005737	cytoplasm
SWI199-J04.y1d-s.m00001	GO:0016021	integral to membrane
SWI20-A11.y1d-s.m00001	GO:0016020	membrane
SWI20-E17.x1d-t.m00001	GO:0005634	nucleus
SWI20-P04.x1d-t.m00001	GO:0005737	cytoplasm
SWI200-B12.y1d-s.m00001	GO:0005622	intracellular
SWI201-D10.x1d-t.m00001	GO:0016021	integral to membrane
SWI201-E04.y1d-s.m00001	GO:0005737	cytoplasm
SWI202-G17.x1d-t.m00001	GO:0005798	Golgi-associated vesicle
SWI202-N10.y1d-s.m00001	GO:0016020	membrane
SWI203-F01.x1d-t.m00001	GO:0016020	membrane
SWI203-F16.y1d-s.m00001	GO:0005634	nucleus
SWI203-H15.x1d-t.m00001	GO:0016020	membrane
SWI203-K19.y1d-s.m00001	GO:0005622	intracellular
SWI203-O02.x1d-t.m00001	GO:0016021	integral to membrane
SWI203-P24.y1d-s.m00001	GO:0016020	membrane
SWI204-J13.x1d-t.m00001	GO:0005622	intracellular
SWI205-D16.x1d-t.m00001	GO:0016020	membrane
SWI205-L02.y1d-s.m00001	GO:0019867	outer membrane
SWI205-M07.y1d-s.m00001	GO:0005737	cytoplasm
SWI207-E10.x1d-t.m00001	GO:0016020	membrane
SWI207-K17.x1d-t.m00001	GO:0005634	nucleus
SWI208-E14.x1d-t.m00001	GO:0005622	intracellular
SWI209-D21.x1d-t.m00001	GO:0005746	mitochondrial respiratory chain
SWI21-C06.y1d-s.m00001	GO:0005741	mitochondrial outer membrane
SWI21-F16.x1d-t.m00001	GO:0005622	intracellular
SWI21-F16.x1d-t.m00001	GO:0005840	ribosome
SWI210-B10.y1d-s.m00001	GO:0000159	protein phosphatase type 2A complex
SWI210-J24.x1d-t.m00001	GO:0016459	myosin complex
SWI210-N03.y1d-s.m00001	GO:0030131	clathrin adaptor complex
SWI211-H08.y1d-s.m00001	GO:0016020	membrane
SWI211-M02.y1d-s.m00001	GO:0030126	COPI vesicle coat
SWI212-H15.y1d-s.m00001	GO:0005622	intracellular
SWI212-J22.y1d-s.m00001	GO:0016020	membrane
SWI212-O09.y1d-s.m00001	GO:0032040	small-subunit processome
SWI213-B09.y1d-s.m00001	GO:0005737	cytoplasm
SWI213-D10.x1d-t.m00001	GO:0016020	membrane
SWI213-I07.y1d-s.m00001	GO:0005634	nucleus
SWI213-K15.y1d-s.m00001	GO:0005634	nucleus
SWI213-L19.y1d-s.m00001	GO:0005746	mitochondrial respiratory chain
SWI213-O22.y1d-s.m00001	GO:0016021	integral to membrane
SWI213-P10.x1d-t.m00001	GO:0000148	1,3-beta-D-glucan synthase complex
SWI213-P10.x1d-t.m00001	GO:0016020	membrane
SWI214-J07.x1d-t.m00001	GO:0005737	cytoplasm
SWI214-O10.y1d-s.m00001	GO:0005737	cytoplasm
SWI215-E20.y1d-s.m00001	GO:0000145	exocyst
SWI215-O23.x1d-t.m00001	GO:0016021	integral to membrane
SWI215-P18.y1d-s.m00001	GO:0019867	outer membrane
SWI216-I18.x1d-t.m00001	GO:0033177	proton-transporting two-sector ATPase complex, proton-transporting domain
SWI217-N02.y1d-s.m00001	GO:0005789	endoplasmic reticulum membrane
SWI218-B11.y1d-s.m00001	GO:0033180	proton-transporting V-type ATPase, V1 domain
SWI218-C09.y1d-s.m00001	GO:0005622	intracellular
SWI218-C09.y1d-s.m00001	GO:0005840	ribosome
SWI218-C21.x1d-t.m00001	GO:0016020	membrane
SWI219-J07.y1d-s.m00001	GO:0005737	cytoplasm
SWI219-J12.x1d-t.m00001	GO:0016020	membrane
SWI219-M07.y1d-s.m00001	GO:0030117	membrane coat
SWI219-P19.x1d-t.m00001	GO:0016459	myosin complex
SWI22-A02.y1d-s.m00001	GO:0005622	intracellular
SWI22-A02.y1d-s.m00001	GO:0005840	ribosome
SWI22-E24.y1d-s.m00001	GO:0005622	intracellular
SWI22-E24.y1d-s.m00001	GO:0005840	ribosome
SWI22-F11.x1d-t.m00001	GO:0043234	protein complex
SWI220-H14.y1d-s.m00001	GO:0000151	ubiquitin ligase complex
SWI220-L04.x1d-t.m00001	GO:0030126	COPI vesicle coat
SWI221-B03.x1d-t.m00001	GO:0016020	membrane
SWI221-D02.y1d-s.m00001	GO:0005664	nuclear origin of replication recognition complex
SWI221-F08.y1d-s.m00001	GO:0016020	membrane
SWI221-P07.y1d-s.m00001	GO:0016021	integral to membrane
SWI221-P18.x1d-t.m00001	GO:0016021	integral to membrane
SWI222-J22.x1d-t.m00001	GO:0030288	outer membrane-bounded periplasmic space
SWI222-L17.y1d-s.m00001	GO:0005622	intracellular
SWI222-L17.y1d-s.m00001	GO:0005840	ribosome
SWI222-P07.y1d-s.m00001	GO:0016020	membrane
SWI226-J09.y1d-s.m00001	GO:0016020	membrane
SWI226-K23.y1d-s.m00001	GO:0016020	membrane
SWI226-L08.x1d-t.m00001	GO:0005634	nucleus
SWI226-L17.y1d-s.m00001	GO:0016020	membrane
SWI227-A07.x1d-t.m00001	GO:0005737	cytoplasm
SWI227-E10.y1d-s.m00001	GO:0005622	intracellular
SWI227-F10.y1d-s.m00001	GO:0005622	intracellular
SWI228-I12.x1d-t.m00001	GO:0016459	myosin complex
SWI228-N14.y1d-s.m00001	GO:0033180	proton-transporting V-type ATPase, V1 domain
SWI229-C01.x1d-t.m00001	GO:0016020	membrane
SWI229-C15.y1d-s.m00001	GO:0005634	nucleus
SWI229-K04.y1d-s.m00001	GO:0015934	large ribosomal subunit
SWI229-K07.x1d-t.m00001	GO:0016021	integral to membrane
SWI23-D06.y1d-s.m00001	GO:0016021	integral to membrane
SWI23-K23.y1d-s.m00001	GO:0016020	membrane
SWI230-D09.x1d-t.m00001	GO:0005737	cytoplasm
SWI230-K24.x1d-t.m00001	GO:0016020	membrane
SWI231-C18.y1d-s.m00001	GO:0043234	protein complex
SWI232-A16.x1d-t.m00001	GO:0009507	chloroplast
SWI232-F14.x1d-t.m00001	GO:0005634	nucleus
SWI233-D14.x1d-t.m00001	GO:0005634	nucleus
SWI233-E17.x1d-t.m00001	GO:0005840	ribosome
SWI233-F10.y1d-s.m00001	GO:0005737	cytoplasm
SWI233-N12.x1d-t.m00001	GO:0000145	exocyst
SWI234-G04.x1d-t.m00001	GO:0016020	membrane
SWI234-I02.y1d-s.m00001	GO:0005622	intracellular
SWI234-I02.y1d-s.m00001	GO:0005840	ribosome
SWI234-P11.x1d-t.m00001	GO:0005737	cytoplasm
SWI235-D15.x1d-t.m00001	GO:0016021	integral to membrane
SWI235-I23.y1d-s.m00001	GO:0016020	membrane
SWI235-M05.x1d-t.m00001	GO:0016020	membrane
SWI236-A12.x1d-t.m00001	GO:0016021	integral to membrane
SWI236-G08.x1d-t.m00001	GO:0005634	nucleus
SWI236-J07.y1d-s.m00001	GO:0016459	myosin complex
SWI236-J12.y1d-s.m00001	GO:0005789	endoplasmic reticulum membrane
SWI236-M16.x1d-t.m00001	GO:0005634	nucleus
SWI237-F06.x1d-t.m00001	GO:0005622	intracellular
SWI237-K08.x1d-t.m00001	GO:0005622	intracellular
SWI237-K08.x1d-t.m00001	GO:0005840	ribosome
SWI237-N11.x1d-t.m00001	GO:0016020	membrane
SWI237-P15.y1d-s.m00001	GO:0005634	nucleus
SWI238-A08.x1d-t.m00001	GO:0000922	spindle pole
SWI238-A08.x1d-t.m00001	GO:0005815	microtubule organizing center
SWI238-A09.y1d-s.m00001	GO:0016020	membrane
SWI238-E11.y1d-s.m00001	GO:0005789	endoplasmic reticulum membrane
SWI238-F06.x1d-t.m00001	GO:0030117	membrane coat
SWI238-H23.x1d-t.m00001	GO:0016020	membrane
SWI238-I06.x1d-t.m00002	GO:0016021	integral to membrane
SWI238-I22.x1d-t.m00001	GO:0005737	cytoplasm
SWI238-J10.x1d-t.m00001	GO:0005622	intracellular
SWI239-O14.x1d-t.m00001	GO:0005737	cytoplasm
SWI24-A11.y1d-s.m00001	GO:0000139	Golgi membrane
SWI24-A13.y1d-s.m00001	GO:0043234	protein complex
SWI24-G19.x1d-t.m00001	GO:0005971	ribonucleoside-diphosphate reductase complex
SWI24-I20.y1d-s.m00001	GO:0016021	integral to membrane
SWI240-D06.x1d-t.m00001	GO:0005839	proteasome core complex
SWI240-L05.y1d-s.m00001	GO:0033180	proton-transporting V-type ATPase, V1 domain
SWI240-M10.y1d-s.m00001	GO:0016020	membrane
SWI240-P18.y1d-s.m00001	GO:0016021	integral to membrane
SWI241-C16.x1d-t.m00001	GO:0016020	membrane
SWI241-E06.x1d-t.m00001	GO:0016020	membrane
SWI242-C01.y1d-s.m00001	GO:0005694	chromosome
SWI243-F13.x1d-t.m00001	GO:0005622	intracellular
SWI243-O17.x1d-t.m00001	GO:0016021	integral to membrane
SWI244-F01.x1d-t.m00001	GO:0000159	protein phosphatase type 2A complex
SWI244-J03.y1d-s.m00001	GO:0005622	intracellular
SWI244-M15.x1d-t.m00001	GO:0048500	signal recognition particle
SWI245-F09.x1d-t.m00001	GO:0005634	nucleus
SWI245-N17.y1d-s.m00001	GO:0016021	integral to membrane
SWI246-E06.y1d-s.m00001	GO:0005737	cytoplasm
SWI246-E24.y1d-s.m00001	GO:0030126	COPI vesicle coat
SWI246-J10.x1d-t.m00001	GO:0005622	intracellular
SWI246-J10.x1d-t.m00001	GO:0005840	ribosome
SWI247-L08.y1d-s.m00001	GO:0005737	cytoplasm
SWI248-B20.y1d-s.m00001	GO:0030117	membrane coat
SWI248-G18.x1d-t.m00001	GO:0016020	membrane
SWI249-N06.y1d-s.m00001	GO:0016020	membrane
SWI25-N10.x1d-t.m00001	GO:0005622	intracellular
SWI250-G02.y1d-s.m00001	GO:0005622	intracellular
SWI250-G11.x1d-t.m00002	GO:0016021	integral to membrane
SWI250-L21.x1d-t.m00001	GO:0030126	COPI vesicle coat
SWI250-M02.y1d-s.m00001	GO:0016020	membrane
SWI250-N09.x1d-t.m00001	GO:0016021	integral to membrane
SWI251-A02.y1d-s.m00001	GO:0016021	integral to membrane
SWI251-J09.x1d-t.m00001	GO:0016021	integral to membrane
SWI252-A01.x1d-t.m00001	GO:0016021	integral to membrane
SWI252-E22.x1d-t.m00001	GO:0016020	membrane
SWI253-F12.x1d-t.m00001	GO:0016020	membrane
SWI253-G06.x1d-t.m00001	GO:0005634	nucleus
SWI254-A16.x1d-t.m00001	GO:0016020	membrane
SWI255-J03.x1d-t.m00001	GO:0016020	membrane
SWI255-L19.x1d-t.m00001	GO:0016020	membrane
SWI256-B21.y1d-s.m00001	GO:0000145	exocyst
SWI256-E06.x1d-t.m00001	GO:0031461	cullin-RING ubiquitin ligase complex
SWI256-M11.x1d-t.m00001	GO:0030117	membrane coat
SWI256-P22.x1d-t.m00001	GO:0005634	nucleus
SWI258-A09.y1d-s.m00001	GO:0005622	intracellular
SWI258-D13.x1d-t.m00001	GO:0016020	membrane
SWI258-H21.x1d-t.m00001	GO:0016020	membrane
SWI258-L13.x1d-t.m00001	GO:0005634	nucleus
SWI259-C09.y1d-s.m00001	GO:0005618	cell wall
SWI259-G19.x1d-t.m00001	GO:0016021	integral to membrane
SWI259-M23.x1d-t.m00001	GO:0031461	cullin-RING ubiquitin ligase complex
SWI26-D02.y1d-s.m00001	GO:0000159	protein phosphatase type 2A complex
SWI26-F07.x1d-t.m00001	GO:0016021	integral to membrane
SWI26-O16.x1d-t.m00001	GO:0005737	cytoplasm
SWI260-F16.y1d-s.m00001	GO:0005622	intracellular
SWI260-F16.y1d-s.m00001	GO:0005840	ribosome
SWI260-P12.x1d-t.m00001	GO:0031461	cullin-RING ubiquitin ligase complex
SWI261-C19.x1d-t.m00001	GO:0005746	mitochondrial respiratory chain
SWI261-K10.x1d-t.m00001	GO:0043234	protein complex
SWI261-P02.y1d-s.m00001	GO:0016020	membrane
SWI263-E02.x1d-t.m00001	GO:0005741	mitochondrial outer membrane
SWI27-C10.x1d-t.m00001	GO:0005622	intracellular
SWI27-C10.x1d-t.m00001	GO:0005840	ribosome
SWI27-I06.y1d-s.m00001	GO:0005622	intracellular
SWI27-K14.y1d-s.m00001	GO:0005622	intracellular
SWI27-K14.y1d-s.m00001	GO:0005840	ribosome
SWI28-J07.y1d-s.m00001	GO:0016592	mediator complex
SWI29-E06.x1d-t.m00001	GO:0005783	endoplasmic reticulum
SWI29-F10.y1d-s.m00001	GO:0016021	integral to membrane
SWI29-I15.y1d-s.m00001	GO:0016021	integral to membrane
SWI29-L02.y1d-s.m00001	GO:0016020	membrane
SWI30-C05.x1d-t.m00001	GO:0016021	integral to membrane
SWI30-D06.y1d-s.m00001	GO:0000145	exocyst
SWI31-G19.y1d-s.m00001	GO:0005622	intracellular
SWI31-G19.y1d-s.m00001	GO:0005840	ribosome
SWI31-K10.x1d-t.m00001	GO:0005634	nucleus
SWI31-M12.x1d-t.m00001	GO:0016021	integral to membrane
SWI32-I12.y1d-s.m00001	GO:0000145	exocyst
SWI32-K18.x1d-t.m00001	GO:0043234	protein complex
SWI32-P01.x1d-t.m00001	GO:0016021	integral to membrane
SWI33-H07.x1d-t.m00001	GO:0005622	intracellular
SWI33-K08.y1d-s.m00001	GO:0005737	cytoplasm
SWI34-E16.y1d-s.m00001	GO:0005741	mitochondrial outer membrane
SWI34-N01.x1d-t.m00001	GO:0005622	intracellular
SWI34-N16.x1d-t.m00001	GO:0000145	exocyst
SWI34-O03.y1d-s.m00001	GO:0030126	COPI vesicle coat
SWI34-O07.y1d-s.m00001	GO:0016021	integral to membrane
SWI35-B11.y1d-s.m00001	GO:0016020	membrane
SWI35-I24.y1d-s.m00001	GO:0005622	intracellular
SWI35-J07.x1d-t.m00001	GO:0005737	cytoplasm
SWI35-M13.x1d-t.m00001	GO:0005737	cytoplasm
SWI36-D04.y1d-s.m00001	GO:0005663	DNA replication factor C complex
SWI36-J13.x1d-t.m00001	GO:0000159	protein phosphatase type 2A complex
SWI36-L14.y1d-s.m00001	GO:0000145	exocyst
SWI37-A22.y1d-s.m00001	GO:0016020	membrane
SWI37-B23.y1d-s.m00001	GO:0016020	membrane
SWI37-D15.y1d-s.m00001	GO:0031461	cullin-RING ubiquitin ligase complex
SWI37-E13.y1d-s.m00001	GO:0005634	nucleus
SWI37-M19.x1d-t.m00001	GO:0016021	integral to membrane
SWI38-C14.y1d-s.m00001	GO:0016020	membrane
SWI38-F17.y1d-s.m00001	GO:0043234	protein complex
SWI38-I16.x1d-t.m00001	GO:0005741	mitochondrial outer membrane
SWI38-J11.x1d-t.m00001	GO:0016020	membrane
SWI40-G11.y1d-s.m00001	GO:0005737	cytoplasm
SWI40-N03.x1d-t.m00001	GO:0016020	membrane
SWI40-O02.y1d-s.m00001	GO:0005737	cytoplasm
SWI41-E03.x1d-t.m00001	GO:0043234	protein complex
SWI41-L16.x1d-t.m00001	GO:0005622	intracellular
SWI41-L16.x1d-t.m00001	GO:0005840	ribosome
SWI42-I21.x1d-t.m00001	GO:0031227	intrinsic to endoplasmic reticulum membrane
SWI42-J23.y1d-s.m00001	GO:0016020	membrane
SWI42-M08.x1d-t.m00001	GO:0031461	cullin-RING ubiquitin ligase complex
SWI43-H12.y1d-s.m00001	GO:0016020	membrane
SWI43-O18.x1d-t.m00001	GO:0016021	integral to membrane
SWI44-C19.y1d-s.m00001	GO:0030117	membrane coat
SWI44-N15.y1d-s.m00001	GO:0005971	ribonucleoside-diphosphate reductase complex
SWI44-P13.y1d-s.m00001	GO:0016021	integral to membrane
SWI45-J02.y1d-s.m00001	GO:0005634	nucleus
SWI45-K13.y1d-s.m00001	GO:0005622	intracellular
SWI45-K13.y1d-s.m00001	GO:0005840	ribosome
SWI46-N01.x1d-t.m00001	GO:0005737	cytoplasm
SWI48-C17.y1d-s.m00001	GO:0005622	intracellular
SWI48-C17.y1d-s.m00001	GO:0005840	ribosome
SWI48-E06.x1d-t.m00001	GO:0030288	outer membrane-bounded periplasmic space
SWI48-E08.x1d-t.m00001	GO:0005737	cytoplasm
SWI49-K12.x1d-t.m00001	GO:0005741	mitochondrial outer membrane
SWI49-P23.x1d-t.m00001	GO:0016020	membrane
SWI50-L17.y1d-s.m00001	GO:0005622	intracellular
SWI50-M09.x1d-t.m00001	GO:0000015	phosphopyruvate hydratase complex
SWI51-C11.y1d-s.m00001	GO:0009523	photosystem II
SWI51-C11.y1d-s.m00001	GO:0009654	oxygen evolving complex
SWI51-C11.y1d-s.m00001	GO:0019898	extrinsic to membrane
SWI51-F08.x1d-t.m00001	GO:0016272	prefoldin complex
SWI51-H16.x1d-t.m00001	GO:0005634	nucleus
SWI52-B15.x1d-t.m00001	GO:0005622	intracellular
SWI52-B15.x1d-t.m00001	GO:0005840	ribosome
SWI52-P08.y1d-s.m00001	GO:0016020	membrane
SWI53-C08.y1d-s.m00001	GO:0005737	cytoplasm
SWI53-P22.x1d-t.m00001	GO:0016021	integral to membrane
SWI54-M04.x1d-t.m00001	GO:0016021	integral to membrane
SWI55-A04.y1d-s.m00001	GO:0016020	membrane
SWI55-B24.x1d-t.m00001	GO:0016020	membrane
SWI55-O09.x1d-t.m00001	GO:0005737	cytoplasm
SWI56-B04.x1d-t.m00001	GO:0005737	cytoplasm
SWI56-M05.x1d-t.m00001	GO:0016020	membrane
SWI57-G22.x1d-t.m00001	GO:0000221	vacuolar proton-transporting V-type ATPase, V1 domain
SWI58-A15.x1d-t.m00001	GO:0016020	membrane
SWI58-M11.x1d-t.m00001	GO:0005737	cytoplasm
SWI59-A05.x1d-t.m00001	GO:0005694	chromosome
SWI59-J17.y1d-s.m00001	GO:0005618	cell wall
SWI59-L22.y1d-s.m00001	GO:0005737	cytoplasm
SWI60-B08.x1d-t.m00001	GO:0016021	integral to membrane
SWI60-D14.y1d-s.m00001	GO:0000151	ubiquitin ligase complex
SWI60-L11.y1d-s.m00001	GO:0005737	cytoplasm
SWI61-A04.x1d-t.m00001	GO:0005634	nucleus
SWI61-C09.x1d-t.m00001	GO:0005737	cytoplasm
SWI61-E05.y1d-s.m00001	GO:0005737	cytoplasm
SWI61-J07.y1d-s.m00001	GO:0005783	endoplasmic reticulum
SWI61-K03.x1d-t.m00001	GO:0016020	membrane
SWI61-M15.x1d-t.m00001	GO:0005622	intracellular
SWI62-B14.y1d-s.m00001	GO:0016021	integral to membrane
SWI62-C10.y1d-s.m00001	GO:0016020	membrane
SWI62-H17.x1d-t.m00001	GO:0005618	cell wall
SWI62-H17.x1d-t.m00001	GO:0048046	apoplast
SWI62-J10.y1d-s.m00001	GO:0000159	protein phosphatase type 2A complex
SWI62-P17.y1d-s.m00001	GO:0033180	proton-transporting V-type ATPase, V1 domain
SWI63-H03.y1d-s.m00001	GO:0016020	membrane
SWI63-H08.y1d-s.m00001	GO:0009507	chloroplast
SWI63-K23.y1d-s.m00001	GO:0016021	integral to membrane
SWI63-N14.x1d-t.m00001	GO:0030117	membrane coat
SWI64-A16.x1d-t.m00001	GO:0005971	ribonucleoside-diphosphate reductase complex
SWI64-B07.y1d-s.m00001	GO:0005622	intracellular
SWI64-P04.x1d-t.m00001	GO:0005622	intracellular
SWI64-P09.y1d-s.m00001	GO:0005622	intracellular
SWI64-P09.y1d-s.m00001	GO:0005840	ribosome
SWI65-E23.y1d-s.m00001	GO:0016020	membrane
SWI67-B22.y1d-s.m00001	GO:0016021	integral to membrane
SWI67-C09.x1d-t.m00001	GO:0005674	transcription factor TFIIF complex
SWI67-N23.y1d-s.m00001	GO:0016021	integral to membrane
SWI68-E19.y1d-s.m00001	GO:0016021	integral to membrane
SWI68-I09.y1d-s.m00001	GO:0005669	transcription factor TFIID complex
SWI68-L16.y1d-s.m00001	GO:0005622	intracellular
SWI68-N19.x1d-t.m00001	GO:0016020	membrane
SWI68-P11.y1d-s.m00001	GO:0000145	exocyst
SWI69-H15.y1d-s.m00001	GO:0043234	protein complex
SWI69-L07.y1d-s.m00001	GO:0005622	intracellular
SWI69-L07.y1d-s.m00001	GO:0005840	ribosome
SWI69-N20.x1d-t.m00001	GO:0005737	cytoplasm
SWI69-O02.y1d-s.m00001	GO:0000145	exocyst
SWI70-D05.y1d-s.m00001	GO:0016272	prefoldin complex
SWI71-H20.y1d-s.m00001	GO:0016021	integral to membrane
SWI72-P17.y1d-s.m00001	GO:0000145	exocyst
SWI73-B13.y1d-s.m00001	GO:0005634	nucleus
SWI73-B16.x1d-t.m00001	GO:0005634	nucleus
SWI73-G02.y1d-s.m00001	GO:0005634	nucleus
SWI74-F09.y1d-s.m00001	GO:0016021	integral to membrane
SWI74-H01.x1d-t.m00001	GO:0005634	nucleus
SWI74-J17.y1d-s.m00001	GO:0009507	chloroplast
SWI75-D14.y1d-s.m00001	GO:0016020	membrane
SWI75-H17.x1d-t.m00001	GO:0016021	integral to membrane
SWI75-L18.y1d-s.m00001	GO:0016020	membrane
SWI76-B03.y1d-s.m00001	GO:0016020	membrane
SWI76-D07.x1d-t.m00001	GO:0000015	phosphopyruvate hydratase complex
SWI76-K21.y1d-s.m00001	GO:0015934	large ribosomal subunit
SWI76-L17.y1d-s.m00001	GO:0030288	outer membrane-bounded periplasmic space
SWI77-F04.y1d-s.m00001	GO:0016021	integral to membrane
SWI78-L07.y1d-s.m00001	GO:0005737	cytoplasm
SWI78-O19.x1d-t.m00001	GO:0016020	membrane
SWI79-H16.y1d-s.m00001	GO:0016021	integral to membrane
SWI79-I20.y1d-s.m00001	GO:0005634	nucleus
SWI79-K19.y1d-s.m00001	GO:0005737	cytoplasm
SWI80-N12.y1d-s.m00001	GO:0009523	photosystem II
SWI80-N12.y1d-s.m00001	GO:0009654	oxygen evolving complex
SWI80-N12.y1d-s.m00001	GO:0019898	extrinsic to membrane
SWI82-A10.x1d-t.m00001	GO:0016021	integral to membrane
SWI82-H08.y1d-s.m00001	GO:0005618	cell wall
SWI82-H08.y1d-s.m00001	GO:0030054	cell junction
SWI82-K17.y1d-s.m00001	GO:0005737	cytoplasm
SWI82-P05.x1d-t.m00001	GO:0005622	intracellular
SWI82-P05.x1d-t.m00001	GO:0005840	ribosome
SWI82-P06.y1d-s.m00001	GO:0005737	cytoplasm
SWI83-E14.y1d-s.m00001	GO:0030117	membrane coat
SWI83-J03.x1d-t.m00001	GO:0005634	nucleus
SWI83-N03.x1d-t.m00001	GO:0005622	intracellular
SWI83-N03.x1d-t.m00001	GO:0005840	ribosome
SWI83-P07.y1d-s.m00001	GO:0000145	exocyst
SWI85-A21.y1d-s.m00001	GO:0009523	photosystem II
SWI86-B07.x1d-t.m00001	GO:0016020	membrane
SWI86-J15.y1d-s.m00001	GO:0005622	intracellular
SWI86-J15.y1d-s.m00001	GO:0005840	ribosome
SWI87-K02.x1d-t.m00001	GO:0016021	integral to membrane
SWI87-K07.x1d-t.m00001	GO:0005622	intracellular
SWI88-P09.x1d-t.m00001	GO:0005634	nucleus
SWI89-A13.x1d-t.m00001	GO:0016020	membrane
SWI89-D01.y1d-s.m00001	GO:0016020	membrane
SWI89-D12.x1d-t.m00001	GO:0043234	protein complex
SWI89-E04.x1d-t.m00001	GO:0016459	myosin complex
SWI89-I17.y1d-s.m00001	GO:0016020	membrane
SWI89-P06.x1d-t.m00001	GO:0016459	myosin complex
SWI90-A20.y1d-s.m00001	GO:0000145	exocyst
SWI90-H15.x1d-t.m00001	GO:0005622	intracellular
SWI90-H15.x1d-t.m00001	GO:0005840	ribosome
SWI92-D22.x1d-t.m00001	GO:0016021	integral to membrane
SWI92-J24.y1d-s.m00001	GO:0016592	mediator complex
SWI93-K15.x1d-t.m00001	GO:0016021	integral to membrane
SWI93-N14.y1d-s.m00001	GO:0016021	integral to membrane
SWI94-N01.y1d-s.m00001	GO:0043234	protein complex
SWI96-A21.x1d-t.m00001	GO:0005737	cytoplasm
SWI96-D21.y1d-s.m00001	GO:0005622	intracellular
SWI96-G13.y1d-s.m00001	GO:0005622	intracellular
SWI96-G13.y1d-s.m00001	GO:0005840	ribosome
SWI96-J20.y1d-s.m00001	GO:0016020	membrane
SWI96-N15.x1d-t.m00001	GO:0005737	cytoplasm
SWI96-P17.x1d-t.m00001	GO:0005737	cytoplasm
SWI97-H21.x1d-t.m00001	GO:0005634	nucleus
SWI97-M06.y1d-s.m00001	GO:0000151	ubiquitin ligase complex
SWI97-P04.y1d-s.m00001	GO:0005576	extracellular region
SWI99-C19.x1d-t.m00001	GO:0016020	membrane
SWI99-J10.x1d-t.m00001	GO:0005737	cytoplasm
SWI99-N05.x1d-t.m00001	GO:0016020	membrane
ZAA01-H09.x1d-t.m00001	GO:0005737	cytoplasm
ZAA03-B01.x1d-t.m00001	GO:0005664	nuclear origin of replication recognition complex
ZAA03-J05.x1d-t.m00001	GO:0005634	nucleus
ZAA03-M17.x1d-t.m00001	GO:0016020	membrane
ZAA04-A14.x1d-t.m00001	GO:0016020	membrane
ZAA04-A14.y1d-s.m00001	GO:0016020	membrane
ZAA04-F04.y1d-s.m00001	GO:0016020	membrane
ZAA05-B03.y1d-s.m00001	GO:0016020	membrane
ZAA05-N19.x1d-t.m00001	GO:0016021	integral to membrane
ZAA05-N20.x1d-t.m00001	GO:0016021	integral to membrane
ZAA06-D13.x1d-t.m00001	GO:0000786	nucleosome
ZAA06-D13.x1d-t.m00001	GO:0005634	nucleus
ZAA06-J16.x1d-t.m00001	GO:0016021	integral to membrane
ZAA06-N19.x1d-t.m00001	GO:0031461	cullin-RING ubiquitin ligase complex
ZAA07-B03.x1d-t.m00001	GO:0005622	intracellular
ZAA07-G15.y1d-s.m00001	GO:0016021	integral to membrane
ZAA08-F17.y1d-s.m00001	GO:0016020	membrane
ZAA08-F18.y1d-s.m00001	GO:0016020	membrane
ZAA08-G07.y1d-s.m00001	GO:0005971	ribonucleoside-diphosphate reductase complex
ZAA10-B17.y1d-s.m00001	GO:0016020	membrane
ZAA10-J03.x1d-t.m00001	GO:0016020	membrane
ZAA10-N10.y1d-s.m00001	GO:0005622	intracellular
ZAA10-N10.y1d-s.m00001	GO:0005840	ribosome
ZAA100-F03.x1d-t.m00001	GO:0005741	mitochondrial outer membrane
ZAA100-M07.x1d-t.m00001	GO:0016020	membrane
ZAA100-M21.x1d-t.m00001	GO:0016021	integral to membrane
ZAA101-C06.x1d-t.m00001	GO:0005667	transcription factor complex
ZAA101-F08.x1d-t.m00001	GO:0016021	integral to membrane
ZAA102-B06.x1d-t.m00001	GO:0005622	intracellular
ZAA102-B06.x1d-t.m00001	GO:0005840	ribosome
ZAA103-J15.x1d-t.m00001	GO:0030127	COPII vesicle coat
ZAA103-J23.x1d-t.m00001	GO:0043234	protein complex
ZAA103-K07.x1d-t.m00001	GO:0016021	integral to membrane
ZAA105-J08.x1d-t.m00001	GO:0016021	integral to membrane
ZAA105-K22.x1d-t.m00001	GO:0016020	membrane
ZAA106-I08.y1d-s.m00001	GO:0009507	chloroplast
ZAA106-I08.y1d-s.m00001	GO:0009523	photosystem II
ZAA106-J18.y1d-s.m00001	GO:0016020	membrane
ZAA107-L01.y1d-s.m00001	GO:0030117	membrane coat
ZAA108-D13.y1d-s.m00001	GO:0030117	membrane coat
ZAA108-J04.x1d-t.m00001	GO:0005622	intracellular
ZAA108-P19.x1d-t.m00001	GO:0031461	cullin-RING ubiquitin ligase complex
ZAA108-P21.y1d-s.m00001	GO:0005634	nucleus
ZAA109-A01.x1d-t.m00001	GO:0005634	nucleus
ZAA109-J09.x1d-t.m00001	GO:0016020	membrane
ZAA11-A13.y1d-s.m00001	GO:0016020	membrane
ZAA11-B12.x1d-t.m00001	GO:0005740	mitochondrial envelope
ZAA11-C01.y1d-s.m00001	GO:0005634	nucleus
ZAA11-D09.x1d-t.m00001	GO:0033178	proton-transporting two-sector ATPase complex, catalytic domain
ZAA11-E09.x1d-t.m00001	GO:0016020	membrane
ZAA11-J15.y1d-s.m00001	GO:0016459	myosin complex
ZAA11-O11.y1d-s.m00001	GO:0016020	membrane
ZAA110-G08.y1d-s.m00001	GO:0016020	membrane
ZAA110-K13.x1d-t.m00001	GO:0005634	nucleus
ZAA110-L11.y1d-s.m00001	GO:0016021	integral to membrane
ZAA111-D09.y1d-s.m00001	GO:0016020	membrane
ZAA111-N21.y1d-s.m00001	GO:0016020	membrane
ZAA112-B02.y1d-s.m00001	GO:0005741	mitochondrial outer membrane
ZAA112-G17.y1d-s.m00001	GO:0005622	intracellular
ZAA112-G17.y1d-s.m00001	GO:0005840	ribosome
ZAA112-N17.x1d-t.m00001	GO:0009522	photosystem I
ZAA112-N17.x1d-t.m00001	GO:0009538	photosystem I reaction center
ZAA113-A02.y1d-s.m00001	GO:0016020	membrane
ZAA113-H19.y1d-s.m00001	GO:0016021	integral to membrane
ZAA113-I09.y1d-s.m00001	GO:0005622	intracellular
ZAA113-I09.y1d-s.m00001	GO:0005840	ribosome
ZAA113-N02.x1d-t.m00001	GO:0032040	small-subunit processome
ZAA113-N08.x1d-t.m00001	GO:0005634	nucleus
ZAA115-F21.y1d-s.m00001	GO:0005622	intracellular
ZAA115-F21.y1d-s.m00001	GO:0005840	ribosome
ZAA115-I21.x1d-t.m00001	GO:0000151	ubiquitin ligase complex
ZAA116-A05.y1d-s.m00001	GO:0016020	membrane
ZAA118-H03.y1d-s.m00001	GO:0005634	nucleus
ZAA118-L11.x1d-t.m00001	GO:0016021	integral to membrane
ZAA118-O09.y1d-s.m00001	GO:0000922	spindle pole
ZAA118-O09.y1d-s.m00001	GO:0005815	microtubule organizing center
ZAA12-I23.x1d-t.m00001	GO:0005622	intracellular
ZAA12-I23.x1d-t.m00001	GO:0005840	ribosome
ZAA121-H22.y1d-s.m00001	GO:0016020	membrane
ZAA122-F13.x1d-t.m00001	GO:0016020	membrane
ZAA122-G02.y1d-s.m00001	GO:0016020	membrane
ZAA122-L23.x1d-t.m00001	GO:0005737	cytoplasm
ZAA123-C02.x1d-t.m00001	GO:0016020	membrane
ZAA123-D15.x1d-t.m00001	GO:0016020	membrane
ZAA123-G04.x1d-t.m00001	GO:0031461	cullin-RING ubiquitin ligase complex
ZAA123-L19.y1d-s.m00001	GO:0005737	cytoplasm
ZAA124-C11.x1d-t.m00001	GO:0016020	membrane
ZAA124-C11.y1d-s.m00001	GO:0005737	cytoplasm
ZAA124-F12.x1d-t.m00001	GO:0016020	membrane
ZAA124-J13.y1d-s.m00001	GO:0005634	nucleus
ZAA124-O19.x1d-t.m00001	GO:0030117	membrane coat
ZAA125-O16.y1d-s.m00001	GO:0016020	membrane
ZAA126-P02.x1d-t.m00001	GO:0005852	eukaryotic translation initiation factor 3 complex
ZAA127-F23.y1d-s.m00001	GO:0031461	cullin-RING ubiquitin ligase complex
ZAA127-G12.x1d-t.m00001	GO:0016469	proton-transporting two-sector ATPase complex
ZAA127-L24.x1d-t.m00001	GO:0005622	intracellular
ZAA128-I18.y1d-s.m00001	GO:0016021	integral to membrane
ZAA128-M03.y1d-s.m00001	GO:0005787	signal peptidase complex
ZAA128-M03.y1d-s.m00001	GO:0016021	integral to membrane
ZAA129-A18.x1d-t.m00001	GO:0016020	membrane
ZAA129-C14.x1d-t.m00001	GO:0016021	integral to membrane
ZAA129-J13.y1d-s.m00001	GO:0000276	mitochondrial proton-transporting ATP synthase complex, coupling factor F(o)
ZAA129-N07.y1d-s.m00001	GO:0016021	integral to membrane
ZAA13-B09.x1d-t.m00001	GO:0005618	cell wall
ZAA13-B09.x1d-t.m00001	GO:0048046	apoplast
ZAA13-C15.x1d-t.m00001	GO:0005737	cytoplasm
ZAA130-B09.y1d-s.m00001	GO:0016020	membrane
ZAA130-F17.x1d-t.m00001	GO:0005737	cytoplasm
ZAA131-B11.x1d-t.m00001	GO:0016020	membrane
ZAA131-H24.x1d-t.m00001	GO:0005634	nucleus
ZAA132-D10.y1d-s.m00001	GO:0005789	endoplasmic reticulum membrane
ZAA132-D10.y1d-s.m00001	GO:0008250	oligosaccharyltransferase complex
ZAA132-M03.y1d-s.m00001	GO:0016021	integral to membrane
ZAA133-L11.y1d-s.m00001	GO:0016020	membrane
ZAA133-M06.y1d-s.m00001	GO:0005622	intracellular
ZAA133-P10.x1d-t.m00001	GO:0016020	membrane
ZAA134-E14.y1d-s.m00001	GO:0016020	membrane
ZAA134-F14.y1d-s.m00001	GO:0005737	cytoplasm
ZAA134-F15.x1d-t.m00001	GO:0031461	cullin-RING ubiquitin ligase complex
ZAA134-N22.x1d-t.m00001	GO:0005622	intracellular
ZAA135-H02.y1d-s.m00001	GO:0016459	myosin complex
ZAA135-I05.y1d-s.m00001	GO:0016020	membrane
ZAA136-A23.x1d-t.m00001	GO:0005663	DNA replication factor C complex
ZAA136-C18.y1d-s.m00001	GO:0016020	membrane
ZAA136-L19.x1d-t.m00001	GO:0005840	ribosome
ZAA138-B04.y1d-s.m00001	GO:0016020	membrane
ZAA138-O01.x1d-t.m00001	GO:0016021	integral to membrane
ZAA139-N21.y1d-s.m00001	GO:0016021	integral to membrane
ZAA14-E02.x1d-t.m00001	GO:0016020	membrane
ZAA14-E13.y1d-s.m00001	GO:0005622	intracellular
ZAA14-E13.y1d-s.m00001	GO:0005840	ribosome
ZAA140-M24.x1d-t.m00001	GO:0005664	nuclear origin of replication recognition complex
ZAA141-F06.y1d-s.m00001	GO:0019867	outer membrane
ZAA141-K23.y1d-s.m00001	GO:0016021	integral to membrane
ZAA141-N19.y1d-s.m00001	GO:0000775	chromosome, centromeric region
ZAA141-P07.y1d-s.m00001	GO:0005737	cytoplasm
ZAA142-E14.x1d-t.m00001	GO:0005622	intracellular
ZAA142-I05.y1d-s.m00001	GO:0005783	endoplasmic reticulum
ZAA143-B05.y1d-s.m00001	GO:0016021	integral to membrane
ZAA143-F08.y1d-s.m00001	GO:0005737	cytoplasm
ZAA143-G16.y1d-s.m00001	GO:0016020	membrane
ZAA143-M04.y1d-s.m00001	GO:0005801	cis-Golgi network
ZAA143-M20.x1d-t.m00001	GO:0016021	integral to membrane
ZAA145-A12.y1d-s.m00001	GO:0016021	integral to membrane
ZAA145-C22.y1d-s.m00001	GO:0016020	membrane
ZAA145-M14.x1d-t.m00001	GO:0005622	intracellular
ZAA145-M14.x1d-t.m00001	GO:0005840	ribosome
ZAA146-O13.y1d-s.m00001	GO:0016021	integral to membrane
ZAA147-I12.y1d-s.m00001	GO:0016021	integral to membrane
ZAA148-I15.y1d-s.m00001	GO:0005622	intracellular
ZAA148-I15.y1d-s.m00001	GO:0005840	ribosome
ZAA148-J01.y1d-s.m00001	GO:0005852	eukaryotic translation initiation factor 3 complex
ZAA148-L03.y1d-s.m00001	GO:0005622	intracellular
ZAA148-L03.y1d-s.m00001	GO:0005840	ribosome
ZAA149-H18.x1d-t.m00001	GO:0005622	intracellular
ZAA149-I20.y1d-s.m00001	GO:0016021	integral to membrane
ZAA149-P20.x1d-t.m00001	GO:0016020	membrane
ZAA15-E10.y1d-s.m00001	GO:0016021	integral to membrane
ZAA15-L08.y1d-s.m00001	GO:0016021	integral to membrane
ZAA150-G09.x1d-t.m00001	GO:0016021	integral to membrane
ZAA150-I23.x1d-t.m00001	GO:0000276	mitochondrial proton-transporting ATP synthase complex, coupling factor F(o)
ZAA150-M15.y1d-s.m00001	GO:0016021	integral to membrane
ZAA150-M19.x1d-t.m00001	GO:0005664	nuclear origin of replication recognition complex
ZAA150-N07.y1d-s.m00001	GO:0016020	membrane
ZAA151-F13.y1d-s.m00001	GO:0005737	cytoplasm
ZAA152-I22.x1d-t.m00001	GO:0005783	endoplasmic reticulum
ZAA153-A16.y1d-s.m00001	GO:0016459	myosin complex
ZAA154-H07.y1d-s.m00001	GO:0016020	membrane
ZAA156-E07.y1d-s.m00001	GO:0005634	nucleus
ZAA157-C04.x1d-t.m00001	GO:0005789	endoplasmic reticulum membrane
ZAA157-J03.x1d-t.m00001	GO:0005618	cell wall
ZAA157-J03.x1d-t.m00001	GO:0048046	apoplast
ZAA157-K09.y1d-s.m00001	GO:0000159	protein phosphatase type 2A complex
ZAA157-N16.x1d-t.m00001	GO:0016020	membrane
ZAA158-A17.x1d-t.m00001	GO:0000145	exocyst
ZAA158-M19.x1d-t.m00001	GO:0031461	cullin-RING ubiquitin ligase complex
ZAA158-P12.x1d-t.m00001	GO:0005737	cytoplasm
ZAA159-F18.y1d-s.m00001	GO:0016020	membrane
ZAA159-J16.x1d-t.m00001	GO:0016020	membrane
ZAA16-A02.x1d-t.m00001	GO:0005622	intracellular
ZAA16-C03.x1d-t.m00001	GO:0016021	integral to membrane
ZAA160-A03.x1d-t.m00001	GO:0016020	membrane
ZAA161-A13.y1d-s.m00001	GO:0005634	nucleus
ZAA161-D06.y1d-s.m00001	GO:0005737	cytoplasm
ZAA161-E08.y1d-s.m00001	GO:0005634	nucleus
ZAA161-F14.y1d-s.m00001	GO:0016021	integral to membrane
ZAA161-G16.x1d-t.m00001	GO:0000151	ubiquitin ligase complex
ZAA161-G19.y1d-s.m00001	GO:0043234	protein complex
ZAA161-J16.y1d-s.m00001	GO:0016021	integral to membrane
ZAA162-P13.y1d-s.m00001	GO:0005622	intracellular
ZAA162-P13.y1d-s.m00001	GO:0005840	ribosome
ZAA163-H18.x1d-t.m00001	GO:0016021	integral to membrane
ZAA163-H21.x1d-t.m00001	GO:0016021	integral to membrane
ZAA164-E14.x1d-t.m00001	GO:0016021	integral to membrane
ZAA164-G19.y1d-s.m00001	GO:0016021	integral to membrane
ZAA164-O19.x1d-t.m00001	GO:0005737	cytoplasm
ZAA165-G15.y1d-s.m00001	GO:0005737	cytoplasm
ZAA165-G17.y1d-s.m00001	GO:0005853	eukaryotic translation elongation factor 1 complex
ZAA165-I23.y1d-s.m00001	GO:0016020	membrane
ZAA165-M04.y1d-s.m00001	GO:0005634	nucleus
ZAA166-I17.y1d-s.m00001	GO:0016020	membrane
ZAA167-A07.y1d-s.m00001	GO:0005622	intracellular
ZAA167-N06.x1d-t.m00001	GO:0016020	membrane
ZAA168-A21.x1d-t.m00001	GO:0016020	membrane
ZAA168-J06.x1d-t.m00001	GO:0005622	intracellular
ZAA168-J06.x1d-t.m00001	GO:0005840	ribosome
ZAA168-J13.x1d-t.m00001	GO:0005852	eukaryotic translation initiation factor 3 complex
ZAA168-K08.y1d-s.m00001	GO:0005737	cytoplasm
ZAA168-O15.x1d-t.m00001	GO:0016021	integral to membrane
ZAA169-G21.y1d-s.m00001	GO:0033178	proton-transporting two-sector ATPase complex, catalytic domain
ZAA169-J24.y1d-s.m00001	GO:0016020	membrane
ZAA17-G07.x1d-t.m00001	GO:0016021	integral to membrane
ZAA17-O12.y1d-s.m00001	GO:0016020	membrane
ZAA170-F21.y1d-s.m00001	GO:0032040	small-subunit processome
ZAA172-M18.x1d-t.m00001	GO:0016021	integral to membrane
ZAA173-G04.x1d-t.m00001	GO:0016020	membrane
ZAA173-I23.x1d-t.m00001	GO:0005634	nucleus
ZAA174-E15.y1d-s.m00001	GO:0016020	membrane
ZAA175-P05.y1d-s.m00001	GO:0005737	cytoplasm
ZAA176-D05.y1d-s.m00001	GO:0016020	membrane
ZAA176-G11.x1d-t.m00001	GO:0009523	photosystem II
ZAA176-G11.x1d-t.m00001	GO:0009654	oxygen evolving complex
ZAA176-G11.x1d-t.m00001	GO:0042651	thylakoid membrane
ZAA176-J02.y1d-s.m00001	GO:0005852	eukaryotic translation initiation factor 3 complex
ZAA176-J22.y1d-s.m00001	GO:0016021	integral to membrane
ZAA176-K17.y1d-s.m00001	GO:0016021	integral to membrane
ZAA177-E05.y1d-s.m00001	GO:0016021	integral to membrane
ZAA177-J23.y1d-s.m00001	GO:0005622	intracellular
ZAA177-J23.y1d-s.m00001	GO:0005840	ribosome
ZAA178-A10.y1d-s.m00001	GO:0016021	integral to membrane
ZAA178-C02.x1d-t.m00001	GO:0016020	membrane
ZAA178-E17.y1d-s.m00001	GO:0016020	membrane
ZAA178-I01.x1d-t.m00001	GO:0005634	nucleus
ZAA178-N09.y1d-s.m00001	GO:0016021	integral to membrane
ZAA179-B08.y1d-s.m00001	GO:0009507	chloroplast
ZAA179-O22.y1d-s.m00001	GO:0016020	membrane
ZAA18-J01.y1d-s.m00001	GO:0016021	integral to membrane
ZAA180-C06.x1d-t.m00001	GO:0005694	chromosome
ZAA181-J09.x1d-t.m00001	GO:0000922	spindle pole
ZAA181-J09.x1d-t.m00001	GO:0005815	microtubule organizing center
ZAA181-J23.x1d-t.m00001	GO:0016021	integral to membrane
ZAA181-J24.x1d-t.m00001	GO:0016020	membrane
ZAA181-P02.x1d-t.m00001	GO:0005618	cell wall
ZAA181-P02.x1d-t.m00001	GO:0030054	cell junction
ZAA182-K11.y1d-s.m00001	GO:0005971	ribonucleoside-diphosphate reductase complex
ZAA183-A04.x1d-t.m00001	GO:0005622	intracellular
ZAA183-A04.x1d-t.m00001	GO:0005840	ribosome
ZAA183-A16.x1d-t.m00001	GO:0005945	6-phosphofructokinase complex
ZAA183-L15.y1d-s.m00001	GO:0005741	mitochondrial outer membrane
ZAA184-D22.x1d-t.m00001	GO:0016020	membrane
ZAA184-I19.y1d-s.m00001	GO:0016021	integral to membrane
ZAA185-A03.x1d-t.m00001	GO:0005742	mitochondrial outer membrane translocase complex
ZAA185-F17.y1d-s.m00001	GO:0005783	endoplasmic reticulum
ZAA186-E16.x1d-t.m00001	GO:0005737	cytoplasm
ZAA186-J03.x1d-t.m00001	GO:0016020	membrane
ZAA186-J11.y1d-s.m00001	GO:0005622	intracellular
ZAA186-J11.y1d-s.m00001	GO:0005840	ribosome
ZAA186-L16.y1d-s.m00001	GO:0016021	integral to membrane
ZAA187-K16.x1d-t.m00001	GO:0033180	proton-transporting V-type ATPase, V1 domain
ZAA189-H08.x1d-t.m00001	GO:0005634	nucleus
ZAA189-H08.x1d-t.m00001	GO:0016021	integral to membrane
ZAA19-E13.y1d-s.m00001	GO:0016021	integral to membrane
ZAA190-P06.x1d-t.m00001	GO:0016469	proton-transporting two-sector ATPase complex
ZAA191-E07.x1d-t.m00001	GO:0005840	ribosome
ZAA191-L04.x1d-t.m00001	GO:0005622	intracellular
ZAA191-L04.x1d-t.m00001	GO:0005840	ribosome
ZAA192-L21.x1d-t.m00001	GO:0016021	integral to membrane
ZAA193-C08.y1d-s.m00001	GO:0016021	integral to membrane
ZAA193-E17.x1d-t.m00001	GO:0005737	cytoplasm
ZAA193-G07.x1d-t.m00001	GO:0016020	membrane
ZAA193-G18.x1d-t.m00001	GO:0016020	membrane
ZAA193-P11.x1d-t.m00001	GO:0005622	intracellular
ZAA193-P11.x1d-t.m00001	GO:0005840	ribosome
ZAA195-M14.y1d-s.m00001	GO:0005634	nucleus
ZAA196-C22.x1d-t.m00001	GO:0016020	membrane
ZAA197-H12.y1d-s.m00001	GO:0016021	integral to membrane
ZAA197-I22.x1d-t.m00001	GO:0016021	integral to membrane
ZAA198-H14.x1d-t.m00001	GO:0016021	integral to membrane
ZAA199-A10.y1d-s.m00001	GO:0016020	membrane
ZAA199-D10.y1d-s.m00001	GO:0016021	integral to membrane
ZAA199-E15.x1d-t.m00001	GO:0005622	intracellular
ZAA199-E15.x1d-t.m00001	GO:0005840	ribosome
ZAA20-K08.y1d-s.m00001	GO:0016021	integral to membrane
ZAA200-C21.y1d-s.m00001	GO:0009522	photosystem I
ZAA200-C21.y1d-s.m00001	GO:0016020	membrane
ZAA200-M12.x1d-t.m00001	GO:0005622	intracellular
ZAA200-M12.x1d-t.m00001	GO:0005840	ribosome
ZAA200-P12.x1d-t.m00001	GO:0005634	nucleus
ZAA201-A22.y1d-s.m00001	GO:0005622	intracellular
ZAA201-B05.x1d-t.m00001	GO:0016021	integral to membrane
ZAA201-P16.x1d-t.m00001	GO:0005737	cytoplasm
ZAA201-P16.y1d-s.m00001	GO:0016021	integral to membrane
ZAA202-B12.y1d-s.m00001	GO:0000786	nucleosome
ZAA202-B12.y1d-s.m00001	GO:0005634	nucleus
ZAA202-C22.x1d-t.m00001	GO:0016021	integral to membrane
ZAA202-E23.y1d-s.m00001	GO:0005622	intracellular
ZAA202-E23.y1d-s.m00001	GO:0005840	ribosome
ZAA202-N05.y1d-s.m00001	GO:0016020	membrane
ZAA202-N18.y1d-s.m00001	GO:0000145	exocyst
ZAA202-P05.x1d-t.m00001	GO:0016021	integral to membrane
ZAA202-P09.x1d-t.m00001	GO:0016020	membrane
ZAA204-C01.x1d-t.m00001	GO:0005622	intracellular
ZAA204-D02.y1d-s.m00001	GO:0005622	intracellular
ZAA204-D02.y1d-s.m00001	GO:0005840	ribosome
ZAA204-F13.x1d-t.m00001	GO:0005622	intracellular
ZAA205-B02.x1d-t.m00001	GO:0016021	integral to membrane
ZAA205-N07.y1d-s.m00001	GO:0033178	proton-transporting two-sector ATPase complex, catalytic domain
ZAA206-C19.x1d-t.m00001	GO:0005840	ribosome
ZAA206-E08.x1d-t.m00001	GO:0005737	cytoplasm
ZAA206-P12.y1d-s.m00001	GO:0016021	integral to membrane
ZAA207-I19.x1d-t.m00001	GO:0016021	integral to membrane
ZAA208-L12.x1d-t.m00001	GO:0043234	protein complex
ZAA209-A24.y1d-s.m00001	GO:0005622	intracellular
ZAA209-A24.y1d-s.m00001	GO:0005840	ribosome
ZAA209-H17.y1d-s.m00001	GO:0016020	membrane
ZAA209-K04.x1d-t.m00001	GO:0016020	membrane
ZAA21-F24.y1d-s.m00001	GO:0032040	small-subunit processome
ZAA21-H09.y1d-s.m00001	GO:0000159	protein phosphatase type 2A complex
ZAA210-B24.x1d-t.m00001	GO:0016020	membrane
ZAA210-O09.x1d-t.m00001	GO:0016021	integral to membrane
ZAA211-E21.y1d-s.m00001	GO:0005622	intracellular
ZAA212-E01.y1d-s.m00001	GO:0000275	mitochondrial proton-transporting ATP synthase complex, catalytic core F(1)
ZAA212-H11.x1d-t.m00001	GO:0016021	integral to membrane
ZAA212-K03.x1d-t.m00001	GO:0005622	intracellular
ZAA212-K12.y1d-s.m00001	GO:0016021	integral to membrane
ZAA212-N10.y1d-s.m00001	GO:0016020	membrane
ZAA213-H24.x1d-t.m00001	GO:0016020	membrane
ZAA213-K17.x1d-t.m00001	GO:0030117	membrane coat
ZAA213-L12.x1d-t.m00001	GO:0016021	integral to membrane
ZAA213-O06.y1d-s.m00001	GO:0005737	cytoplasm
ZAA213-P18.y1d-s.m00001	GO:0016020	membrane
ZAA214-E08.y1d-s.m00001	GO:0016020	membrane
ZAA214-K21.x1d-t.m00001	GO:0016020	membrane
ZAA214-P08.x1d-t.m00001	GO:0016020	membrane
ZAA215-I06.x1d-t.m00001	GO:0005622	intracellular
ZAA215-I08.x1d-t.m00001	GO:0016020	membrane
ZAA215-I17.x1d-t.m00001	GO:0009523	photosystem II
ZAA215-I17.x1d-t.m00001	GO:0009654	oxygen evolving complex
ZAA215-I17.x1d-t.m00001	GO:0019898	extrinsic to membrane
ZAA215-J24.y1d-s.m00001	GO:0005634	nucleus
ZAA215-K23.y1d-s.m00001	GO:0005737	cytoplasm
ZAA216-B08.y1d-s.m00001	GO:0005622	intracellular
ZAA216-B14.y1d-s.m00001	GO:0016020	membrane
ZAA217-I24.y1d-s.m00001	GO:0005634	nucleus
ZAA219-I13.y1d-s.m00001	GO:0031461	cullin-RING ubiquitin ligase complex
ZAA22-O12.x1d-t.m00001	GO:0030117	membrane coat
ZAA23-D21.x1d-t.m00001	GO:0005622	intracellular
ZAA23-F06.x1d-t.m00001	GO:0031461	cullin-RING ubiquitin ligase complex
ZAA23-J04.x1d-t.m00001	GO:0005789	endoplasmic reticulum membrane
ZAA23-L18.y1d-s.m00001	GO:0016020	membrane
ZAA23-O06.x1d-t.m00001	GO:0016020	membrane
ZAA24-A04.y1d-s.m00001	GO:0005786	signal recognition particle, endoplasmic reticulum targeting
ZAA24-G17.x1d-t.m00001	GO:0005622	intracellular
ZAA24-G17.x1d-t.m00001	GO:0005840	ribosome
ZAA24-K01.x1d-t.m00001	GO:0005622	intracellular
ZAA24-K01.x1d-t.m00001	GO:0005840	ribosome
ZAA25-B04.y1d-s.m00001	GO:0016021	integral to membrane
ZAA25-L15.y1d-s.m00001	GO:0016020	membrane
ZAA26-D06.x1d-t.m00001	GO:0043234	protein complex
ZAA26-M12.x1d-t.m00001	GO:0005622	intracellular
ZAA28-J04.x1d-t.m00001	GO:0005622	intracellular
ZAA28-N13.y1d-s.m00001	GO:0016021	integral to membrane
ZAA29-B16.x1d-t.m00001	GO:0016021	integral to membrane
ZAA29-H14.y1d-s.m00001	GO:0005853	eukaryotic translation elongation factor 1 complex
ZAA29-M22.x1d-t.m00001	GO:0000151	ubiquitin ligase complex
ZAA30-C15.y1d-s.m00001	GO:0005618	cell wall
ZAA30-K13.y1d-s.m00001	GO:0005737	cytoplasm
ZAA31-B07.y1d-s.m00001	GO:0009523	photosystem II
ZAA31-B07.y1d-s.m00001	GO:0009654	oxygen evolving complex
ZAA31-B07.y1d-s.m00001	GO:0019898	extrinsic to membrane
ZAA31-B15.x1d-t.m00001	GO:0016020	membrane
ZAA32-M07.x1d-t.m00001	GO:0005634	nucleus
ZAA32-O08.y1d-s.m00001	GO:0005634	nucleus
ZAA33-I06.x1d-t.m00001	GO:0005622	intracellular
ZAA35-C09.x1d-t.m00001	GO:0005737	cytoplasm
ZAA35-C21.x1d-t.m00001	GO:0005622	intracellular
ZAA36-J16.y1d-s.m00001	GO:0005622	intracellular
ZAA37-D09.y1d-s.m00001	GO:0016020	membrane
ZAA37-G20.x1d-t.m00001	GO:0005634	nucleus
ZAA37-H20.x1d-t.m00001	GO:0016020	membrane
ZAA37-M10.y1d-s.m00001	GO:0016021	integral to membrane
ZAA37-O04.y1d-s.m00001	GO:0005634	nucleus
ZAA37-P08.x1d-t.m00001	GO:0016020	membrane
ZAA38-E23.y1d-s.m00001	GO:0016020	membrane
ZAA38-G14.y1d-s.m00001	GO:0005622	intracellular
ZAA38-G14.y1d-s.m00001	GO:0005840	ribosome
ZAA39-A03.x1d-t.m00001	GO:0033180	proton-transporting V-type ATPase, V1 domain
ZAA40-C02.y1d-s.m00001	GO:0005622	intracellular
ZAA40-C02.y1d-s.m00001	GO:0005840	ribosome
ZAA40-G20.y1d-s.m00001	GO:0016021	integral to membrane
ZAA40-M09.x1d-t.m00001	GO:0000151	ubiquitin ligase complex
ZAA40-P14.x1d-t.m00001	GO:0005746	mitochondrial respiratory chain
ZAA42-D15.x1d-t.m00001	GO:0005737	cytoplasm
ZAA42-H02.y1d-s.m00001	GO:0016020	membrane
ZAA42-J02.y1d-s.m00001	GO:0005634	nucleus
ZAA42-J02.y1d-s.m00001	GO:0005643	nuclear pore
ZAA42-J02.y1d-s.m00001	GO:0005737	cytoplasm
ZAA43-A10.y1d-s.m00001	GO:0016020	membrane
ZAA43-F04.x1d-t.m00001	GO:0016020	membrane
ZAA43-H10.x1d-t.m00001	GO:0005737	cytoplasm
ZAA44-D13.y1d-s.m00001	GO:0005643	nuclear pore
ZAA44-I10.y1d-s.m00001	GO:0005622	intracellular
ZAA44-I10.y1d-s.m00001	GO:0005840	ribosome
ZAA44-I10.y1d-s.m00001	GO:0009536	plastid
ZAA45-J17.y1d-s.m00001	GO:0016020	membrane
ZAA45-N10.y1d-s.m00001	GO:0016020	membrane
ZAA45-P05.y1d-s.m00001	GO:0016021	integral to membrane
ZAA46-M11.x1d-t.m00001	GO:0016020	membrane
ZAA46-M15.y1d-s.m00001	GO:0016021	integral to membrane
ZAA47-K07.x1d-t.m00001	GO:0005634	nucleus
ZAA47-N04.y1d-s.m00001	GO:0016020	membrane
ZAA47-O14.y1d-s.m00001	GO:0005856	cytoskeleton
ZAA49-D09.y1d-s.m00001	GO:0016020	membrane
ZAA49-K09.x1d-t.m00001	GO:0005737	cytoplasm
ZAA50-D22.x1d-t.m00001	GO:0005634	nucleus
ZAA50-F13.x1d-t.m00001	GO:0005622	intracellular
ZAA50-F13.x1d-t.m00001	GO:0005840	ribosome
ZAA50-I07.y1d-s.m00001	GO:0000145	exocyst
ZAA50-J15.x1d-t.m00001	GO:0016020	membrane
ZAA50-M02.y1d-s.m00001	GO:0000151	ubiquitin ligase complex
ZAA53-B22.y1d-s.m00001	GO:0015934	large ribosomal subunit
ZAA53-I22.y1d-s.m00001	GO:0016021	integral to membrane
ZAA53-M19.y1d-s.m00001	GO:0016021	integral to membrane
ZAA53-O03.x1d-t.m00001	GO:0005634	nucleus
ZAA54-E04.y1d-s.m00001	GO:0000159	protein phosphatase type 2A complex
ZAA54-F04.x1d-t.m00001	GO:0000159	protein phosphatase type 2A complex
ZAA56-C11.y1d-s.m00001	GO:0016021	integral to membrane
ZAA56-M14.y1d-s.m00001	GO:0016020	membrane
ZAA56-P07.x1d-t.m00001	GO:0016021	integral to membrane
ZAA57-J12.x1d-t.m00001	GO:0016021	integral to membrane
ZAA58-B03.y1d-s.m00001	GO:0005622	intracellular
ZAA58-B03.y1d-s.m00001	GO:0005840	ribosome
ZAA58-E18.y1d-s.m00001	GO:0016020	membrane
ZAA59-C07.y1d-s.m00001	GO:0016020	membrane
ZAA59-D16.y1d-s.m00001	GO:0005737	cytoplasm
ZAA59-D21.x1d-t.m00001	GO:0016021	integral to membrane
ZAA60-B07.y1d-s.m00001	GO:0005622	intracellular
ZAA60-J05.x1d-t.m00001	GO:0016021	integral to membrane
ZAA60-J21.x1d-t.m00001	GO:0016020	membrane
ZAA61-M14.y1d-s.m00001	GO:0016020	membrane
ZAA62-B10.x1d-t.m00001	GO:0016020	membrane
ZAA62-N15.x1d-t.m00001	GO:0016020	membrane
ZAA63-E06.y1d-s.m00001	GO:0000015	phosphopyruvate hydratase complex
ZAA63-H21.y1d-s.m00001	GO:0030126	COPI vesicle coat
ZAA63-J17.y1d-s.m00001	GO:0005853	eukaryotic translation elongation factor 1 complex
ZAA63-N05.y1d-s.m00001	GO:0016021	integral to membrane
ZAA63-N07.y1d-s.m00001	GO:0031461	cullin-RING ubiquitin ligase complex
ZAA64-K18.y1d-s.m00001	GO:0016020	membrane
ZAA65-M24.y1d-s.m00001	GO:0005576	extracellular region
ZAA66-C06.y1d-s.m00001	GO:0016020	membrane
ZAA66-E15.y1d-s.m00001	GO:0016021	integral to membrane
ZAA66-P04.x1d-t.m00001	GO:0030127	COPII vesicle coat
ZAA67-D02.y1d-s.m00001	GO:0000148	1,3-beta-D-glucan synthase complex
ZAA67-D02.y1d-s.m00001	GO:0016020	membrane
ZAA67-H05.y1d-s.m00001	GO:0016021	integral to membrane
ZAA67-O22.y1d-s.m00001	GO:0016020	membrane
ZAA68-E08.y1d-s.m00002	GO:0016020	membrane
ZAA69-B13.y1d-s.m00001	GO:0016020	membrane
ZAA70-M10.y1d-s.m00001	GO:0005634	nucleus
ZAA70-M22.y1d-s.m00001	GO:0016020	membrane
ZAA71-C17.x1d-t.m00002	GO:0005618	cell wall
ZAA71-E17.y1d-s.m00001	GO:0016020	membrane
ZAA71-G24.x1d-t.m00001	GO:0031461	cullin-RING ubiquitin ligase complex
ZAA71-L16.y1d-s.m00001	GO:0005622	intracellular
ZAA73-F02.x1d-t.m00001	GO:0033180	proton-transporting V-type ATPase, V1 domain
ZAA73-N24.y1d-s.m00001	GO:0005634	nucleus
ZAA74-G01.y1d-s.m00001	GO:0005576	extracellular region
ZAA74-N13.y1d-s.m00001	GO:0016020	membrane
ZAA76-A15.y1d-s.m00001	GO:0000159	protein phosphatase type 2A complex
ZAA77-C20.x1d-t.m00001	GO:0016020	membrane
ZAA77-F05.y1d-s.m00001	GO:0005622	intracellular
ZAA77-F16.x1d-t.m00001	GO:0000145	exocyst
ZAA77-K02.y1d-s.m00001	GO:0016020	membrane
ZAA77-K08.x1d-t.m00001	GO:0016020	membrane
ZAA78-E20.y1d-s.m00001	GO:0005634	nucleus
ZAA78-G19.x1d-t.m00001	GO:0005634	nucleus
ZAA78-L09.x1d-t.m00001	GO:0005634	nucleus
ZAA79-C02.x1d-t.m00001	GO:0016021	integral to membrane
ZAA79-L16.y1d-s.m00001	GO:0016020	membrane
ZAA79-P12.y1d-s.m00001	GO:0000015	phosphopyruvate hydratase complex
ZAA80-B01.x1d-t.m00001	GO:0005622	intracellular
ZAA80-E15.y1d-s.m00001	GO:0005622	intracellular
ZAA80-E18.x1d-t.m00001	GO:0009522	photosystem I
ZAA80-E18.x1d-t.m00001	GO:0009538	photosystem I reaction center
ZAA80-J13.y1d-s.m00001	GO:0005945	6-phosphofructokinase complex
ZAA80-N19.y1d-s.m00001	GO:0005622	intracellular
ZAA81-A06.y1d-s.m00001	GO:0005737	cytoplasm
ZAA81-B03.x1d-t.m00001	GO:0016020	membrane
ZAA81-O08.x1d-t.m00001	GO:0005852	eukaryotic translation initiation factor 3 complex
ZAA82-B21.x1d-t.m00001	GO:0016020	membrane
ZAA83-B02.x1d-t.m00001	GO:0016021	integral to membrane
ZAA83-I08.x1d-t.m00001	GO:0043234	protein complex
ZAA83-L23.x1d-t.m00001	GO:0016021	integral to membrane
ZAA83-N03.y1d-s.m00001	GO:0043234	protein complex
ZAA83-O20.x1d-t.m00001	GO:0030126	COPI vesicle coat
ZAA84-K22.y1d-s.m00001	GO:0000145	exocyst
ZAA84-P09.x1d-t.m00001	GO:0033178	proton-transporting two-sector ATPase complex, catalytic domain
ZAA85-C09.x1d-t.m00001	GO:0016021	integral to membrane
ZAA85-F14.x1d-t.m00001	GO:0016020	membrane
ZAA85-J23.x1d-t.m00001	GO:0005622	intracellular
ZAA86-H04.y1d-s.m00001	GO:0005622	intracellular
ZAA86-K02.y1d-s.m00001	GO:0016020	membrane
ZAA86-N10.y1d-s.m00001	GO:0005634	nucleus
ZAA87-G06.x1d-t.m00001	GO:0005743	mitochondrial inner membrane
ZAA87-G11.y1d-s.m00001	GO:0016020	membrane
ZAA87-P02.x1d-t.m00001	GO:0005634	nucleus
ZAA87-P14.y1d-s.m00001	GO:0005622	intracellular
ZAA87-P14.y1d-s.m00001	GO:0005840	ribosome
ZAA88-L19.x1d-t.m00001	GO:0016020	membrane
ZAA89-G09.x1d-t.m00001	GO:0005634	nucleus
ZAA89-G16.x1d-t.m00001	GO:0030904	retromer complex
ZAA89-M17.x1d-t.m00001	GO:0005622	intracellular
ZAA90-B12.y1d-s.m00001	GO:0005622	intracellular
ZAA90-C23.y1d-s.m00001	GO:0005622	intracellular
ZAA90-K21.x1d-t.m00001	GO:0016021	integral to membrane
ZAA91-H17.y1d-s.m00001	GO:0016020	membrane
ZAA91-K17.x1d-t.m00001	GO:0016592	mediator complex
ZAA92-A22.y1d-s.m00001	GO:0005945	6-phosphofructokinase complex
ZAA92-D17.x1d-t.m00001	GO:0016459	myosin complex
ZAA92-E11.y1d-s.m00001	GO:0016020	membrane
ZAA92-H09.x1d-t.m00001	GO:0000145	exocyst
ZAA92-I21.x1d-t.m00001	GO:0005737	cytoplasm
ZAA92-K06.y1d-s.m00001	GO:0005622	intracellular
ZAA92-K06.y1d-s.m00001	GO:0005840	ribosome
ZAA92-M09.x1d-t.m00001	GO:0016020	membrane
ZAA92-M10.x1d-t.m00001	GO:0005618	cell wall
ZAA92-M10.x1d-t.m00001	GO:0030054	cell junction
ZAA93-B03.y1d-s.m00001	GO:0005622	intracellular
ZAA93-B03.y1d-s.m00001	GO:0005840	ribosome
ZAA93-C10.y1d-s.m00001	GO:0005634	nucleus
ZAA94-H24.y1d-s.m00001	GO:0016020	membrane
ZAA94-M06.x1d-t.m00001	GO:0016021	integral to membrane
ZAA94-O04.x1d-t.m00001	GO:0016021	integral to membrane
ZAA95-G22.x1d-t.m00001	GO:0005622	intracellular
ZAA95-G22.x1d-t.m00001	GO:0005840	ribosome
ZAA95-I17.y1d-s.m00001	GO:0016021	integral to membrane
ZAA95-N09.y1d-s.m00001	GO:0016020	membrane
ZAA95-P15.x1d-t.m00001	GO:0016021	integral to membrane
ZAA96-G03.y1d-s.m00001	GO:0005737	cytoplasm
ZAA96-J07.x1d-t.m00001	GO:0016020	membrane
ZAA97-E12.y1d-s.m00001	GO:0005694	chromosome
ZAA97-E22.x1d-t.m00001	GO:0016020	membrane
ZAA97-J18.y1d-s.m00001	GO:0016021	integral to membrane
ZAA99-A09.x1d-t.m00001	GO:0005634	nucleus
ZAA99-B02.x1d-t.m00001	GO:0016021	integral to membrane
ZAA99-E13.x1d-t.m00001	GO:0005634	nucleus
ZAA99-F24.y1d-s.m00001	GO:0005839	proteasome core complex
ZAA99-M20.x1d-t.m00001	GO:0005622	intracellular
ZAA99-O14.x1d-t.m00001	GO:0005622	intracellular
