# Supplementary material for: A Genome-Wide Survey of Switchgrass Genome Structure and Organization
Source: PLoS One. 2012 Apr 12;7(4):e33892. doi: 10.1371/journal.pone.0033892 (PMC3325252; doi:10.1371/journal.pone.0033892)
Supplement: File S5 — List of 439 switchgrass gene loci (451 gene models) annotated from switchgrass full-length BAC sequences. (XLS) [file pone.0033892.s006.xls]

## Sheet: PV_models_sum.txt
Supplemental file S5. List of 439 switchgrass gene loci (451 gene models) annotated from switchgrass full-length BAC sequences.
ModelID	LocusID	Strand	Peptide Length	Rice Blast Besthit	E value	Annotation	Arabidopsis Blast Besthit	E value	Annotation	Pfam ACC	Pfam Name	E value
AC243215.m00001	AC243215.t00001	+	29
AC243216.m00001	AC243216.t00001	+	188	LOC_Os11g08380.1	1e-48	1-aminocyclopropane-1-carboxylate oxidase, putative, expressed	AT1G77330.1	3e-28	1-aminocyclopropane-1-carboxylate oxidase, putative / ACC oxidase, putative
AC243216.m00002	AC243216.t00002	-	245	LOC_Os04g24040.1	4e-27	retrotransposon protein, putative, Ty3-gypsy subclass, expressed				PF03732.10	Retrotrans_gag	2.6e-14
AC243216.m00003	AC243216.t00003	-	221	LOC_Os04g37790.2	4e-44	expressed protein	AT4G40020.1	2e-06	unknown protein
AC243216.m00004	AC243216.t00004	-	920	LOC_Os11g08400.1	0	expressed protein	AT3G15470.1	2e-112	WD-40 repeat family protein	PF00400.25	WD40	4e-11	PF00400.25	WD40	1.1e-08	PF00400.25	WD40	3.9e-07	PF00400.25	WD40	0.28
AC243216.m00005	AC243216.t00005	-	457	LOC_Os11g08410.1	3e-26	GATA zinc finger domain containing protein	AT3G60530.1	1e-21	zinc finger (GATA type) family protein	PF00320.20	GATA	3.1e-15
AC243216.m00006	AC243216.t00006	+	76	LOC_Os06g48610.1	3e-12	CCT motif family protein, expressed
AC243216.m00007	AC243216.t00007	-	150	LOC_Os06g02480.1	3e-11	expressed protein
AC243217.m00001	AC243217.t00001	-	450	LOC_Os09g36320.1	1e-22	tyrosine protein kinase domain containing protein, putative, expressed	AT4G17660.1	5e-11	protein kinase, putative
AC243217.m00002	AC243217.t00002	-	983	LOC_Os09g14230.1	6e-07	retrotransposon protein, putative, unclassified
AC243217.m00003	AC243217.t00003	-	176	LOC_Os09g36340.1	5e-52	HVA22, putative, expressed	AT5G42560.3	9e-41	abscisic acid-responsive HVA22 family protein	PF03134.12	TB2_DP1_HVA22	1.4e-25
AC243217.m00004	AC243217.t00004	-	535	LOC_Os09g36350.1	2e-134	endoglucanase, putative, expressed	AT1G75680.1	1e-104	AtGH9B7 (Arabidopsis thaliana glycosyl hydrolase 9B7); catalytic/ hydrolase, hydrolyzing O-glycosyl compounds	PF00759.12	Glyco_hydro_9	6.8e-93
AC243217.m00005	AC243217.t00004	-	742	LOC_Os09g36350.1	0	endoglucanase, putative, expressed	AT1G75680.1	2e-176	AtGH9B7 (Arabidopsis thaliana glycosyl hydrolase 9B7); catalytic/ hydrolase, hydrolyzing O-glycosyl compounds	PF00759.12	Glyco_hydro_9	2.3e-143
AC243217.m00006	AC243217.t00005	-	450	LOC_Os09g36360.1	8e-114	protein of unknown function containing protein, expressed	AT1G29760.1	3e-56	FUNCTIONS IN: molecular_function unknown; INVOLVED IN: biological_process unknown; LOCATED IN: cellular_component unknown; EXPRESSED IN: 24 plant structures; EXPRESSED DURING: 15 growth stages; CONTAINS InterPro DOMAIN/s: Adipose-regulatory protein, Seipin (InterPro:IPR009617); BEST Arabidopsis thaliana protein match is: unknown protein (TAIR:AT2G34380.1); Has 396 Blast hits to 327 proteins in 54…	PF06775.7	Seipin	5.5e-49
AC243217.m00007	AC243217.t00006	+	272	LOC_Os08g43470.1	7e-151	ER lumen protein retaining receptor, putative, expressed	AT1G75760.1	5e-138	ER lumen protein retaining receptor family protein	PF00810.11	ER_lumen_recept	9.8e-40
AC243217.m00008	AC243217.t00007	+	290	LOC_Os09g36440.1	1e-142	transcription initiation factor IIB, putative, expressed	AT3G10330.1	3e-126	transcription initiation factor IIB-2 / general transcription factor TFIIB-2 (TFIIB2)	PF08271.5	TF_Zn_Ribbon	5.1e-15	PF00382.12	TFIIB	1.6e-20
AC243217.m00009	AC243217.t00007	+	312	LOC_Os09g36440.1	0	transcription initiation factor IIB, putative, expressed	AT3G10330.1	3e-161	transcription initiation factor IIB-2 / general transcription factor TFIIB-2 (TFIIB2)	PF08271.5	TF_Zn_Ribbon	5.7e-15	PF00382.12	TFIIB	1.8e-20	PF00382.12	TFIIB	8.1e-09
AC243217.m00010	AC243217.t00008	-	277	LOC_Os09g36450.2	7e-44	triosephosphate isomerase, chloroplast precursor, putative, expressed	AT2G21170.1	2e-36	TIM (TRIOSEPHOSPHATE ISOMERASE); catalytic/ triose-phosphate isomerase	PF00121.11	TIM	9.3e-18	PF00121.11	TIM	6.3e-09
AC243217.m00011	AC243217.t00009	-	140	LOC_Os02g26850.1	3e-12	rRNA-processing protein FCF, putative, expressed				PF04900.5	Fcf1	2.6e-06
AC243217.m00012	AC243217.t00010	-	93	LOC_Os02g26850.1	4e-30	rRNA-processing protein FCF, putative, expressed	AT2G34570.1	2e-24	MEE21 (maternal effect embryo arrest 21)
AC243217.m00013	AC243217.t00011	+	107	LOC_Os08g43480.1	9e-06	zinc finger, C3HC4 type family protein, expressed
AC243217.m00014	AC243217.t00012	+	332	LOC_Os09g36480.1	1e-161	XAP5 family protein, putative, expressed	AT2G21150.1	6e-140	XCT (XAP5 CIRCADIAN TIMEKEEPER)	PF04921.7	XAP5	8.5e-82
AC243217.m00015	AC243217.t00012	+	333	LOC_Os09g36480.1	2e-163	XAP5 family protein, putative, expressed	AT2G21150.1	2e-140	XCT (XAP5 CIRCADIAN TIMEKEEPER)	PF04921.7	XAP5	1.5e-81
AC243217.m00016	AC243217.t00013	+	126	LOC_Os09g36490.1	1e-18	expressed protein
AC243217.m00017	AC243217.t00014	+	227	LOC_Os09g28890.2	1e-21	transposon protein, putative, CACTA, En/Spm sub-class, expressed
AC243217.m00018	AC243217.t00015	-	179	LOC_Os04g21840.1	3e-11	expressed protein
AC243217.m00019	AC243217.t00016	-	478	LOC_Os09g36500.1	6e-18	zinc finger, C3HC4 type domain containing protein, expressed	AT3G18773.1	4e-12	zinc finger (C3HC4-type RING finger) family protein	PF06200.7	tify	1.5e-05	PF00097.18	zf-C3HC4	1.2e-07
AC243218.m00001	AC243218.t00001	-	806	LOC_Os11g42630.1	5e-36	retrotransposon protein, putative, Ty3-gypsy subclass				PF03732.10	Retrotrans_gag	6.7e-10
AC243218.m00002	AC243218.t00002	-	476	LOC_Os04g46820.1	1e-22	LTPL121 - Protease inhibitor/seed storage/LTP family protein precursor, putative	AT2G45180.1	5e-21	protease inhibitor/seed storage/lipid transfer protein (LTP) family protein
AC243218.m00003	AC243218.t00003	-	91	LOC_Os04g46810.1	1e-16	LTPL120 - Protease inhibitor/seed storage/LTP family protein precursor, expressed	AT4G12510.1	6e-15	protease inhibitor/seed storage/lipid transfer protein (LTP) family protein
AC243218.m00004	AC243218.t00004	-	301	LOC_Os02g44680.1	2e-07	allantoin permease, putative, expressed	AT5G03555.1	6e-06	permease, cytosine/purines, uracil, thiamine, allantoin family protein
AC243218.m00005	AC243218.t00005	+	97	LOC_Os06g08350.1	3e-20	expressed protein	AT5G28150.1	6e-07	unknown protein	PF05910.5	DUF868	2.8e-14
AC243218.m00006	AC243218.t00006	-	545	LOC_Os02g44680.1	0	allantoin permease, putative, expressed	AT5G03555.1	9e-154	permease, cytosine/purines, uracil, thiamine, allantoin family protein	PF02133.8	Transp_cyt_pur	1.6e-96
AC243218.m00007	AC243218.t00007	-	930	LOC_Os02g44670.1	1e-32	harpin-induced protein 1 domain containing protein, expressed				PF03168.6	LEA_2	4.5e-12
AC243218.m00008	AC243218.t00008	+	47	LOC_Os02g44642.1	2e-20	STE_MEKK_ste11_MAP3K.10 - STE kinases include homologs to sterile 7, sterile 11 and sterile 20 from yeast, expressed	AT1G63700.1	2e-16	YDA (YODA); ATP binding / kinase/ protein kinase/ protein serine/threonine kinase	PF00069.18	Pkinase	2.7e-05
AC243218.m00009	AC243218.t00009	+	57
AC243218.m00010	AC243218.t00010	-	289	LOC_Os02g44630.2	8e-156	aquaporin protein, putative, expressed	AT4G00430.1	3e-142	PIP1;4 (PLASMA MEMBRANE INTRINSIC PROTEIN 1;4); water channel	PF00230.13	MIP	8.9e-85
AC243218.m00011	AC243218.t00011	-	707	LOC_Os02g44610.1	5e-84	protein kinase, putative, expressed	AT2G45910.1	9e-64	protein kinase family protein / U-box domain-containing protein	PF00069.18	Pkinase	7.2e-23
AC243218.m00012	AC243218.t00012	-	321	LOC_Os02g44610.1	2e-15	protein kinase, putative, expressed	AT3G61410.1	1e-07	FUNCTIONS IN: molecular_function unknown; INVOLVED IN: biological_process unknown; LOCATED IN: cellular_component unknown; BEST Arabidopsis thaliana protein match is: protein kinase family protein / U-box domain-containing protein (TAIR:AT2G45910.1); Has 146 Blast hits to 144 proteins in 9 species: Archae - 0; Bacteria - 0; Metazoa - 13; Fungi - 0; Plants - 132; Viruses - 0; Other Eukaryotes - 1 …
AC243218.m00013	AC243218.t00013	-	171	LOC_Os06g06760.3	8e-32	protein kinase, putative, expressed	AT3G61390.2	1e-30	U-box domain-containing protein	PF04564.8	U-box	6.8e-18
AC243219.m00001	AC243219.t00001	+	138	LOC_Os02g18090.1	3e-39	expressed protein	AT5G39600.1	4e-24	unknown protein
AC243219.m00002	AC243219.t00002	-	273	LOC_Os02g18070.1	2e-59	NB-ARC domain containing protein, expressed	AT3G14470.1	1e-16	disease resistance protein (NBS-LRR class), putative	PF00931.15	NB-ARC	3.8e-22
AC243219.m00003	AC243219.t00003	+	441	LOC_Os07g44540.1	1e-14	retrotransposon protein, putative, Ty3-gypsy subclass
AC243219.m00004	AC243219.t00004	+	192	LOC_Os02g18090.1	2e-31	expressed protein	AT5G39600.1	1e-19	unknown protein
AC243219.m00005	AC243219.t00005	-	590	LOC_Os02g18000.1	2e-176	disease resistance protein RGA2, putative, expressed	AT3G14470.1	9e-62	disease resistance protein (NBS-LRR class), putative	PF00931.15	NB-ARC	6e-60
AC243219.m00006	AC243219.t00006	+	177	LOC_Os02g18090.1	7e-35	expressed protein	AT5G39600.1	6e-19	unknown protein
AC243220.m00001	AC243220.t00001	+	703	LOC_Os04g43760.1	0	phenylalanine ammonia-lyase, putative, expressed	AT3G53260.1	0	PAL2; phenylalanine ammonia-lyase	PF00221.12	PAL	1.1e-171
AC243220.m00002	AC243220.t00002	+	573	LOC_Os07g45970.1	4e-21	retrotransposon protein, putative, unclassified	AT5G03300.1	3e-11	ADK2 (ADENOSINE KINASE 2); adenosine kinase/ copper ion binding / kinase
AC243220.m00003	AC243220.t00003	+	151	LOC_Os04g43750.2	7e-83	kinase, pfkB family, putative, expressed	AT5G03300.1	2e-75	ADK2 (ADENOSINE KINASE 2); adenosine kinase/ copper ion binding / kinase	PF00294.17	PfkB	2.4e-35
AC243220.m00004	AC243220.t00004	-	277	LOC_Os04g43740.1	6e-38	OsSAUR18 - Auxin-responsive SAUR gene family member, expressed	AT2G37030.1	2e-18	auxin-responsive family protein	PF02519.7	Auxin_inducible	1.1e-23
AC243220.m00005	AC243220.t00005	+	562	LOC_Os06g26150.1	1e-46	retrotransposon protein, putative, Ty3-gypsy subclass
AC243220.m00006	AC243220.t00006	+	743	LOC_Os04g43730.1	0	OsWAK51 - OsWAK receptor-like protein kinase, expressed	AT1G21230.1	4e-142	WAK5 (WALL ASSOCIATED KINASE 5); kinase/ protein serine/threonine kinase	PF07645.8	EGF_CA	1.3e-06	PF00069.18	Pkinase	8.8e-46
AC243220.m00007	AC243220.t00007	+	301	LOC_Os04g43730.1	4e-64	OsWAK51 - OsWAK receptor-like protein kinase, expressed	AT1G21270.1	5e-28	WAK2; ATP binding / calcium ion binding / protein kinase/ protein serine/threonine kinase
AC243220.m00008	AC243220.t00008	-	128
AC243220.m00009	AC243220.t00009	+	325	LOC_Os04g43730.1	4e-77	OsWAK51 - OsWAK receptor-like protein kinase, expressed	AT1G21210.1	1e-36	WAK4 (wall associated kinase 4); ATP binding / calcium ion binding / protein kinase/ protein serine/threonine kinase	PF07645.8	EGF_CA	4.9e-08
AC243220.m00010	AC243220.t00010	-	299	LOC_Os02g41580.1	2e-81	CAMK_CAMK_like.14 - CAMK includes calcium/calmodulin depedent protein kinases, expressed	AT1G08650.1	1e-43	PPCK1 (PHOSPHOENOLPYRUVATE CARBOXYLASE KINASE); kinase/ protein serine/threonine kinase	PF00069.18	Pkinase	4.9e-53
AC243220.m00011	AC243220.t00011	-	403	LOC_Os02g41520.1	2e-166	glycosyl transferase 8 domain containing protein, putative, expressed	AT5G18480.1	4e-110	PGSIP6 (PLANT GLYCOGENIN-LIKE STARCH INITIATION PROTEIN 6); transferase, transferring glycosyl groups / transferase, transferring hexosyl groups	PF01501.13	Glyco_transf_8	1e-18
AC243220.m00012	AC243220.t00012	+	96
AC243220.m00013	AC243220.t00013	+	236	LOC_Os04g43690.2	2e-114	DUF647 domain containing protein, putative, expressed	AT2G31190.1	1e-82	LOCATED IN: mitochondrion, plastid, chloroplast envelope; EXPRESSED IN: 24 plant structures; EXPRESSED DURING: 14 growth stages; CONTAINS InterPro DOMAIN/s: Protein of unknown function DUF647 (InterPro:IPR006968); BEST Arabidopsis thaliana protein match is: emb1879 (embryo defective 1879) (TAIR:AT5G49820.1); Has 274 Blast hits to 274 proteins in 92 species: Archae - 0; Bacteria - 2; Metazoa - 96;…	PF04884.7	DUF647	1.7e-19	PF04884.7	DUF647	1.5e-06
AC243221.m00001	AC243221.t00001	-	186	LOC_Os12g19960.1	1e-18	retrotransposon, putative, centromere-specific
AC243221.m00002	AC243221.t00002	+	444	LOC_Os12g27910.1	2e-07	retrotransposon protein, putative, Ty3-gypsy subclass
AC243221.m00003	AC243221.t00003	+	256	LOC_Os11g42640.1	1e-09	retrotransposon protein, putative, Ty3-gypsy subclass
AC243221.m00004	AC243221.t00004	-	397	LOC_Os07g12060.1	3e-14	retrotransposon protein, putative, Ty3-gypsy subclass
AC243222.m00001	AC243222.t00001	+	972	LOC_Os12g28210.1	9e-18	retrotransposon, putative, centromere-specific
AC243222.m00002	AC243222.t00002	-	720							PF00098.16	zf-CCHC	5.7e-05
AC243222.m00003	AC243222.t00003	+	482	LOC_Os03g42530.1	2e-20	retrotransposon, putative, centromere-specific
AC243222.m00004	AC243222.t00004	-	161	LOC_Os01g34960.1	3e-25	retrotransposon, putative, centromere-specific
AC243223.m00001	AC243223.t00001	-	397	LOC_Os06g23730.1	1e-10	retrotransposon, putative, centromere-specific
AC243223.m00002	AC243223.t00002	+	218	LOC_Os03g40500.1	3e-08	transposon protein, putative, CACTA, En/Spm sub-class
AC243223.m00003	AC243223.t00003	-	266	LOC_Os07g40360.1	3e-55	transposon protein, putative, CACTA, En/Spm sub-class
AC243223.m00004	AC243223.t00004	-	161	LOC_Os01g34960.1	5e-26	retrotransposon, putative, centromere-specific
AC243223.m00005	AC243223.t00005	+	389	LOC_Os06g35140.1	4e-57	MYB family transcription factor, putative, expressed	AT2G38300.1	1e-22	DNA binding / transcription factor	PF00249.24	Myb_DNA-binding	6.8e-09
AC243224.m00001	AC243224.t00001	-	403	LOC_Os05g26940.1	5e-144	CAMK_KIN1/SNF1/Nim1_like.23 - CAMK includes calcium/calmodulin depedent protein kinases, expressed	AT2G30360.1	3e-80	SIP4 (SOS3-INTERACTING PROTEIN 4); kinase/ protein kinase	PF00069.18	Pkinase	3.6e-60	PF03822.7	NAF	1.6e-07
AC243224.m00002	AC243224.t00002	+	212	LOC_Os05g27000.1	5e-34	expressed protein	AT5G01790.1	2e-06	unknown protein
AC243224.m00003	AC243224.t00003	+	434	LOC_Os09g22230.1	1e-12	retrotransposon protein, putative, Ty3-gypsy subclass
AC243225.m00001	AC243225.t00001	-	343	LOC_Os01g17240.1	4e-38	transporter, major facilitator family, putative, expressed	AT5G20380.1	3e-73	PHT4;5; inorganic phosphate transmembrane transporter	PF07690.9	MFS_1	1.2e-32
AC243225.m00002	AC243225.t00002	-	385	LOC_Os09g38420.1	7e-64	cysteinyl-tRNA synthetase, putative, expressed	AT5G38830.1	2e-43	tRNA synthetase class I (C) family protein	PF01406.12	tRNA-synt_1e	6.5e-24	PF09190.4	DALR_2	3.3e-06
AC243225.m00003	AC243225.t00003	+	109	LOC_Os09g38440.1	1e-31	ATXR, putative, expressed
AC243225.m00004	AC243225.t00004	+	121	LOC_Os09g38440.1	1e-61	ATXR, putative, expressed	AT5G42400.1	2e-26	SDG25 (SET DOMAIN PROTEIN 25)	PF00856.21	SET	6.2e-21
AC243225.m00005	AC243225.t00005	-	486	LOC_Os09g38450.1	2e-171	expressed protein
AC243225.m00006	AC243225.t00006	-	239	LOC_Os09g38500.2	1e-70	mitochondrial glycoprotein, putative, expressed	AT1G15870.1	1e-31	mitochondrial glycoprotein family protein / MAM33 family protein	PF02330.9	MAM33	1.2e-12
AC243225.m00007	AC243225.t00007	-	725
AC243225.m00008	AC243225.t00007	-	793	LOC_Os12g32200.1	5e-28	expressed protein	AT1G65090.2	7e-10	unknown protein
AC243225.m00009	AC243225.t00008	-	457	LOC_Os09g38510.1	2e-127	purine permease, putative, expressed	AT2G24220.1	5e-81	ATPUP5; purine transmembrane transporter	PF00892.13	EamA	1.6e-06	PF03151.9	TPT	4.1e-14
AC243225.m00010	AC243225.t00009	-	598	LOC_Os09g38520.1	9e-171	DOMON domain containing protein, expressed	AT5G54830.1	3e-97	DOMON domain-containing protein / dopamine beta-monooxygenase N-terminal domain-containing protein	PF03351.10	DOMON	7.6e-16	PF03351.10	DOMON	8.8e-08
AC243225.m00011	AC243225.t00010	+	544	LOC_Os09g38530.1	0	transmembrane 9 superfamily member, putative, expressed	AT5G10840.1	0	endomembrane protein 70, putative	PF02990.9	EMP70	8.5e-208
AC243225.m00012	AC243225.t00011	+	82	LOC_Os09g38540.1	1e-15	plastocyanin-like domain containing protein, putative, expressed
AC243225.m00013	AC243225.t00012	-	121	LOC_Os09g38550.2	4e-54	protein phosphatase 2C, putative, expressed	AT4G31860.1	4e-39	protein phosphatase 2C, putative / PP2C, putative	PF00481.14	PP2C	1.3e-23
AC243225.m00014	AC243225.t00012	-	130	LOC_Os09g38550.1	4e-56	protein phosphatase 2C, putative, expressed	AT4G31860.1	8e-39	protein phosphatase 2C, putative / PP2C, putative	PF00481.14	PP2C	1.6e-23
AC243226.m00001	AC243226.t00001	-	522	LOC_Os07g47120.1	0	beta-amylase, putative, expressed	AT5G18670.1	2e-97	BMY3; beta-amylase/ catalytic/ cation binding	PF01373.10	Glyco_hydro_14	2.4e-64
AC243226.m00002	AC243226.t00002	-	373	LOC_Os07g47140.1	4e-90	CCT/B-box zinc finger protein, putative, expressed	AT2G47890.1	5e-17	zinc finger (B-box type) family protein	PF06203.7	CCT	4.3e-18
AC243226.m00003	AC243226.t00003	-	344	LOC_Os07g47150.2	5e-147	expressed protein	AT3G05100.1	2e-112	FUNCTIONS IN: molecular_function unknown; INVOLVED IN: biological_process unknown; LOCATED IN: cellular_component unknown; EXPRESSED IN: 22 plant structures; EXPRESSED DURING: 14 growth stages; CONTAINS InterPro DOMAIN/s: Methyltransferase type 12 (InterPro:IPR013217); Has 53 Blast hits to 53 proteins in 21 species: Archae - 2; Bacteria - 27; Metazoa - 0; Fungi - 3; Plants - 11; Viruses - 0; Othe…
AC243226.m00004	AC243226.t00004	-	371	LOC_Os02g03980.1	3e-32	OsFBX36 - F-box domain containing protein	AT3G07870.1	2e-11	F-box family protein	PF00646.26	F-box	2.3e-06	PF08268.5	FBA_3	1.9e-05
AC243226.m00005	AC243226.t00005	+	206	LOC_Os09g31458.1	2e-15	expressed protein
AC243226.m00006	AC243226.t00006	+	575	LOC_Os07g47180.1	0	transposon protein, putative, unclassified, expressed	AT1G54610.3	0	protein kinase family protein	PF00069.18	Pkinase	8.1e-66
AC243226.m00007	AC243226.t00007	+	234	LOC_Os07g47180.1	3e-81	transposon protein, putative, unclassified, expressed	AT1G54610.2	1e-63	protein kinase family protein	PF00069.18	Pkinase	3.1e-14
AC243226.m00008	AC243226.t00008	+	135	LOC_Os07g47180.1	2e-60	transposon protein, putative, unclassified, expressed	AT1G54610.3	5e-27	protein kinase family protein
AC243226.m00009	AC243226.t00009	-	606	LOC_Os09g27040.1	0	GEX1, putative, expressed	AT5G55490.1	6e-106	GEX1 (GAMETE EXPRESSED PROTEIN 1)
AC243226.m00010	AC243226.t00010	-	369	LOC_Os07g47210.1	0	GDSL-like lipase/acylhydrolase, putative, expressed	AT2G23540.1	2e-147	GDSL-motif lipase/hydrolase family protein	PF00657.15	Lipase_GDSL	2.4e-26
AC243226.m00011	AC243226.t00011	-	426	LOC_Os01g23970.1	4e-32	cysteine-rich receptor protein kinase, putative	AT4G21390.1	2e-17	B120; ATP binding / protein kinase/ protein serine/threonine kinase/ sugar binding	PF01657.10	DUF26	8.1e-06	PF01657.10	DUF26	6.8e-15	PF07714.10	Pkinase_Tyr	2.5e-07
AC243226.m00012	AC243226.t00012	-	352	LOC_Os04g54020.1	3e-24	receptor-like kinase, putative	AT4G21390.1	3e-19	B120; ATP binding / protein kinase/ protein serine/threonine kinase/ sugar binding	PF01657.10	DUF26	6.3e-10	PF07714.10	Pkinase_Tyr	1.7e-08
AC243226.m00013	AC243226.t00013	+	503	LOC_Os01g27890.1	1e-154	cytochrome P450, putative, expressed	AT1G13080.1	4e-74	CYP71B2 (CYTOCHROME P450 71B2); electron carrier/ heme binding / iron ion binding / monooxygenase/ oxygen binding	PF00067.15	p450	6e-99
AC243226.m00014	AC243226.t00014	-	382	LOC_Os07g47240.1	5e-52	expressed protein	AT5G07500.1	5e-34	PEI1; nucleic acid binding / transcription factor/ zinc-mediated transcriptional activator
AC243226.m00015	AC243226.t00015	+	107	LOC_Os07g47250.3	8e-23	lipase precursor, putative, expressed	AT5G18640.1	4e-08	lipase class 3 family protein
AC243226.m00016	AC243226.t00016	-	247	LOC_Os07g47270.1	4e-71	protein kinase APK1B, chloroplast precursor, putative, expressed	AT5G13160.1	1e-66	PBS1 (avrPphB susceptible 1); kinase/ protein serine/threonine kinase	PF00069.18	Pkinase	2.7e-27
AC243226.m00017	AC243226.t00017	+	225	LOC_Os07g10860.1	2e-20	conserved hypothetical protein	AT1G67500.1	1e-45	ATREV3 (ARABIDOPSIS THALIANA RECOVERY PROTEIN 3); DNA binding / DNA-directed DNA polymerase	PF03104.12	DNA_pol_B_exo	1.4e-10
AC243226.m00018	AC243226.t00018	+	139				AT1G67500.1	5e-47	ATREV3 (ARABIDOPSIS THALIANA RECOVERY PROTEIN 3); DNA binding / DNA-directed DNA polymerase
AC243226.m00019	AC243226.t00019	-	446	LOC_Os07g47290.1	0	xylose isomerase, putative, expressed	AT5G57655.2	0	xylose isomerase family protein	PF01261.17	AP_endonuc_2	2.3e-11
AC243226.m00020	AC243226.t00020	+	526	LOC_Os07g47300.1	1e-53	spo0B-associated GTP-binding protein, putative, expressed	AT5G18570.1	3e-29	GTP1/OBG family protein	PF01018.15	GTP1_OBG	2.1e-52	PF09269.4	DUF1967	1.5e-19
AC243227.m00001	AC243227.t00001	-	445	LOC_Os03g24410.1	1e-22	conserved hypothetical protein	AT5G45470.1	2e-07	unknown protein	PF04578.6	DUF594	2.4e-20
AC243227.m00002	AC243227.t00002	+	235	LOC_Os11g33260.1	1e-37	retrotransposon protein, putative, unclassified, expressed	AT5G41980.1	9e-11	unknown protein
AC243227.m00003	AC243227.t00003	-	829	LOC_Os02g57490.1	1e-47	DUF260 domain containing protein, putative, expressed	AT3G58190.1	1e-34	LBD29 (LATERAL ORGAN BOUNDARIES-DOMAIN 29)	PF03195.7	DUF260	3e-27
AC243227.m00004	AC243227.t00004	-	185	LOC_Os11g07830.1	2e-55	dirigent, putative, expressed	AT1G65870.1	3e-36	disease resistance-responsive family protein	PF03018.7	Dirigent	4e-47
AC243227.m00005	AC243227.t00005	-	78
AC243227.m00006	AC243227.t00006	+	153	LOC_Os12g26290.4	3e-30	alpha-DOX2, putative, expressed	AT3G01420.1	9e-22	DOX1; lipoxygenase	PF03098.8	An_peroxidase	5.1e-09	PF03098.8	An_peroxidase	2.3e-07
AC243227.m00007	AC243227.t00007	-	165	LOC_Os07g42520.1	4e-34	dirigent, putative, expressed	AT5G42500.1	6e-10	disease resistance-responsive family protein	PF03018.7	Dirigent	3.2e-25
AC243227.m00008	AC243227.t00008	-	499	LOC_Os08g18220.1	0	retrotransposon protein, putative, unclassified				PF00078.20	RVT_1	5.3e-29
AC243228.m00001	AC243228.t00001	+	392	LOC_Os12g44370.1	1e-103	expressed protein	AT1G29700.1	1e-75	unknown protein
AC243228.m00002	AC243228.t00002	-	829	LOC_Os12g44380.1	0	sucrose transporter, putativ, expressed	AT1G09960.1	3e-151	SUT4 (SUCROSE TRANSPORTER 4); carbohydrate transmembrane transporter/ sucrose transmembrane transporter/ sucrose:hydrogen symporter/ sugar:hydrogen symporter	PF00249.24	Myb_DNA-binding	4.3e-15	PF00249.24	Myb_DNA-binding	2.2e-14	PF07690.9	MFS_1	5.3e-13
AC243228.m00003	AC243228.t00003	-	296	LOC_Os12g44380.3	2e-127	sucrose transporter, putativ, expressed	AT1G09960.1	1e-73	SUT4 (SUCROSE TRANSPORTER 4); carbohydrate transmembrane transporter/ sucrose transmembrane transporter/ sucrose:hydrogen symporter/ sugar:hydrogen symporter
AC243228.m00004	AC243228.t00004	-	496	LOC_Os12g44380.2	6e-73	sucrose transporter, putativ, expressed	AT1G09960.1	4e-47	SUT4 (SUCROSE TRANSPORTER 4); carbohydrate transmembrane transporter/ sucrose transmembrane transporter/ sucrose:hydrogen symporter/ sugar:hydrogen symporter	PF00249.24	Myb_DNA-binding	2.3e-15	PF00249.24	Myb_DNA-binding	1.2e-14
AC243228.m00005	AC243228.t00005	+	1532	LOC_Os12g44320.1	0	carbohydrate binding protein, putative, expressed	AT5G35370.1	1e-118	ATP binding / carbohydrate binding / kinase/ protein kinase/ protein serine/threonine kinase/ protein tyrosine kinase/ sugar binding	PF01453.17	B_lectin	1.6e-12	PF00069.18	Pkinase	1.2e-43
AC243228.m00006	AC243228.t00006	+	728	LOC_Os08g31430.1	4e-38	MBTB27 - Bric-a-Brac, Tramtrack, Broad Complex BTB domain with Meprin and TRAF Homology MATH domain, expressed	AT3G06190.1	2e-31	BPM2 (BTB-POZ AND MATH DOMAIN 2); protein binding	PF00651.24	BTB	1e-21
AC243228.m00007	AC243228.t00007	-	309	LOC_Os12g44310.2	2e-170	carotenoid cleavage dioxygenase, putative, expressed	AT3G63520.1	8e-150	CCD1 (CAROTENOID CLEAVAGE DIOXYGENASE 1); 9-cis-epoxycarotenoid dioxygenase	PF03055.8	RPE65	1.6e-89
AC243228.m00008	AC243228.t00008	-	34	LOC_Os12g44310.1	5e-11	carotenoid cleavage dioxygenase, putative, expressed	AT3G63520.1	2e-10	CCD1 (CAROTENOID CLEAVAGE DIOXYGENASE 1); 9-cis-epoxycarotenoid dioxygenase	PF03055.8	RPE65	2.6e-06
AC243228.m00009	AC243228.t00009	-	90	LOC_Os12g44310.1	2e-42	carotenoid cleavage dioxygenase, putative, expressed	AT3G63520.1	3e-40	CCD1 (CAROTENOID CLEAVAGE DIOXYGENASE 1); 9-cis-epoxycarotenoid dioxygenase	PF03055.8	RPE65	1.5e-20
AC243228.m00010	AC243228.t00010	-	163	LOC_Os12g44310.2	9e-65	carotenoid cleavage dioxygenase, putative, expressed	AT3G63520.1	5e-53	CCD1 (CAROTENOID CLEAVAGE DIOXYGENASE 1); 9-cis-epoxycarotenoid dioxygenase	PF03055.8	RPE65	4.2e-18
AC243228.m00011	AC243228.t00011	-	183	LOC_Os03g42520.1	6e-17	expressed protein
AC243228.m00012	AC243228.t00012	-	536	LOC_Os03g49150.1	1e-29	yippee zinc-binding protein, putative, expressed	AT2G40110.2	6e-29	yippee family protein	PF03226.7	Yippee	3.6e-34
AC243228.m00013	AC243228.t00013	-	822	LOC_Os12g44300.1	0	CHX28, putative, expressed	AT3G52080.1	3e-95	chx28 (cation/hydrogen exchanger 28); monovalent cation:proton antiporter	PF00999.14	Na_H_Exchanger	2.2e-21
AC243228.m00014	AC243228.t00014	+	398	LOC_Os04g27960.1	9e-09	B3 DNA binding domain containing protein	AT4G01580.1	6e-08	transcriptional factor B3 family protein	PF02362.14	B3	5.1e-13
AC243228.m00015	AC243228.t00015	-	222	LOC_Os12g44250.1	4e-92	vesicle-associated membrane protein, putative, expressed	AT1G04760.1	3e-79	ATVAMP726	PF00957.14	Synaptobrevin	4.8e-33
AC243228.m00016	AC243228.t00016	-	167	LOC_Os12g44240.1	1e-91	N-acetylglucosaminyltransferase, putative, expressed	AT5G39990.1	2e-77	glycosyltransferase family 14 protein / core-2/I-branching enzyme family protein	PF02485.14	Branch	3.8e-20
AC243229.m00001	AC243229.t00001	-	546	LOC_Os03g15740.1	0	uncharacterized TPR repeat-containing protein, putative, expressed	AT2G32450.1	3e-136	calcium-binding EF hand family protein	PF00515.21	TPR_1	0.00012
AC243229.m00002	AC243229.t00002	-	301	LOC_Os03g15730.1	3e-80	S-RNase-binding protein, putative, expressed	AT1G45976.1	5e-27	SBP1 (s-ribonuclease binding protein 1); protein binding / zinc ion binding
AC243229.m00003	AC243229.t00003	-	111	LOC_Os03g15720.2	1e-26	expressed protein	AT4G08230.1	3e-19	glycine-rich protein	PF10961.1	DUF2763	1.1e-28
AC243229.m00004	AC243229.t00004	+	194	LOC_Os12g36400.1	2e-12	transposon protein, putative, Pong sub-class
AC243229.m00005	AC243229.t00005	+	222	LOC_Os03g15710.1	2e-92	strictosidine synthase, putative, expressed	AT3G59530.2	9e-76	strictosidine synthase family protein
AC243229.m00006	AC243229.t00006	+	207	LOC_Os03g15700.1	2e-56	splicing factor 3A subunit 2, putative, expressed	AT2G32600.1	5e-50	hydroxyproline-rich glycoprotein family protein
AC243229.m00007	AC243229.t00007	-	280	LOC_Os03g15690.1	1e-125	phosphate carrier protein, mitochondrial precursor, putative, expressed	AT5G14040.1	1e-88	mitochondrial phosphate transporter	PF00153.20	Mito_carr	2e-20	PF00153.20	Mito_carr	3.5e-18
AC243229.m00008	AC243229.t00008	-	592	LOC_Os03g15680.1	0	nodulation-signaling pathway 2 protein, putative	AT4G08250.1	6e-77	scarecrow transcription factor family protein	PF03514.7	GRAS	3.1e-90
AC243230.m00001	AC243230.t00001	+	304	LOC_Os02g56840.1	3e-68	OsFBX70 - F-box domain containing protein, expressed	AT2G02230.1	9e-46	AtPP2-B1 (Phloem protein 2-B1); carbohydrate binding
AC243230.m00002	AC243230.t00002	-	139	LOC_Os05g47920.1	2e-06	retrotransposon protein, putative, Ty1-copia subclass
AC243230.m00003	AC243230.t00003	-	415	LOC_Os08g44270.1	3e-41	vignain precursor, putative, expressed	AT5G50260.1	9e-42	cysteine proteinase, putative	PF08246.5	Inhibitor_I29	9.4e-05	PF00112.16	Peptidase_C1	9.9e-37
AC243230.m00004	AC243230.t00004	+	59
AC243230.m00005	AC243230.t00005	-	229	LOC_Os02g13330.1	4e-63	bet v I allergen family protein, putative	AT2G26040.1	2e-52	Bet v I allergen family protein	PF10604.2	Polyketide_cyc2	2.5e-16
AC243230.m00006	AC243230.t00006	-	425	LOC_Os04g43450.1	2e-133	hypothetical protein				PF03478.11	DUF295	6.3e-06
AC243230.m00007	AC243230.t00007	-	918	LOC_Os05g10730.2	0	ABC transporter, ATP-binding protein, putative, expressed	AT3G21250.1	0	ATMRP6; ATPase, coupled to transmembrane movement of substances	PF00664.16	ABC_membrane	7e-28	PF00005.20	ABC_tran	1.8e-16	PF00005.20	ABC_tran	1.1e-05
AC243231.m00001	AC243231.t00001	-	252
AC243231.m00002	AC243231.t00002	-	118	LOC_Os11g40610.5	2e-34	EARLY flowering protein, putative, expressed	AT1G17455.2	1e-26	ELF4-L4 (ELF4-Like 4)	PF07011.4	DUF1313	1.1e-38
AC243231.m00003	AC243231.t00003	+	149	LOC_Os11g40600.1	9e-20	expressed protein	AT4G34190.1	6e-16	SEP1 (STRESS ENHANCED PROTEIN 1); chlorophyll binding
AC243231.m00004	AC243231.t00004	+	887	LOC_Os11g40590.3	0	DUF1399 containing protein, putative, expressed	AT4G37900.1	1e-109	glycine-rich protein	PF07173.5	DUF1399	1.2e-51
AC243231.m00005	AC243231.t00005	+	279	LOC_Os11g41120.1	9e-27	proline-rich protein, putative, expressed	AT4G16380.1	1e-07	metal ion binding
AC243232.m00001	AC243232.t00001	+	131	LOC_Os02g45420.1	5e-06	AP2 domain containing protein, expressed
AC243232.m00002	AC243232.t00002	+	175
AC243232.m00003	AC243232.t00003	+	248	LOC_Os03g02660.1	7e-34	expressed protein
AC243232.m00004	AC243232.t00004	+	303	LOC_Os03g02670.2	1e-125	transporter family protein, putative, expressed	AT1G12600.1	4e-109	FUNCTIONS IN: molecular_function unknown; INVOLVED IN: biological_process unknown; LOCATED IN: cellular_component unknown; EXPRESSED IN: leaf whorl, petal, male gametophyte, flower, pollen tube; EXPRESSED DURING: L mature pollen stage, 4 anthesis, petal differentiation and expansion stage; CONTAINS InterPro DOMAIN/s: UAA transporter (InterPro:IPR013657); BEST Arabidopsis thaliana protein match is…	PF08449.4	UAA	4.3e-45
AC243232.m00005	AC243232.t00005	+	294	LOC_Os03g02680.2	1e-165	cyclin-dependent kinase A-1, putative, expressed	AT3G48750.1	6e-144	CDC2 (CELL DIVISION CONTROL 2); cyclin-dependent protein kinase/ kinase/ protein binding / protein kinase	PF00069.18	Pkinase	5.8e-78
AC243232.m00006	AC243232.t00005	+	248	LOC_Os03g02680.2	4e-139	cyclin-dependent kinase A-1, putative, expressed	AT3G48750.1	1e-124	CDC2 (CELL DIVISION CONTROL 2); cyclin-dependent protein kinase/ kinase/ protein binding / protein kinase	PF00069.18	Pkinase	3.4e-70
AC243232.m00007	AC243232.t00006	-	295
AC243232.m00008	AC243232.t00007	-	301	LOC_Os02g29960.1	1e-102	cytochrome P450, putative, expressed	AT5G06900.1	8e-43	CYP93D1; electron carrier/ heme binding / iron ion binding / monooxygenase/ oxygen binding	PF00067.15	p450	3.6e-21
AC243232.m00009	AC243232.t00008	-	507	LOC_Os04g11810.1	2e-75	transferase family protein, putative, expressed	AT3G62160.1	8e-28	transferase family protein	PF02458.8	Transferase	3e-41
AC243232.m00010	AC243232.t00009	+	493	LOC_Os02g29960.1	2e-171	cytochrome P450, putative, expressed	AT5G07990.1	2e-95	TT7 (TRANSPARENT TESTA 7); flavonoid 3'-monooxygenase/ oxygen binding	PF00067.15	p450	7.5e-88
AC243232.m00011	AC243232.t00010	-	204	LOC_Os09g08990.1	9e-63	cytochrome P450, putative, expressed	AT2G40890.1	9e-50	CYP98A3 (cytochrome P450, family 98, subfamily A, polypeptide 3); monooxygenase/ p-coumarate 3-hydroxylase	PF00067.15	p450	4.7e-52
AC243232.m00012	AC243232.t00011	-	301	LOC_Os02g29960.1	2e-101	cytochrome P450, putative, expressed	AT5G06900.1	2e-41	CYP93D1; electron carrier/ heme binding / iron ion binding / monooxygenase/ oxygen binding	PF00067.15	p450	9.9e-21
AC243232.m00013	AC243232.t00012	+	438	LOC_Os04g11810.1	4e-84	transferase family protein, putative, expressed	AT3G62160.1	6e-30	transferase family protein	PF02458.8	Transferase	2.3e-45
AC243233.m00001	AC243233.t00001	+	279	LOC_Os08g13920.1	6e-99	glycosyl hydrolases family 16, putative, expressed	AT5G57560.1	6e-69	TCH4 (Touch 4); hydrolase, acting on glycosyl bonds / xyloglucan:xyloglucosyl transferase	PF00722.14	Glyco_hydro_16	5.8e-54	PF06955.5	XET_C	2.9e-16
AC243233.m00002	AC243233.t00002	-	419	LOC_Os11g31020.1	9e-29	transposon protein, putative, Pong sub-class
AC243233.m00003	AC243233.t00003	+	203	LOC_Os10g41780.3	3e-36	chlorophyllide a oxygenase, chloroplast precursor, putative, expressed	AT1G44446.2	3e-21	CH1 (CHLORINA 1); chlorophyllide a oxygenase	PF06955.5	XET_C	2.1e-08
AC243233.m00004	AC243233.t00004	-	235	LOC_Os02g19620.1	3e-16	retrotransposon protein, putative, unclassified
AC243233.m00005	AC243233.t00005	+	147	LOC_Os01g03710.1	1e-48	mannose-6-phosphate isomerase, putative, expressed	AT3G02570.1	5e-33	MEE31 (MATERNAL EFFECT EMBRYO ARREST 31); mannose-6-phosphate isomerase	PF01238.14	PMI_typeI	9.8e-36
AC243233.m00006	AC243233.t00006	+	186	LOC_Os04g51520.1	6e-11	glycosyl hydrolases family 16, putative, expressed	AT5G57560.1	2e-09	TCH4 (Touch 4); hydrolase, acting on glycosyl bonds / xyloglucan:xyloglucosyl transferase	PF00722.14	Glyco_hydro_16	9.8e-08
AC243233.m00007	AC243233.t00007	+	337	LOC_Os02g48870.1	1e-80	aspartic proteinase nepenthesin-2 precursor, putative, expressed	AT5G10770.1	3e-32	chloroplast nucleoid DNA-binding protein, putative	PF00026.16	Asp	2.1e-15
AC243233.m00008	AC243233.t00008	-	444	LOC_Os12g36270.1	1e-63	expressed protein	AT5G18980.1	2e-11	binding
AC243234.m00001	AC243234.t00001	-	513	LOC_Os01g40050.2	0	peptidyl-prolyl cis-trans isomerase, putative, expressed	AT4G33060.1	2e-132	peptidyl-prolyl cis-trans isomerase cyclophilin-type family protein	PF00160.14	Pro_isomerase	3.8e-43
AC243234.m00002	AC243234.t00002	+	833	LOC_Os01g40070.1	0	expressed protein	AT5G12010.1	2e-160	unknown protein
AC243234.m00003	AC243234.t00003	-	42	LOC_Os02g44500.1	2e-11	glutathione peroxidase, putative, expressed	AT4G11600.1	8e-11	ATGPX6 (GLUTATHIONE PEROXIDASE 6); glutathione peroxidase	PF00255.12	GSHPx	0.00015
AC243234.m00004	AC243234.t00004	+	103	LOC_Os01g40094.1	9e-42	protein phosphatase 2C, putative, expressed	AT5G57050.1	1e-29	ABI2 (ABA INSENSITIVE 2); protein serine/threonine phosphatase	PF00481.14	PP2C	2.2e-14
AC243234.m00005	AC243234.t00005	-	82	LOC_Os06g09850.3	7e-19	25.3 kDa vesicle transport protein, putative, expressed	AT1G11890.1	1e-15	SEC22; transporter
AC243234.m00006	AC243234.t00006	+	162	LOC_Os10g21850.1	2e-06	retrotransposon protein, putative, unclassified
AC243234.m00007	AC243234.t00007	+	358	LOC_Os01g40110.1	2e-86	ZOS1-11 - C2H2 zinc finger protein, expressed	AT2G19380.1	2e-15	RNA recognition motif (RRM)-containing protein	PF08790.4	zf-LYAR	2.7e-14
AC243234.m00008	AC243234.t00008	+	899	LOC_Os01g40190.1	4e-50	retrotransposon protein, putative, unclassified, expressed
AC243235.m00001	AC243235.t00001	-	143	LOC_Os04g28050.2	7e-14	expressed protein
AC243235.m00002	AC243235.t00002	+	195	LOC_Os12g05990.1	2e-07	No apical meristem protein, putative, expressed
AC243235.m00003	AC243235.t00003	-	538	LOC_Os12g26020.1	1e-79	conserved hypothetical protein	AT3G17450.1	7e-10	hAT dimerisation domain-containing protein	PF02892.8	zf-BED	9.6e-07	PF04937.8	DUF659	1.4e-16
AC243235.m00004	AC243235.t00004	-	479	LOC_Os01g71800.1	3e-158	lecithin cholesterol acyltransferase, putative	AT1G27480.1	1e-70	lecithin:cholesterol acyltransferase family protein / LACT family protein	PF02450.8	LACT	7.5e-24
AC243236.m00001	AC243236.t00001	+	197	LOC_Os05g23140.1	6e-45	retrotransposon protein, putative, LINE subclass, expressed	AT4G27670.1	8e-17	HSP21 (HEAT SHOCK PROTEIN 21)	PF00011.14	HSP20	1.1e-20
AC243236.m00002	AC243236.t00002	-	469	LOC_Os08g26820.1	1e-112	plant protein of unknown function domain containing protein, expressed	AT3G50170.1	2e-34	unknown protein	PF03140.8	DUF247	3.4e-94
AC243236.m00003	AC243236.t00003	-	759	LOC_Os08g26820.1	6e-107	plant protein of unknown function domain containing protein, expressed	AT3G50170.1	1e-31	unknown protein	PF03140.8	DUF247	4.5e-87
AC243236.m00004	AC243236.t00004	+	265	LOC_Os12g44330.2	2e-07	serine/threonine-protein kinase PRP4, putative, expressed
AC243236.m00005	AC243236.t00005	+	257	LOC_Os11g27030.1	2e-08	conserved hypothetical protein
AC243236.m00006	AC243236.t00006	-	622	LOC_Os04g36910.1	2e-59	expressed protein	AT1G56400.1	2e-06	F-box family protein
AC243236.m00007	AC243236.t00007	+	200	LOC_Os08g25700.1	5e-32	expressed protein	AT2G04360.1	9e-12	unknown protein
AC243236.m00008	AC243236.t00008	+	365	LOC_Os10g26280.1	2e-10	ORC3 - Putative origin recognition complex subunit 3, expressed
AC243236.m00009	AC243236.t00009	-	484	LOC_Os02g09270.1	6e-113	cytochrome P450 71A1, putative, expressed	AT1G11610.1	4e-49	CYP71A18; electron carrier/ heme binding / iron ion binding / monooxygenase/ oxygen binding	PF00067.15	p450	9.7e-49
AC243237.m00001	AC243237.t00001	-	566	LOC_Os09g25090.1	0	CAMK_KIN1/SNF1/Nim1_like.34 - CAMK includes calcium/calmodulin depedent protein kinases, expressed	AT5G10930.1	3e-137	CIPK5 (CBL-INTERACTING PROTEIN KINASE 5); ATP binding / kinase/ protein kinase/ protein serine/threonine kinase	PF00069.18	Pkinase	9.5e-68	PF03822.7	NAF	5.3e-21
AC243237.m00002	AC243237.t00002	-	332	LOC_Os01g72420.1	2e-22	C2 domain containing protein, putative, expressed	AT5G55530.2	2e-13	C2 domain-containing protein
AC243237.m00003	AC243237.t00003	-	226
AC243237.m00004	AC243237.t00004	+	314	LOC_Os04g10610.1	4e-20	transposon protein, putative, unclassified
AC243237.m00005	AC243237.t00005	-	499	LOC_Os09g27500.1	5e-177	cytochrome P450, putative, expressed	AT2G45570.1	2e-89	CYP76C2; electron carrier/ heme binding / iron ion binding / monooxygenase/ oxygen binding	PF00067.15	p450	1.6e-90
AC243237.m00006	AC243237.t00006	+	348	LOC_Os09g25190.1	9e-127	protein binding protein, putative, expressed	AT3G53690.1	6e-59	zinc finger (C3HC4-type RING finger) family protein	PF00097.18	zf-C3HC4	0.0001	PF01485.14	IBR	4.5e-07
AC243237.m00007	AC243237.t00007	+	149	LOC_Os02g14090.1	5e-20	berberine and berberine like domain containing protein, expressed	AT1G26390.1	3e-07	FAD-binding domain-containing protein
AC243238.m00001	AC243238.t00001	-	398	LOC_Os07g40250.1	2e-64	sex determination protein tasselseed-2, putative, expressed	AT4G03140.1	2e-39	binding / catalytic/ oxidoreductase	PF00106.18	adh_short	0.00012
AC243238.m00002	AC243238.t00002	-	121	LOC_Os07g40240.1	1e-15	GASR9 - Gibberellin-regulated GASA/GAST/Snakin family protein precursor, expressed	AT2G39540.1	2e-06	gibberellin-regulated family protein	PF02704.7	GASA	4.7e-15
AC243238.m00003	AC243238.t00003	+	339	LOC_Os07g40150.1	2e-121	expressed protein	AT3G19540.1	1e-73	unknown protein	PF04788.5	DUF620	2.3e-35
AC243238.m00004	AC243238.t00004	-	827	LOC_Os07g40120.1	0	pentatricopeptide, putative, expressed	AT5G02860.1	2e-134	pentatricopeptide (PPR) repeat-containing protein	PF01535.13	PPR	1e-06	PF01535.13	PPR	3.5e-08	PF01535.13	PPR	6.5e-08	PF01535.13	PPR	4e-08	PF01535.13	PPR	0.00014	PF01535.13	PPR	0.00026	PF01535.13	PPR	7.2e-06	PF01535.13	PPR	2.5e-07	PF01535.13	PPR	1.7e-06
AC243238.m00005	AC243238.t00005	+	109	LOC_Os02g09720.1	2e-23	multidrug resistance protein, putative, expressed	AT3G28345.1	3e-09	ABC transporter family protein
AC243238.m00006	AC243238.t00006	+	920	LOC_Os02g09720.1	0	multidrug resistance protein, putative, expressed	AT3G28345.1	0	ABC transporter family protein	PF00005.20	ABC_tran	2.5e-23	PF00664.16	ABC_membrane	1e-40	PF00005.20	ABC_tran	2.5e-23
AC243238.m00007	AC243238.t00007	-	681	LOC_Os03g32220.1	2e-23	ZOS3-11 - C2H2 zinc finger protein, expressed	AT1G27730.1	6e-15	STZ (salt tolerance zinc finger); nucleic acid binding / transcription factor/ transcription repressor/ zinc ion binding
AC243238.m00008	AC243238.t00008	-	563	LOC_Os02g03890.1	5e-96	nuclear transport factor 2, putative, expressed	AT5G43960.1	4e-35	nuclear transport factor 2 (NTF2) family protein / RNA recognition motif (RRM)-containing protein	PF02136.13	NTF2	3.7e-23
AC243238.m00009	AC243238.t00009	-	838	LOC_Os07g40020.1	2e-179	GRAS family transcription factor domain containing protein, expressed	AT3G49950.1	5e-118	scarecrow transcription factor family protein	PF03514.7	GRAS	2e-90
AC243238.m00010	AC243238.t00010	-	276	LOC_Os01g64910.1	1e-18	anthocyanidin 5,3-O-glucosyltransferase, putative, expressed
AC243238.m00011	AC243238.t00011	-	217	LOC_Os07g40000.1	1e-71	DUF260 domain containing protein, putative, expressed	AT5G67420.1	1e-51	LBD37 (LOB DOMAIN-CONTAINING PROTEIN 37)	PF03195.7	DUF260	1.5e-25
AC243238.m00012	AC243238.t00012	-	253	LOC_Os07g39980.1	7e-126	GA22009-PA, putative, expressed				PF10343.2	DUF2419	3.5e-15	PF10343.2	DUF2419	1.2e-48
AC243238.m00013	AC243238.t00013	-	673	LOC_Os03g36000.1	4e-31	retrotransposon protein, putative, unclassified	AT2G01050.1	2e-06	nucleic acid binding / zinc ion binding
AC243238.m00014	AC243238.t00014	-	573	LOC_Os07g39960.1	1e-27	ZOS7-07 - C2H2 zinc finger protein	AT3G49930.1	5e-20	zinc finger (C2H2 type) family protein
AC243239.m00001	AC243239.t00001	-	62
AC243239.m00002	AC243239.t00002	-	91	LOC_Os12g39940.1	1e-09	retrotransposon protein, putative, unclassified
AC243239.m00003	AC243239.t00003	+	339	LOC_Os05g23670.1	3e-88	transcription factor jumonji, putative, expressed	AT1G30810.1	2e-46	transcription factor	PF02375.10	JmjN	2.9e-17
AC243239.m00004	AC243239.t00004	+	211	LOC_Os05g23670.1	6e-58	transcription factor jumonji, putative, expressed	AT1G30810.1	6e-39	transcription factor	PF02373.15	JmjC	1.7e-13
AC243240.m00001	AC243240.t00001	+	154
AC243240.m00002	AC243240.t00002	+	88	LOC_Os09g07510.2	2e-20	HEAT repeat family protein, putative, expressed	AT3G25800.1	9e-20	PP2AA2 (PROTEIN PHOSPHATASE 2A SUBUNIT A2); protein phosphatase type 2A regulator
AC243240.m00003	AC243240.t00003	-	269	LOC_Os06g19800.1	4e-70	BURP domain containing protein, expressed	AT5G25610.1	4e-28	RD22; nutrient reservoir	PF03181.8	BURP	7.1e-63
AC243240.m00004	AC243240.t00004	-	297	LOC_Os06g19730.1	1e-101	HEAT repeat family protein, putative, expressed	AT3G13330.1	2e-40	binding	PF11919.1	DUF3437	1.1e-37
AC243240.m00005	AC243240.t00005	-	560	LOC_Os06g19730.1	7e-144	HEAT repeat family protein, putative, expressed	AT3G13330.1	2e-96	binding
AC243240.m00006	AC243240.t00006	-	1300	LOC_Os06g19730.1	0	HEAT repeat family protein, putative, expressed	AT3G13330.1	0	binding
AC243240.m00007	AC243240.t00007	-	270	LOC_Os06g19730.1	7e-11	HEAT repeat family protein, putative, expressed
AC243240.m00008	AC243240.t00008	-	327	LOC_Os06g19730.1	4e-10	HEAT repeat family protein, putative, expressed	AT3G13330.1	3e-06	binding
AC243240.m00009	AC243240.t00009	-	58	LOC_Os06g19730.1	6e-09	HEAT repeat family protein, putative, expressed	AT3G13330.1	1e-07	binding
AC243240.m00010	AC243240.t00010	-	128	LOC_Os09g38200.1	6e-12	retrotransposon protein, putative, unclassified
AC243240.m00011	AC243240.t00011	+	76	LOC_Os06g19690.1	4e-16	expressed protein	AT3G57280.1	7e-10	unknown protein	PF03647.6	Tmemb_14	1.3e-05
AC243240.m00012	AC243240.t00012	+	413	LOC_Os03g63570.1	2e-11	hypothetical protein
AC243240.m00013	AC243240.t00013	+	518	LOC_Os06g47880.1	4e-52	cell division control protein 2 homolog 3, putative	AT5G63370.1	4e-34	protein kinase family protein	PF00069.18	Pkinase	3.7e-40
AC243240.m00014	AC243240.t00014	-	227	LOC_Os11g41390.1	4e-17	hypothetical protein
AC243240.m00015	AC243240.t00015	+	385	LOC_Os06g19680.1	3e-83	zinc finger, C3HC4 type domain containing protein, expressed	AT3G16090.1	1e-59	zinc finger (C3HC4-type RING finger) family protein
AC243240.m00016	AC243240.t00016	-	134	LOC_Os06g17000.1	2e-28	BURP domain containing protein, expressed	AT5G25610.1	5e-10	RD22; nutrient reservoir	PF03181.8	BURP	3.2e-26
AC243240.m00017	AC243240.t00017	-	223	LOC_Os06g17000.1	3e-40	BURP domain containing protein, expressed	AT5G25610.1	5e-19	RD22; nutrient reservoir	PF03181.8	BURP	1.1e-38
AC243241.m00001	AC243241.t00001	+	225
AC243241.m00002	AC243241.t00002	-	296	LOC_Os04g38240.1	1e-10	transposon protein, putative, unclassified
AC243241.m00003	AC243241.t00003	-	316	LOC_Os10g37170.1	4e-29	retrotransposon protein, putative, unclassified	AT4G29090.1	1e-05	reverse transcriptase, putative / RNA-dependent DNA polymerase, putative
AC243241.m00004	AC243241.t00004	-	284	LOC_Os12g09530.1	1e-40	retrotransposon protein, putative, unclassified	AT1G40390.1	6e-14	FUNCTIONS IN: molecular_function unknown; INVOLVED IN: biological_process unknown; LOCATED IN: cellular_component unknown; CONTAINS InterPro DOMAIN/s: Endonuclease/exonuclease/phosphatase (InterPro:IPR005135), RNA-directed DNA polymerase (reverse transcriptase), related (InterPro:IPR015706); BEST Arabidopsis thaliana protein match is: unknown protein (TAIR:AT1G43760.1); Has 480 Blast hits to 479 …	PF03372.16	Exo_endo_phos	2.5e-07
AC243241.m00005	AC243241.t00005	+	63	LOC_Os10g42090.2	1e-24	AGAP003819-PA, putative, expressed	AT3G60150.1	9e-14	unknown protein
AC243241.m00006	AC243241.t00006	+	722	LOC_Os10g42100.1	0	pyruvate kinase, putative, expressed	AT5G52920.1	0	PKP-BETA1 (PLASTIDIC PYRUVATE KINASE BETA SUBUNIT 1); pyruvate kinase	PF00224.14	PK	3.4e-119	PF02887.9	PK_C	1.5e-19
AC243241.m00007	AC243241.t00007	+	207	LOC_Os10g42110.1	1e-91	protein kinase family protein, putative, expressed	AT5G46570.1	8e-71	BSK2 (BR-SIGNALING KINASE 2); ATP binding / binding / kinase/ protein kinase/ protein tyrosine kinase	PF07714.10	Pkinase_Tyr	7.2e-13
AC243241.m00008	AC243241.t00007	+	507	LOC_Os10g42110.1	0	protein kinase family protein, putative, expressed	AT5G46570.1	0	BSK2 (BR-SIGNALING KINASE 2); ATP binding / binding / kinase/ protein kinase/ protein tyrosine kinase	PF07714.10	Pkinase_Tyr	8e-26
AC243242.m00001	AC243242.t00001	+	311	LOC_Os03g10040.1	1e-06	OsFBX77 - F-box domain containing protein, expressed
AC243242.m00002	AC243242.t00002	-	322	LOC_Os02g30650.1	6e-64	heavy metal-associated domain containing protein, expressed	AT5G50740.1	2e-33	metal ion binding	PF00403.19	HMA	8.1e-13	PF00403.19	HMA	2.1e-13
AC243242.m00003	AC243242.t00003	-	108
AC243242.m00004	AC243242.t00004	-	672	LOC_Os02g30630.2	0	thiamine pyrophosphate enzyme, C-terminal TPP binding domain containing protein, expressed	AT3G48560.1	0	CSR1 (CHLORSULFURON/IMIDAZOLINONE RESISTANT 1); acetolactate synthase/ pyruvate decarboxylase	PF02776.11	TPP_enzyme_N	1.5e-51	PF00205.15	TPP_enzyme_M	2.2e-42	PF02775.14	TPP_enzyme_C	1.8e-44
AC243242.m00005	AC243242.t00005	+	90	LOC_Os04g31950.1	3e-09	LSM domain containing protein, expressed	AT3G59810.1	3e-09	small nuclear ribonucleoprotein F, putative / U6 snRNA-associated Sm-like protein, putative / Sm protein F, putative
AC243242.m00006	AC243242.t00006	-	850	LOC_Os02g30620.3	0	dnaJ domain containing protein, expressed	AT2G05230.1	1e-109	DNAJ heat shock N-terminal domain-containing protein	PF00226.24	DnaJ	2.4e-22	PF11926.1	DUF3444	1.4e-79
AC243242.m00007	AC243242.t00007	-	209	LOC_Os02g30610.2	3e-38	expressed protein	AT1G27300.1	1e-13	unknown protein
AC243242.m00008	AC243242.t00007	-	209	LOC_Os02g30610.2	3e-38	expressed protein	AT1G27300.1	1e-13	unknown protein
AC243242.m00009	AC243242.t00008	+	164	LOC_Os05g10420.1	3e-38	hypothetical protein
AC243242.m00010	AC243242.t00009	-	93	LOC_Os06g50110.1	5e-16	expressed protein
AC243242.m00011	AC243242.t00010	-	130	LOC_Os05g10420.1	3e-40	hypothetical protein
AC243242.m00012	AC243242.t00011	+	564	LOC_Os02g30470.1	9e-34	expressed protein	AT5G63500.1	2e-25	unknown protein	PF11820.1	DUF3339	8.7e-32
AC243242.m00013	AC243242.t00012	+	149	LOC_Os02g30460.1	7e-43	uncharacterized protein MJ0304, putative, expressed	AT3G48680.1	2e-38	GAMMA CAL2 (GAMMA CARBONIC ANHYDRASE-LIKE 2); transferase
AC243243.m00001	AC243243.t00001	-	828	LOC_Os04g38290.1	5e-50	expressed protein
AC243243.m00002	AC243243.t00002	+	76	LOC_Os12g24050.1	1e-07	retrotransposon protein, putative, unclassified, expressed
AC243243.m00003	AC243243.t00003	+	245
AC243243.m00004	AC243243.t00004	-	376	LOC_Os11g06780.1	7e-107	serine/threonine-protein kinase BRI1-like 1 precursor, putative, expressed	AT5G42440.1	1e-64	protein kinase family protein	PF00069.18	Pkinase	2.3e-42
AC243243.m00005	AC243243.t00005	+	574	LOC_Os05g34820.1	7e-152	expressed protein	AT5G10200.1	6e-135	binding	PF04195.5	Transposase_28	1.9e-05
AC243244.m00001	AC243244.t00001	-	820	LOC_Os11g11490.1	0	TKL_IRAK_CR4L.7 - The CR4L subfamily has homology with Crinkly4, expressed	AT5G47850.1	8e-107	CCR4 (ARABIDOPSIS THALIANA CRINKLY4 RELATED 4); kinase	PF00069.18	Pkinase	1.5e-38
AC243244.m00002	AC243244.t00002	-	116	LOC_Os11g11430.2	8e-16	OsIAA29 - Auxin-responsive Aux/IAA gene family member, expressed				PF02309.9	AUX_IAA	1.7e-07
AC243244.m00003	AC243244.t00003	-	344	LOC_Os11g11410.1	4e-66	OsIAA27 - Auxin-responsive Aux/IAA gene family member, expressed	AT3G16500.1	9e-24	PAP1 (PHYTOCHROME-ASSOCIATED PROTEIN 1); transcription factor	PF02309.9	AUX_IAA	1.9e-30
AC243244.m00004	AC243244.t00003	-	343	LOC_Os11g11410.1	8e-65	OsIAA27 - Auxin-responsive Aux/IAA gene family member, expressed	AT3G16500.1	1e-23	PAP1 (PHYTOCHROME-ASSOCIATED PROTEIN 1); transcription factor	PF02309.9	AUX_IAA	1.9e-30
AC243245.m00001	AC243245.t00001	-	632	LOC_Os05g08310.1	1e-58	retrotransposon protein, putative, Ty3-gypsy subclass				PF03732.10	Retrotrans_gag	1.9e-12
AC243245.m00002	AC243245.t00002	+	322	LOC_Os05g40110.1	3e-38	retrotransposon protein, putative, unclassified				PF00098.16	zf-CCHC	0.0012	PF00098.16	zf-CCHC	0.00024
AC243245.m00003	AC243245.t00003	+	153
AC243245.m00004	AC243245.t00004	+	78	LOC_Os01g58830.1	9e-07	transposon protein, putative, unclassified				PF02892.8	zf-BED	2.5e-06
AC243245.m00005	AC243245.t00005	+	167	LOC_Os06g08110.1	2e-09	nodulin, putative, expressed				PF06813.6	Nodulin-like	1.2e-06
AC243246.m00001	AC243246.t00001	-	310	LOC_Os11g06610.1	3e-43	jasmonate-induced protein, putative
AC243246.m00002	AC243246.t00002	+	326	LOC_Os11g06460.1	2e-19	ribosome inactivating protein, expressed				PF00161.12	RIP	6.2e-46
AC243246.m00003	AC243246.t00003	-	77	LOC_Os09g14260.1	7e-07	transposon protein, putative, CACTA, En/Spm sub-class
AC243246.m00004	AC243246.t00004	-	306	LOC_Os11g06610.1	8e-43	jasmonate-induced protein, putative
AC243246.m00005	AC243246.t00005	+	70	LOC_Os09g03300.1	2e-06	transposon protein, putative, CACTA, En/Spm sub-class
AC243246.m00006	AC243246.t00006	+	54	LOC_Os09g13900.1	2e-07	transposon protein, putative, CACTA, En/Spm sub-class
AC243246.m00007	AC243246.t00007	+	219	LOC_Os02g22180.1	1e-06	retrotransposon, putative, centromere-specific
AC243246.m00008	AC243246.t00008	-	413	LOC_Os08g30740.1	1e-70	ABC transporter, ATP-binding protein, putative, expressed	AT5G61690.1	4e-45	ATATH15; ATPase, coupled to transmembrane movement of substances / transporter
AC243247.m00001	AC243247.t00001	+	140	LOC_Os07g12650.3	2e-68	ribosomal protein L7Ae, putative, expressed	AT2G32060.2	5e-47	40S ribosomal protein S12 (RPS12C)	PF01248.19	Ribosomal_L7Ae	1.4e-29
AC243247.m00002	AC243247.t00002	+	109	LOC_Os07g12650.1	1e-45	ribosomal protein L7Ae, putative, expressed	AT2G32060.2	4e-29	40S ribosomal protein S12 (RPS12C)	PF01248.19	Ribosomal_L7Ae	3.6e-25
AC243247.m00003	AC243247.t00003	+	44
AC243247.m00004	AC243247.t00004	+	179	LOC_Os03g13180.1	5e-15	peroxidase precursor, putative, expressed	AT5G19890.1	1e-14	peroxidase, putative	PF00141.16	peroxidase	1.9e-11
AC243247.m00005	AC243247.t00005	+	313	LOC_Os03g13180.1	1e-91	peroxidase precursor, putative, expressed	AT5G06730.1	2e-75	peroxidase, putative	PF00141.16	peroxidase	2.6e-56
AC243247.m00006	AC243247.t00006	+	185	LOC_Os10g01750.1	1e-39	retrotransposon protein, putative, unclassified	AT5G06730.1	4e-22	peroxidase, putative	PF00141.16	peroxidase	8.5e-05	PF00141.16	peroxidase	3.2e-07
AC243247.m00007	AC243247.t00007	-	451	LOC_Os11g14220.1	0	tubulin/FtsZ domain containing protein, putative, expressed	AT1G50010.1	0	TUA2; structural constituent of cytoskeleton	PF00091.18	Tubulin	3.3e-70	PF03953.10	Tubulin_C	1.6e-50
AC243247.m00008	AC243247.t00008	+	292	LOC_Os05g35240.1	1e-17	expressed protein
AC243247.m00009	AC243247.t00009	-	402	LOC_Os05g35266.1	6e-180	galactosyltransferase, putative, expressed	AT1G33430.1	4e-131	galactosyltransferase family protein	PF01762.14	Galactosyl_T	1.3e-43
AC243247.m00010	AC243247.t00010	-	262	LOC_Os05g35274.5	2e-43	RNA recognition motif containing protein, putative, expressed	AT4G10110.1	3e-32	RNA recognition motif (RRM)-containing protein	PF00076.15	RRM_1	1.1e-13
AC243247.m00011	AC243247.t00010	-	262	LOC_Os05g35274.5	2e-43	RNA recognition motif containing protein, putative, expressed	AT4G10110.1	3e-32	RNA recognition motif (RRM)-containing protein	PF00076.15	RRM_1	1.1e-13
AC243247.m00012	AC243247.t00011	+	448	LOC_Os06g13120.1	5e-91	conserved hypothetical protein	AT1G03670.1	1e-35	ankyrin repeat family protein	PF00023.23	Ank	1.3e-05
AC243247.m00013	AC243247.t00012	-	364	LOC_Os01g65480.1	4e-104	dnaJ domain containing protein, expressed	AT1G11040.1	8e-44	DNAJ chaperone C-terminal domain-containing protein	PF00226.24	DnaJ	1.8e-14	PF01556.11	DnaJ_C	5.1e-22
AC243247.m00014	AC243247.t00013	+	254	LOC_Os02g35200.1	4e-30	VP15, putative, expressed	AT4G10100.3	8e-22	CNX7; catalytic	PF02597.13	ThiS	2.3e-16
AC243247.m00015	AC243247.t00014	-	538	LOC_Os05g35360.1	5e-126	beta-galactosidase 7 precursor, putative, expressed	AT5G63800.1	9e-70	MUM2 (MUCILAGE-MODIFIED 2); beta-galactosidase	PF01301.12	Glyco_hydro_35	8e-63	PF01301.12	Glyco_hydro_35	9.3e-05	PF02140.11	Gal_Lectin	1.5e-15
AC243248.m00001	AC243248.t00001	+	338	LOC_Os06g47300.1	2e-17	RNA recognition motif containing protein, putative, expressed	AT2G42240.1	2e-13	nucleic acid binding / nucleotide binding
AC243248.m00002	AC243248.t00002	-	452	LOC_Os07g48500.1	2e-91	stress responsive protein, putative, expressed	AT2G39050.1	3e-52	hydroxyproline-rich glycoprotein family protein
AC243248.m00003	AC243248.t00003	-	436	LOC_Os02g49670.1	1e-06	zinc knuckle family protein, expressed
AC243248.m00004	AC243248.t00004	-	342	LOC_Os07g48490.2	5e-169	stress responsive protein, putative, expressed	AT2G39050.1	2e-50	hydroxyproline-rich glycoprotein family protein
AC243248.m00005	AC243248.t00005	+	288	LOC_Os06g47310.1	9e-82	plant-specific domain TIGR01627 family protein, expressed	AT5G67210.1	8e-43	unknown protein	PF04669.6	DUF579	3.5e-44
AC243248.m00006	AC243248.t00006	+	248
AC243248.m00007	AC243248.t00007	-	277	LOC_Os06g47320.1	7e-58	T-complex protein, putative, expressed	AT3G11830.1	2e-56	chaperonin, putative	PF00118.17	Cpn60_TCP1	3.7e-06	PF00118.17	Cpn60_TCP1	7.7e-20
AC243248.m00008	AC243248.t00008	+	101	LOC_Os06g47330.1	7e-30	dynamin family protein, putative, expressed	AT3G20290.2	6e-25	ATEHD1 (EPS15 HOMOLOGY DOMAIN 1); GTP binding / GTPase/ calcium ion binding
AC243248.m00009	AC243248.t00009	+	195	LOC_Os06g47330.1	6e-97	dynamin family protein, putative, expressed	AT3G20290.2	6e-92	ATEHD1 (EPS15 HOMOLOGY DOMAIN 1); GTP binding / GTPase/ calcium ion binding	PF00350.16	Dynamin_N	5.2e-11
AC243248.m00010	AC243248.t00010	+	530	LOC_Os06g47340.1	0	glycosyltransferase family 43 protein, putative, expressed	AT5G67230.1	8e-137	glycosyl transferase family 43 protein	PF03360.9	Glyco_transf_43	1.7e-49
AC243248.m00011	AC243248.t00011	-	305	LOC_Os08g40050.1	1e-19	retrotransposon protein, putative, unclassified, expressed
AC243248.m00012	AC243248.t00012	+	282	LOC_Os04g57440.1	2e-39	oryzain beta chain precursor, putative, expressed	AT5G43060.1	3e-41	cysteine proteinase, putative / thiol protease, putative	PF08246.5	Inhibitor_I29	1.9e-09	PF00112.16	Peptidase_C1	1.3e-33
AC243248.m00013	AC243248.t00013	+	253	LOC_Os04g55650.1	3e-24	oryzain alpha chain precursor, putative, expressed	AT5G43060.1	9e-28	cysteine proteinase, putative / thiol protease, putative	PF08246.5	Inhibitor_I29	9e-08	PF00112.16	Peptidase_C1	2e-22
AC243249.m00001	AC243249.t00001	+	203	LOC_Os03g25030.1	1e-22	GDSL-like lipase/acylhydrolase, putative, expressed	AT2G27360.1	1e-10	lipase, putative
AC243249.m00002	AC243249.t00002	-	97	LOC_Os03g25050.1	1e-45	chaperonin, putative, expressed	AT1G14980.1	4e-35	CPN10 (CHAPERONIN 10); chaperone binding	PF00166.14	Cpn10	2.1e-25
AC243249.m00003	AC243249.t00003	-	140	LOC_Os04g40380.1	1e-17	hypothetical protein
AC243249.m00004	AC243249.t00004	+	220	LOC_Os07g44710.1	4e-26	CAMK_CAMK_like.36 - CAMK includes calcium/calmodulin depedent protein kinases, expressed	AT3G56760.1	1e-23	calcium-dependent protein kinase, putative / CDPK, putative	PF00069.18	Pkinase	2.1e-09
AC243249.m00005	AC243249.t00005	-	330	LOC_Os06g42890.1	3e-74	DNA binding protein, putative
AC243249.m00006	AC243249.t00006	+	134	LOC_Os03g25110.1	1e-35	expressed protein	AT2G41150.2	5e-29	unknown protein
AC243249.m00007	AC243249.t00007	-	287	LOC_Os03g25120.1	1e-68	HSF-type DNA-binding domain containing protein, expressed	AT1G46264.1	1e-48	AT-HSFB4; DNA binding / transcription factor	PF00447.10	HSF_DNA-bind	4.7e-33
AC243249.m00008	AC243249.t00008	-	156	LOC_Os03g25130.2	2e-52	OB-fold nucleic acid binding domain containing protein, putative, expressed	AT1G07130.1	4e-31	STN1; nucleic acid binding	PF01336.18	tRNA_anti	9.7e-10
AC243249.m00009	AC243249.t00009	+	17
AC243249.m00010	AC243249.t00010	+	324	LOC_Os03g25140.1	1e-158	peptidyl-prolyl isomerase PASTICCINO1, putative, expressed	AT3G54010.2	3e-119	PAS1 (PASTICCINO 1); FK506 binding / binding / peptidyl-prolyl cis-trans isomerase	PF00254.21	FKBP_C	9.8e-14	PF00515.21	TPR_1	2.5e-06	PF00515.21	TPR_1	0.00012
AC243249.m00011	AC243249.t00011	+	235	LOC_Os03g25150.1	3e-49	transposon protein, putative, unclassified, expressed	AT5G07990.1	4e-19	TT7 (TRANSPARENT TESTA 7); flavonoid 3'-monooxygenase/ oxygen binding	PF00067.15	p450	9.2e-18
AC243249.m00012	AC243249.t00012	-	972	LOC_Os07g49520.1	0	2-oxoglutarate dehydrogenase E1 component, mitochondrial precursor, putative, expressed	AT3G55410.1	0	2-oxoglutarate dehydrogenase E1 component, putative / oxoglutarate decarboxylase, putative / alpha-ketoglutaric dehydrogenase, putative	PF00676.13	E1_dh	5e-53	PF02779.17	Transket_pyr	1.4e-59
AC243249.m00013	AC243249.t00013	+	319	LOC_Os03g25320.1	2e-116	peroxidase precursor, putative	AT5G58390.1	2e-42	peroxidase, putative	PF00141.16	peroxidase	2.5e-58
AC243249.m00014	AC243249.t00014	-	408	LOC_Os11g24110.1	2e-33	retrotransposon protein, putative, Ty3-gypsy subclass				PF10536.2	PMD	2.9e-12
AC243249.m00015	AC243249.t00015	-	330	LOC_Os03g25320.1	6e-139	peroxidase precursor, putative	AT4G11290.1	2e-55	peroxidase, putative	PF00141.16	peroxidase	6.8e-68
AC243249.m00016	AC243249.t00016	-	667	LOC_Os03g25320.1	2e-137	peroxidase precursor, putative	AT4G11290.1	3e-54	peroxidase, putative	PF00141.16	peroxidase	3.1e-71
AC243249.m00017	AC243249.t00017	+	335	LOC_Os03g25330.1	1e-147	peroxidase precursor, putative, expressed	AT4G11290.1	4e-59	peroxidase, putative	PF00141.16	peroxidase	2.1e-67
AC243249.m00018	AC243249.t00018	+	329	LOC_Os03g25360.1	2e-144	peroxidase precursor, putative, expressed	AT5G42180.1	7e-64	peroxidase 64 (PER64) (P64) (PRXR4)	PF00141.16	peroxidase	7.5e-69
AC243249.m00019	AC243249.t00019	-	497	LOC_Os03g60080.1	2e-21	NAC domain-containing protein 67, putative, expressed	AT1G01720.1	3e-20	ATAF1; transcription activator/ transcription factor	PF02365.8	NAM	2.1e-26
AC243249.m00020	AC243249.t00020	+	981	LOC_Os03g25380.1	0	pentatricopeptide, putative, expressed	AT1G28690.1	1e-134	pentatricopeptide (PPR) repeat-containing protein	PF01535.13	PPR	0.21	PF01535.13	PPR	0.00035	PF01535.13	PPR	1.1e-09	PF01535.13	PPR	0.42
AC243249.m00021	AC243249.t00021	+	166	LOC_Os03g25400.1	1e-75	kinase, putative, expressed	AT3G06483.1	4e-61	PDK (PYRUVATE DEHYDROGENASE KINASE); ATP binding / histidine phosphotransfer kinase/ pyruvate dehydrogenase (acetyl-transferring) kinase	PF10436.2	BCDHK_Adom3	8.5e-51
AC243250.m00001	AC243250.t00001	-	351	LOC_Os04g54002.1	2e-106	serine/threonine-protein kinase receptor precursor, putative, expressed	AT4G21390.1	2e-45	B120; ATP binding / protein kinase/ protein serine/threonine kinase/ sugar binding	PF01453.17	B_lectin	7.1e-26	PF00954.13	S_locus_glycop	2.3e-19
AC243250.m00002	AC243250.t00002	-	542	LOC_Os04g53994.1	2e-114	kinase, putative, expressed	AT4G21380.1	3e-57	ARK3 (A. THALIANA RECEPTOR KINASE 3); kinase/ transmembrane receptor protein serine/threonine kinase	PF01453.17	B_lectin	6e-32	PF00954.13	S_locus_glycop	1e-20	PF08276.4	PAN_2	2.4e-15
AC243250.m00003	AC243250.t00003	-	672	LOC_Os04g54002.1	2e-136	serine/threonine-protein kinase receptor precursor, putative, expressed	AT4G27290.1	4e-56	ATP binding / protein kinase/ protein serine/threonine kinase/ protein tyrosine kinase/ sugar binding	PF01453.17	B_lectin	2.6e-25	PF00954.13	S_locus_glycop	8.4e-19	PF08276.4	PAN_2	1.3e-18
AC243250.m00004	AC243250.t00004	-	351	LOC_Os12g40419.2	2e-51	protein kinase domain containing protein, expressed	AT4G05200.1	1e-29	protein kinase family protein	PF00069.18	Pkinase	4.8e-16
AC243250.m00005	AC243250.t00005	-	44	LOC_Os04g54020.1	4e-07	receptor-like kinase, putative
AC243250.m00006	AC243250.t00006	-	205	LOC_Os04g53998.1	9e-46	kinase, putative, expressed	AT4G21390.1	3e-17	B120; ATP binding / protein kinase/ protein serine/threonine kinase/ sugar binding	PF00954.13	S_locus_glycop	5.8e-13
AC243250.m00007	AC243250.t00007	-	623	LOC_Os04g53994.1	1e-96	kinase, putative, expressed	AT2G19130.1	3e-50	S-locus lectin protein kinase family protein	PF01453.17	B_lectin	3.6e-31	PF00954.13	S_locus_glycop	6.7e-16	PF08276.4	PAN_2	1.1e-17	PF01453.17	B_lectin	2.7e-25
AC243250.m00008	AC243250.t00008	+	492	LOC_Os04g54070.1	1e-139	receptor-like kinase, putative	AT4G21380.1	2e-82	ARK3 (A. THALIANA RECEPTOR KINASE 3); kinase/ transmembrane receptor protein serine/threonine kinase	PF01453.17	B_lectin	4.8e-30	PF00954.13	S_locus_glycop	1.9e-26	PF08276.4	PAN_2	2.6e-21
AC243251.m00001	AC243251.t00001	+	662	LOC_Os07g03830.1	0	lectin-like receptor kinase, putative	AT2G37710.1	0	RLK (receptor lectin kinase); kinase	PF00139.12	Lectin_legB	5.8e-76	PF00069.18	Pkinase	1.3e-49
AC243251.m00002	AC243251.t00002	-	788	LOC_Os07g03820.1	0	lectin-like receptor kinase, putative, expressed	AT2G37710.1	4e-180	RLK (receptor lectin kinase); kinase	PF00139.12	Lectin_legB	4.7e-73	PF00069.18	Pkinase	5.5e-43
AC243251.m00003	AC243251.t00003	+	122	LOC_Os07g15880.1	4e-16	mitochondrial prohibitin complex protein 2, putative, expressed	AT1G03860.2	2e-13	ATPHB2 (PROHIBITIN 2)
AC243251.m00004	AC243251.t00004	-	162	LOC_Os07g23480.1	9e-09	retrotransposon protein, putative, unclassified
AC243251.m00005	AC243251.t00005	+	127	LOC_Os07g15680.1	5e-23	phospholipase D, putative, expressed	AT4G00240.1	4e-20	PLDBETA2; phospholipase D	PF00614.15	PLDc	2.3e-09
AC243251.m00006	AC243251.t00006	-	228	LOC_Os07g15670.3	3e-66	peroxiredoxin, putative, expressed	AT1G21350.2	2e-59	antioxidant/ oxidoreductase	PF00578.14	AhpC-TSA	7.6e-06
AC243251.m00007	AC243251.t00007	+	382	LOC_Os07g13890.1	3e-80	OsFBX230 - F-box domain containing protein, expressed				PF00646.26	F-box	2.2e-08
AC243252.m00001	AC243252.t00001	-	681	LOC_Os03g58490.2	2e-124	DUF593 domain containing protein, expressed	AT1G70750.1	1e-29	unknown protein	PF06886.4	TPX2	7.3e-16	PF04576.8	DUF593	7.2e-31
AC243252.m00002	AC243252.t00002	-	444	LOC_Os03g58470.1	3e-15	retrotransposon protein, putative, Ty3-gypsy subclass, expressed	AT2G30620.1	3e-11	histone H1.2	PF00538.12	Linker_histone	8.3e-19
AC243252.m00003	AC243252.t00003	+	154	LOC_Os07g08660.1	7e-78	40S ribosomal protein S15, putative, expressed	AT5G09500.1	3e-69	40S ribosomal protein S15 (RPS15C)	PF00203.14	Ribosomal_S19	3.7e-35
AC243252.m00004	AC243252.t00004	-	404	LOC_Os03g58420.2	4e-65	OsWRKY6 - Superfamily of TFs having WRKY and zinc finger domains, expressed	AT4G24240.1	2e-31	WRKY7; calmodulin binding / transcription factor	PF10533.2	Plant_zn_clust	3.4e-13	PF03106.8	WRKY	9.2e-28
AC243252.m00005	AC243252.t00005	-	1804	LOC_Os03g58400.1	0	C-5 cytosine-specific DNA methylase, putative, expressed	AT5G49160.1	5e-176	MET1 (METHYLTRANSFERASE 1); methyltransferase	PF12047.1	DNMT1-RFD	1.1e-36	PF12047.1	DNMT1-RFD	1e-05	PF01426.11	BAH	2.1e-16	PF00145.10	DNA_methylase	1.1e-42
AC243252.m00006	AC243252.t00006	-	223	LOC_Os03g43360.1	1e-08	zinc finger, C3HC4 type domain containing protein, expressed	AT2G30580.1	1e-08	DRIP2 (DREB2A-INTERACTING PROTEIN 2); protein binding / ubiquitin-protein ligase/ zinc ion binding
AC243252.m00007	AC243252.t00007	+	435	LOC_Os06g06740.1	4e-97	MYB family transcription factor, putative, expressed	AT4G18770.1	1e-50	MYB98 (myb domain protein 98); DNA binding / transcription factor	PF00249.24	Myb_DNA-binding	7.5e-17	PF00249.24	Myb_DNA-binding	1.8e-14
AC243252.m00008	AC243252.t00008	+	181	LOC_Os07g08460.1	1e-44	OsIAA24 - Auxin-responsive Aux/IAA gene family member, expressed	AT4G29080.1	5e-38	PAP2 (PHYTOCHROME-ASSOCIATED PROTEIN 2); transcription factor	PF02309.9	AUX_IAA	5.8e-53
AC243252.m00009	AC243252.t00009	-	220	LOC_Os03g58340.1	1e-37	expressed protein	AT5G43720.1	7e-24	unknown protein	PF10153.2	DUF2361	5.9e-08
AC243252.m00010	AC243252.t00010	+	122	LOC_Os03g58260.2	2e-29	indole-3-glycerol phosphate lyase, chloroplast precursor, putative, expressed	AT3G54640.1	5e-23	TSA1 (TRYPTOPHAN SYNTHASE ALPHA CHAIN); tryptophan synthase	PF00290.13	Trp_syntA	1.1e-17
AC243252.m00011	AC243252.t00011	+	248	LOC_Os03g58250.1	3e-55	bZIP transcription factor domain containing protein, expressed	AT5G28770.2	2e-09	BZO2H3; DNA binding / protein heterodimerization/ transcription factor	PF12498.1	bZIP_C	8.7e-35
AC243252.m00012	AC243252.t00012	-	111	LOC_Os03g58240.1	5e-48	GTP binding protein, putative, expressed	AT2G38840.1	5e-37	guanylate-binding family protein
AC243253.m00001	AC243253.t00001	-	320	LOC_Os02g27620.2	5e-79	endonuclease/exonuclease/phosphatase family domain containing protein, expressed	AT1G65580.1	6e-54	FRA3 (FRAGILE FIBER3); inositol or phosphatidylinositol phosphatase	PF03372.16	Exo_endo_phos	2.3e-11	PF07859.6	Abhydrolase_3	5e-19
AC243253.m00002	AC243253.t00002	-	297	LOC_Os09g32440.1	4e-78	endonuclease/exonuclease/phosphatase family domain containing protein, expressed	AT2G31830.1	1e-81	endonuclease/exonuclease/phosphatase family protein	PF03372.16	Exo_endo_phos	3.6e-06
AC243253.m00003	AC243253.t00003	-	601	LOC_Os08g41270.1	2e-19	endonuclease/exonuclease/phosphatase family domain containing protein, expressed	AT2G43900.1	3e-18	inositol or phosphatidylinositol phosphatase/ inositol-polyphosphate 5-phosphatase
AC243253.m00004	AC243253.t00004	+	125
AC243253.m00005	AC243253.t00005	-	128	LOC_Os12g28210.1	6e-19	retrotransposon, putative, centromere-specific
AC243253.m00006	AC243253.t00006	+	268	LOC_Os08g21840.1	5e-63	50S ribosomal protein L15, putative, expressed	AT5G64670.1	4e-52	ribosomal protein L15 family protein	PF00828.12	Ribosomal_L18e	3.9e-07
AC243253.m00007	AC243253.t00007	-	734							PF00098.16	zf-CCHC	5.9e-05
AC243253.m00008	AC243253.t00008	-	263	LOC_Os02g27490.2	7e-66	bile acid sodium symporter family protein, putative, expressed	AT3G25410.1	9e-49	bile acid:sodium symporter family protein	PF01758.9	SBF	3.2e-23
AC243253.m00009	AC243253.t00009	-	508	LOC_Os02g27480.1	0	membrane attack complex component/perforin/complement C9, putative, expressed	AT1G14780.1	6e-95	FUNCTIONS IN: molecular_function unknown; INVOLVED IN: biological_process unknown; LOCATED IN: cellular_component unknown; EXPRESSED IN: 13 plant structures; EXPRESSED DURING: 6 growth stages; CONTAINS InterPro DOMAIN/s: Membrane attack complex component/perforin/complement C9 (InterPro:IPR001862); BEST Arabidopsis thaliana protein match is: unknown protein (TAIR:AT4G24290.2); Has 119 Blast hits …	PF01823.12	MACPF	1.6e-09
AC243253.m00010	AC243253.t00009	-	508	LOC_Os02g27480.1	0	membrane attack complex component/perforin/complement C9, putative, expressed	AT1G14780.1	6e-95	FUNCTIONS IN: molecular_function unknown; INVOLVED IN: biological_process unknown; LOCATED IN: cellular_component unknown; EXPRESSED IN: 13 plant structures; EXPRESSED DURING: 6 growth stages; CONTAINS InterPro DOMAIN/s: Membrane attack complex component/perforin/complement C9 (InterPro:IPR001862); BEST Arabidopsis thaliana protein match is: unknown protein (TAIR:AT4G24290.2); Has 119 Blast hits …	PF01823.12	MACPF	1.6e-09
AC243253.m00011	AC243253.t00010	-	91	LOC_Os02g27480.4	3e-20	membrane attack complex component/perforin/complement C9, putative, expressed	AT1G14780.1	2e-13	FUNCTIONS IN: molecular_function unknown; INVOLVED IN: biological_process unknown; LOCATED IN: cellular_component unknown; EXPRESSED IN: 13 plant structures; EXPRESSED DURING: 6 growth stages; CONTAINS InterPro DOMAIN/s: Membrane attack complex component/perforin/complement C9 (InterPro:IPR001862); BEST Arabidopsis thaliana protein match is: unknown protein (TAIR:AT4G24290.2); Has 119 Blast hits …
AC243253.m00012	AC243253.t00011	-	289	LOC_Os01g32510.1	1e-14	retrotransposon protein, putative, unclassified
AC243253.m00013	AC243253.t00012	-	211	LOC_Os07g40320.1	3e-14	vesicle transport protein GOT1B, putative, expressed	AT1G47200.1	2e-08	WPP2
AC243254.m00001	AC243254.t00001	-	233	LOC_Os04g35390.1	8e-10	hypothetical protein
AC243254.m00002	AC243254.t00002	-	25
AC243254.m00003	AC243254.t00003	-	96	LOC_Os04g35380.1	2e-24	expressed protein	AT4G06676.1	8e-12	FUNCTIONS IN: molecular_function unknown; INVOLVED IN: biological_process unknown; CONTAINS InterPro DOMAIN/s: Etoposide-induced 2.4 (InterPro:IPR009890); Has 62 Blast hits to 59 proteins in 14 species: Archae - 0; Bacteria - 0; Metazoa - 0; Fungi - 4; Plants - 55; Viruses - 0; Other Eukaryotes - 3 (source: NCBI BLink).
AC243254.m00004	AC243254.t00004	+	140	LOC_Os04g35300.1	4e-37	SLL1 protein, putative, expressed	AT1G72020.1	3e-23	unknown protein
AC243254.m00005	AC243254.t00005	+	419	LOC_Os04g35290.1	0	OsPDIL5-2 protein disulfide isomerase PDIL5-2, expressed	AT1G35620.1	3e-145	ATPDIL5-2 (PDI-LIKE 5-2); protein disulfide isomerase	PF00085.13	Thioredoxin	1.3e-24
AC243254.m00006	AC243254.t00006	+	656	LOC_Os04g35280.1	0	neutral/alkaline invertase, putative, expressed	AT4G09510.1	0	beta-fructofuranosidase, putative / invertase, putative / saccharase, putative / beta-fructosidase, putative	PF04853.5	Invertase_neut	1.1e-84	PF04853.5	Invertase_neut	1.9e-142
AC243254.m00007	AC243254.t00007	-	463	LOC_Os02g27769.1	4e-38	40S ribosomal protein S27, putative, expressed	AT3G61110.1	1e-37	ARS27A (ARABIDOPSIS RIBOSOMAL PROTEIN S27); structural constituent of ribosome	PF01667.10	Ribosomal_S27e	2.6e-25
AC243254.m00008	AC243254.t00008	+	391	LOC_Os04g35260.1	2e-52	DEAD/DEAH box helicase domain containing protein, expressed	AT1G58060.1	5e-25	helicase domain-containing protein
AC243254.m00009	AC243254.t00009	+	216	LOC_Os04g35260.1	6e-35	DEAD/DEAH box helicase domain containing protein, expressed	AT1G58060.1	1e-25	helicase domain-containing protein
AC243254.m00010	AC243254.t00010	+	231	LOC_Os08g39160.1	1e-63	formyl transferase, putative, expressed	AT1G31220.1	4e-29	phosphoribosylglycinamide formyltransferase	PF00551.12	Formyl_trans_N	2.4e-12	PF00551.12	Formyl_trans_N	9.5e-13
AC243254.m00011	AC243254.t00011	-	364	LOC_Os04g35240.1	0	CAMK_CAMK_like.25 - CAMK includes calcium/calmodulin depedent protein kinases, expressed	AT1G10940.1	2e-152	SNRK2.4 (SNF1-RELATED PROTEIN KINASE 2.4); kinase	PF00069.18	Pkinase	2.7e-68
AC243254.m00012	AC243254.t00012	+	155	LOC_Os02g29220.1	5e-54	expressed protein	AT4G17010.1	4e-29	unknown protein
AC243254.m00013	AC243254.t00013	-	300	LOC_Os04g35210.1	2e-28	Leucine Rich Repeat family protein, expressed
AC243254.m00014	AC243254.t00014	-	55
AC243254.m00015	AC243254.t00015	-	631	LOC_Os10g01060.1	2e-68	protein kinase family protein, putative, expressed	AT2G45910.1	2e-52	protein kinase family protein / U-box domain-containing protein	PF00069.18	Pkinase	8.3e-15	PF04564.8	U-box	2.2e-17
AC243254.m00016	AC243254.t00016	-	232	LOC_Os04g35190.1	1e-85	OsFBX133 - F-box domain containing protein, expressed	AT1G21760.1	2e-58	FBP7 (F-BOX PROTEIN 7)
AC243255.m00001	AC243255.t00001	+	421	LOC_Os11g43700.1	1e-26	RGH1A, putative, expressed	AT1G50180.1	1e-09	disease resistance protein (CC-NBS-LRR class), putative	PF00931.15	NB-ARC	8.2e-15
AC243255.m00002	AC243255.t00002	+	119	LOC_Os05g51500.1	2e-36	eukaryotic translation initiation factor 5B, putative, expressed	AT1G21160.1	9e-37	GTP binding / GTPase/ translation initiation factor	PF00009.20	GTP_EFTU	9.5e-18
AC243255.m00003	AC243255.t00003	-	379
AC243256.m00001	AC243256.t00001	+	254	LOC_Os03g47760.1	1e-47	SAB, putative, expressed	AT5G49680.2	2e-55	cell expansion protein, putative	PF10351.2	Apt1	4.2e-39
AC243256.m00002	AC243256.t00002	-	165	LOC_Os03g47770.1	3e-79	ubiquitin-conjugating enzyme E2 W, putative, expressed	AT1G45050.1	2e-75	ATUBC2-1; ubiquitin-protein ligase	PF00179.19	UQ_con	8.6e-39
AC243256.m00003	AC243256.t00003	+	274	LOC_Os03g47780.1	5e-81	WD repeat-containing protein, putative, expressed	AT3G18140.1	1e-64	transducin family protein / WD-40 repeat family protein	PF00400.25	WD40	1.2	PF00400.25	WD40	4.9e-09	PF00400.25	WD40	8.9e-09
AC243256.m00004	AC243256.t00004	-	522	LOC_Os03g47790.3	0	transposon protein, putative, unclassified, expressed	AT3G09880.1	2e-163	ATB' BETA; protein phosphatase type 2A regulator	PF01603.13	B56	4.7e-175
AC243256.m00005	AC243256.t00005	-	311	LOC_Os03g47800.1	8e-61	RNA recognition motif containing protein, expressed	AT1G60650.2	5e-33	glycine-rich RNA-binding protein, putative	PF00076.15	RRM_1	3.1e-21	PF00098.16	zf-CCHC	1.8e-06
AC243256.m00006	AC243256.t00006	-	422	LOC_Os09g08190.1	2e-71	sulfotransferase domain containing protein, expressed	AT5G07010.1	4e-56	ST2A (SULFOTRANSFERASE 2A); hydroxyjasmonate sulfotransferase/ sulfotransferase	PF00685.20	Sulfotransfer_1	2.2e-61
AC243256.m00007	AC243256.t00007	-	755	LOC_Os03g47810.1	0	nodulin family protein, putative, expressed	AT2G28120.1	2e-158	nodulin family protein	PF06813.6	Nodulin-like	2.2e-74
AC243256.m00008	AC243256.t00008	-	885	LOC_Os03g47830.1	2e-53	argonaute, putative, expressed	AT2G27880.1	5e-47	AGO5 (ARGONAUTE 5); nucleic acid binding	PF02171.10	Piwi	1.5e-23
AC243256.m00009	AC243256.t00009	-	679	LOC_Os03g47830.1	1e-62	argonaute, putative, expressed	AT2G27880.1	4e-50	AGO5 (ARGONAUTE 5); nucleic acid binding	PF02170.15	PAZ	2.4e-16	PF02171.10	Piwi	6.5e-36
AC243257.m00001	AC243257.t00001	+	470	LOC_Os07g40760.1	3e-09	transposon protein, putative, unclassified
AC243257.m00002	AC243257.t00002	-	302	LOC_Os02g49470.1	8e-53	tic20 protein-related, putative, expressed	AT5G55710.1	2e-30	FUNCTIONS IN: molecular_function unknown; INVOLVED IN: biological_process unknown; LOCATED IN: chloroplast thylakoid membrane, chloroplast; EXPRESSED IN: 23 plant structures; EXPRESSED DURING: 14 growth stages; BEST Arabidopsis thaliana protein match is: tic20 protein-related (TAIR:AT2G47840.1); Has 268 Blast hits to 268 proteins in 76 species: Archae - 0; Bacteria - 107; Metazoa - 0; Fungi - 0; …	PF09685.3	Tic20	5e-06
AC243257.m00003	AC243257.t00003	-	359	LOC_Os06g17390.1	2e-98	auxin-independent growth promoter protein, putative, expressed	AT5G15740.1	8e-83	unknown protein	PF10250.2	O-FucT	6.7e-28	PF10250.2	O-FucT	5.8e-10
AC243257.m00004	AC243257.t00004	-	306	LOC_Os02g49450.1	2e-108	BSD domain-containing protein, putative, expressed	AT1G26300.1	2e-49	BSD domain-containing protein	PF03909.10	BSD	1.2e-11
AC243257.m00005	AC243257.t00005	-	129	LOC_Os02g49450.1	1e-23	BSD domain-containing protein, putative, expressed	AT1G69030.1	2e-08	INVOLVED IN: biological_process unknown; EXPRESSED IN: 24 plant structures; EXPRESSED DURING: 15 growth stages; CONTAINS InterPro DOMAIN/s: BSD (InterPro:IPR005607); BEST Arabidopsis thaliana protein match is: BSD domain-containing protein (TAIR:AT1G26300.1); Has 173 Blast hits to 173 proteins in 34 species: Archae - 4; Bacteria - 4; Metazoa - 52; Fungi - 10; Plants - 92; Viruses - 0; Other Eukar…
AC243257.m00006	AC243257.t00006	-	178	LOC_Os02g49450.1	1e-65	BSD domain-containing protein, putative, expressed	AT1G26300.1	4e-24	BSD domain-containing protein
AC243257.m00007	AC243257.t00007	+	284	LOC_Os02g49440.1	3e-35	dof zinc finger domain containing protein, putative, expressed	AT5G60850.1	4e-28	OBP4; DNA binding / transcription factor	PF02701.8	zf-Dof	5.1e-37
AC243257.m00008	AC243257.t00008	-	273	LOC_Os02g49360.1	4e-26	RNA methyltransferase domain-containing protein 2, putative, expressed	AT5G47680.1	2e-11	FUNCTIONS IN: molecular_function unknown; INVOLVED IN: biological_process unknown; LOCATED IN: cellular_component unknown; EXPRESSED IN: 23 plant structures; EXPRESSED DURING: 13 growth stages; CONTAINS InterPro DOMAIN/s: tRNA (guanine-N1-)-methyltransferase (InterPro:IPR016009), tRNA (guanine-N(1)-)-methyltransferase, metazoa (InterPro:IPR016653), tRNA (guanine-N1-)-methyltransferase, eukaryotic…	PF01746.14	tRNA_m1G_MT	3e-05
AC243257.m00009	AC243257.t00009	+	206	LOC_Os02g49350.1	7e-29	plastocyanin-like domain containing protein, putative, expressed	AT1G48940.1	9e-27	plastocyanin-like domain-containing protein	PF02298.10	Cu_bind_like	6.8e-24
AC243257.m00010	AC243257.t00010	-	453	LOC_Os02g48870.1	8e-132	aspartic proteinase nepenthesin-2 precursor, putative, expressed	AT5G10770.1	8e-72	chloroplast nucleoid DNA-binding protein, putative	PF00026.16	Asp	9.5e-20
AC243257.m00011	AC243257.t00011	+	317	LOC_Os04g15800.1	2e-122	expressed protein	AT4G02800.1	7e-63	unknown protein
AC243257.m00012	AC243257.t00012	+	88	LOC_Os02g49340.1	9e-26	nitrate-induced NOI protein, putative, expressed	AT5G63270.1	8e-16	nitrate-responsive NOI protein, putative	PF05627.4	AvrRpt-cleavage	4.9e-23
AC243257.m00013	AC243257.t00012	+	87	LOC_Os02g49340.1	2e-24	nitrate-induced NOI protein, putative, expressed	AT5G63270.1	3e-15	nitrate-responsive NOI protein, putative	PF05627.4	AvrRpt-cleavage	4.8e-23
AC243257.m00014	AC243257.t00013	-	513	LOC_Os02g49332.2	2e-80	CSLE2 - cellulose synthase-like family E, expressed	AT1G55850.1	9e-41	ATCSLE1; cellulose synthase/ transferase, transferring glycosyl groups	PF03552.7	Cellulose_synt	6.4e-11	PF03552.7	Cellulose_synt	1.8e-15
AC243257.m00015	AC243257.t00014	-	243	LOC_Os02g49332.1	2e-94	CSLE2 - cellulose synthase-like family E, expressed	AT1G55850.1	6e-51	ATCSLE1; cellulose synthase/ transferase, transferring glycosyl groups	PF03552.7	Cellulose_synt	8.3e-31
AC243257.m00016	AC243257.t00015	-	376	LOC_Os02g49326.1	8e-105	SET domain-containing protein, putative, expressed	AT3G07670.1	1e-67	SET domain-containing protein	PF00856.21	SET	1.4e-08	PF09273.4	Rubis-subs-bind	8.1e-14
AC243257.m00017	AC243257.t00016	+	374	LOC_Os02g49320.1	7e-126	sucrase-related, putative, expressed	AT4G26620.1	2e-88	sucrase-related	PF06999.5	Suc_Fer-like	2.2e-40
AC243257.m00018	AC243257.t00017	-	561	LOC_Os02g49310.1	0	AGC_PVPK_like_kin82y.7 - ACG kinases include homologs to PKA, PKG and PKC, expressed	AT5G47750.1	0	D6PKL2 (D6 PROTEIN KINASE LIKE 2); kinase	PF00069.18	Pkinase	1.1e-34	PF00069.18	Pkinase	1.4e-20
AC243257.m00019	AC243257.t00018	-	233	LOC_Os02g49260.1	5e-50	transporter-related, putative, expressed	AT5G55950.1	6e-28	transporter-related	PF03151.9	TPT	0.00011
AC243257.m00020	AC243257.t00019	-	243	LOC_Os06g19444.1	9e-10	CCT/B-box zinc finger protein, putative, expressed				PF06203.7	CCT	8.6e-18
AC243257.m00021	AC243257.t00020	+	364	LOC_Os12g22520.1	1e-08	retrotransposon protein, putative, Ty3-gypsy subclass
AC243258.m00001	AC243258.t00001	+	256				AT2G46910.1	2e-24	plastid-lipid associated protein PAP / fibrillin family protein	PF04755.5	PAP_fibrillin	1.8e-14
AC243258.m00002	AC243258.t00002	-	126	LOC_Os10g36580.1	4e-10	UP-9A, putative
AC243258.m00003	AC243258.t00003	+	377	LOC_Os11g06390.6	0	actin, putative, expressed	AT5G09810.1	0	ACT7 (ACTIN 7); structural constituent of cytoskeleton	PF00022.12	Actin	5.7e-160
AC243258.m00004	AC243258.t00004	+	377	LOC_Os08g08140.1	9e-67	receptor-like kinase, putative, expressed	AT4G03230.1	3e-33	ATP binding / kinase/ protein kinase/ protein serine/threonine kinase/ protein tyrosine kinase/ sugar binding	PF01453.17	B_lectin	1.3e-29	PF00069.18	Pkinase	9.6e-21
AC243258.m00005	AC243258.t00005	+	304	LOC_Os10g36660.1	7e-10	conserved hypothetical protein				PF03087.7	DUF241	5.8e-10
AC243258.m00006	AC243258.t00006	-	380	LOC_Os10g36680.1	2e-122	ubiquitin carboxyl-terminal hydrolase, family 1, putative, expressed	AT1G06440.1	1e-67	ubiquitin thiolesterase	PF11955.1	PORR	5.6e-81
AC243258.m00007	AC243258.t00007	+	638	LOC_Os10g36690.4	0	dehydration response related protein, putative, expressed	AT1G33170.1	0	dehydration-responsive family protein	PF03141.9	DUF248	1.3e-229
AC243258.m00008	AC243258.t00008	-	94	LOC_Os05g08080.1	2e-07	transposon protein, putative, unclassified
AC243258.m00009	AC243258.t00009	-	354	LOC_Os10g36703.1	9e-40	CPuORF40 - conserved peptide uORF-containing transcript, expressed	AT2G46690.1	3e-18	auxin-responsive family protein	PF02519.7	Auxin_inducible	3e-24
AC243258.m00010	AC243258.t00010	-	406	LOC_Os10g36710.1	1e-74	CAMK_CAMK_like.40 - CAMK includes calcium/calmodulin depedent protein kinases, expressed	AT2G46700.1	3e-50	calcium-dependent protein kinase, putative / CDPK, putative	PF00069.18	Pkinase	1.6e-08
AC243259.m00001	AC243259.t00001	+	144	LOC_Os03g57760.2	4e-79	25.3 kDa vesicle transport protein, putative, expressed	AT1G11890.1	4e-76	SEC22; transporter	PF00957.14	Synaptobrevin	9.9e-19
AC243259.m00002	AC243259.t00002	-	654	LOC_Os01g40094.1	5e-141	protein phosphatase 2C, putative, expressed	AT5G57050.1	5e-86	ABI2 (ABA INSENSITIVE 2); protein serine/threonine phosphatase	PF00481.14	PP2C	0.00014	PF00481.14	PP2C	1.5e-33
AC243259.m00003	AC243259.t00003	+	142	LOC_Os03g48140.1	3e-34	myosin, putative, expressed	AT5G20490.1	3e-20	XIK; motor/ protein binding	PF00069.18	Pkinase	1e-07
AC243260.m00001	AC243260.t00001	+	801	LOC_Os03g49770.1	0	oxysterol-binding protein, putative, expressed	AT4G08180.1	0	ORP1C (OSBP(OXYSTEROL BINDING PROTEIN)-RELATED PROTEIN 1C); oxysterol binding / phosphoinositide binding	PF00169.22	PH	6.2e-10	PF01237.11	Oxysterol_BP	9.4e-121
AC243260.m00002	AC243260.t00002	-	724	LOC_Os03g49800.1	0	phosphatidylinositol-4-phosphate 5-kinase, putative, expressed	AT1G21980.1	0	ATPIP5K1 (PHOSPHATIDYLINOSITOL-4-PHOSPHATE 5-KINASE 1); 1-phosphatidylinositol-4-phosphate 5-kinase/ actin filament binding / actin monomer binding / phosphatidylinositol phosphate kinase	PF02493.13	MORN	8.1e-07	PF02493.13	MORN	7.3e-07	PF02493.13	MORN	0.0024	PF02493.13	MORN	0.0051	PF02493.13	MORN	1.1e-07	PF02493.13	MORN	3.6e-06	PF02493.13	MORN	5.9e-06	PF01504.11	PIP5K	2e-87
AC243260.m00003	AC243260.t00003	-	1198	LOC_Os04g26280.1	3e-08	retrotransposon protein, putative, unclassified				PF00098.16	zf-CCHC	0.0001
AC243260.m00004	AC243260.t00004	+	428	LOC_Os03g49830.1	4e-86	expressed protein	AT5G22090.1	5e-17	unknown protein	PF11250.1	DUF3049	1e-22
AC243260.m00005	AC243260.t00005	+	119
AC243260.m00006	AC243260.t00006	+	187	LOC_Os02g12630.1	2e-31	retrotransposon protein, putative, Ty3-gypsy subclass	AT2G02650.1	2e-09	reverse transcriptase-related	PF00075.17	RnaseH	5.5e-05
AC243260.m00007	AC243260.t00007	-	677	LOC_Os04g03240.1	2e-07	retrotransposon protein, putative, unclassified
AC243260.m00008	AC243260.t00008	+	371	LOC_Os03g49880.1	9e-52	TCP family transcription factor, putative, expressed	AT1G68800.1	4e-21	TCP12 (TCP DOMAIN PROTEIN 12); transcription factor	PF03634.6	TCP	5e-48
AC243260.m00009	AC243260.t00009	-	89
AC243261.m00001	AC243261.t00001	-	329	LOC_Os02g19310.1	4e-37	retrotransposon protein, putative, Ty3-gypsy subclass				PF10536.2	PMD	1.5e-12
AC243261.m00002	AC243261.t00002	+	217	LOC_Os09g31140.1	4e-19	ZOS9-16 - C2H2 zinc finger protein, expressed	AT3G57670.1	8e-18	NTT (NO TRANSMITTING TRACT); nucleic acid binding / transcription factor/ zinc ion binding
AC243261.m00003	AC243261.t00003	+	142	LOC_Os06g40960.1	3e-71	ZOS6-05 - C2H2 zinc finger protein, expressed	AT3G57670.1	3e-66	NTT (NO TRANSMITTING TRACT); nucleic acid binding / transcription factor/ zinc ion binding
AC243261.m00004	AC243261.t00004	+	366	LOC_Os12g05920.1	6e-88	ZOS12-01 - C2H2 zinc finger protein, expressed
AC243261.m00005	AC243261.t00005	-	333	LOC_Os01g12810.4	3e-76	retrotransposon protein, putative, unclassified, expressed	AT5G25630.1	3e-47	pentatricopeptide (PPR) repeat-containing protein	PF01535.13	PPR	0.00031	PF01535.13	PPR	1.1e-06	PF01535.13	PPR	0.0005
AC243261.m00006	AC243261.t00006	-	426	LOC_Os01g12810.4	1e-102	retrotransposon protein, putative, unclassified, expressed	AT5G21222.1	8e-59	protein kinase family protein	PF01535.13	PPR	9e-05	PF01535.13	PPR	3.4e-05	PF01535.13	PPR	0.00065	PF01535.13	PPR	0.13
AC243261.m00007	AC243261.t00007	-	633	LOC_Os01g19280.1	1e-28	expressed protein				PF03478.11	DUF295	2.8e-06
AC243261.m00008	AC243261.t00008	-	391	LOC_Os06g22520.1	2e-16	retrotransposon protein, putative, Ty3-gypsy subclass
AC243261.m00009	AC243261.t00009	-	658	LOC_Os06g41020.1	3e-116	DUF1680 domain containing protein, putative, expressed	AT5G12950.1	3e-94	catalytic	PF07944.5	DUF1680	6.2e-42	PF07944.5	DUF1680	2.6e-11
AC243261.m00010	AC243261.t00010	-	472	LOC_Os02g10260.1	9e-13	outer membrane protein, OMP85 family protein, expressed	AT5G19620.1	3e-13	OEP80 (OUTER ENVELOPE PROTEIN OF 80 KDA)
AC243261.m00011	AC243261.t00011	-	884	LOC_Os06g41030.1	0	DUF1680 domain containing protein, putative, expressed	AT5G12960.1	0	catalytic	PF07944.5	DUF1680	2.3e-58
