# Supplementary material for: A Genome-Wide Survey of Switchgrass Genome Structure and Organization
Source: PLoS One. 2012 Apr 12;7(4):e33892. doi: 10.1371/journal.pone.0033892 (PMC3325252; doi:10.1371/journal.pone.0033892)
Supplement: File S8 — List of genes from rice, sorghum, maize and Brachypodium that are not present in the corresponding regions in switchgrass in figure 8 . (XLSX) [file pone.0033892.s009.xlsx]

## Sheet: AC243257
	Supplemental file S8. List of genes from Rice, Sorghum and Brachypodium, that are not present on corresponding regions in switchgrass. For maize, this number is large and are not included here. Sb - Sorghum bicolor; Os - Oryza sativa; Bd-Brachypodium distachyon; Zm-Zea mays; Pv - Panicum virgatum.
S.No.	model id	Locus_ID	location of BAC	Os orthologs of Pv genes	Annotation	Sb orthologs of Pv genes	Maize orthologs of Pv genes	Bd orthologs of Pv genes
1	AC243257.m00001	AC243257.t00001
2	AC243257.m00002	AC243257.t00002	37708	LOC_Os02g49470.1	tic20 protein-related, putative, expressed		GRMZM2G317451_P01	Bradi3g56350.1
3	AC243257.m00003	AC243257.t00003	51347	LOC_Os02g49460.1	auxin-independent growth promoter protein, putative, expressed	Sb04g029280.1	GRMZM2G020285_P01	Bradi1g43560.1
4	AC243257.m00004	AC243257.t00004	59473	LOC_Os02g49450.1	BSD domain-containing protein, putative, expressed	Sb04g029290.1	GRMZM2G127548_P01	Bradi3g56370.1
5	AC243257.m00005	AC243257.t00005	59689	LOC_Os02g49450.1	BSD domain-containing protein, putative, expressed	Sb04g029290.1	GRMZM2G127548_P01	Bradi3g56370.1
6	AC243257.m00006	AC243257.t00006	61917	LOC_Os02g49450.1	BSD domain-containing protein, putative, expressed	Sb04g029290.1	GRMZM2G127548_P01	Bradi3g56370.1
7	AC243257.m00007	AC243257.t00007	71877	LOC_Os02g49440.1	dof zinc finger domain containing protein, putative, expressed	Sb04g029300.1	GRMZM2G394941_P01	Bradi3g56380.1
8	AC243257.m00008	AC243257.t00008	97859	LOC_Os02g49360.1	RNA methyltransferase domain-containing protein 2, putative, expressed	Sb04g029360.1	GRMZM2G312944_P01	Bradi3g56410.1
9	AC243257.m00009	AC243257.t00009	101162	LOC_Os02g49350.1	plastocyanin-like domain containing protein, putative, expressed	Sb10g010730.1	GRMZM2G011951_P01	Bradi5g25890.1
10	AC243257.m00010	AC243257.t00010	104705	LOC_Os02g48870.1	aspartic proteinase nepenthesin-2 precursor, putative, expressed	Sb04g029400.1	GRMZM2G124684_P01	Bradi3g53620.1
11	AC243257.m00011	AC243257.t00011	112040	LOC_Os04g15800.1	expressed protein	Sb06g003210.1	GRMZM2G177596_P01	Bradi5g04060.1
12	AC243257.m00012	AC243257.t00012	120724	LOC_Os02g49340.1	nitrate-induced NOI protein, putative, expressed	Sb04g029410.1	GRMZM2G011951_P03	Bradi1g43430.1
13	AC243257.m00013	AC243257.t00012	129135	LOC_Os02g49340.1	nitrate-induced NOI protein, putative, expressed	Sb04g029410.1	GRMZM2G377161_P01	Bradi1g43430.1
14	AC243257.m00014	AC243257.t00013	133762	LOC_Os02g49332.2	CSLE2 - cellulose synthase-like family E, expressed	Sb04g029420.1	GRMZM2G012044_P01	Bradi3g56440.1
15	AC243257.m00015	AC243257.t00014	135622	LOC_Os02g49332.1	CSLE2 - cellulose synthase-like family E, expressed	Sb04g029420.1	GRMZM2G012044_P01	Bradi3g56440.1
16	AC243257.m00016	AC243257.t00015	153473	LOC_Os02g49326.1	SET domain-containing protein, putative, expressed	Sb04g029430.1	GRMZM2G077258_P03	Bradi3g56450.4
17	AC243257.m00017	AC243257.t00016	159448	LOC_Os02g49320.1	sucrase-related, putative, expressed	Sb04g029450.1	GRMZM2G020775_P01	Bradi3g56460.1
18	AC243257.m00018	AC243257.t00017	187051	LOC_Os02g49310.1	AGC_PVPK_like_kin82y.7 - ACG kinases include homologs to PKA, PKG and PKC, expressed	Sb04g029460.1	GRMZM2G020938_P03	Bradi1g43350.1
19	AC243257.m00019	AC243257.t00018	196557	LOC_Os02g49260.1	transporter-related, putative, expressed	Sb04g029470.1	GRMZM2G075372_P01	Bradi3g56480.1
20	AC243257.m00020	AC243257.t00019	205958			Sb04g029480.1	GRMZM2G042198_P01	Bradi3g56490.3
21	AC243257.m00021	AC243257.t00020					AC189883.3_FGP002
	Loci that are marked in red color are not present in corresponding regions in the switchgrass BAC clones.
	Os loci colinear to Pv genes	Os Loci of Pv syntinic region	Annotation
	LOC_Os02g49260.1	LOC_Os02g49260	transporter-related, putative, expressed
		LOC_Os02g49270	NOL1/NOP2/sun family protein, putative, expressed
		LOC_Os02g49280	LTPL50 - Protease inhibitor/seed storage/LTP family protein precursor, putative, expressed
		LOC_Os02g49290	transposon protein, putative, CACTA, En/Spm sub-class, expressed
		LOC_Os02g49300	transposon protein, putative, CACTA, En/Spm sub-class, expressed
	LOC_Os02g49310.1	LOC_Os02g49310	AGC_PVPK_like_kin82y.7 - ACG kinases include homologs to PKA, PKG and PKC, expressed
	LOC_Os02g49320.1	LOC_Os02g49320	sucrase-related, putative, expressed
	LOC_Os02g49326.1	LOC_Os02g49326	SET domain-containing protein, putative, expressed
	LOC_Os02g49332.1	LOC_Os02g49332	CSLE2 - cellulose synthase-like family E, expressed
	LOC_Os02g49340.1	LOC_Os02g49340	nitrate-induced NOI protein, putative, expressed
	LOC_Os02g49350.1	LOC_Os02g49350	plastocyanin-like domain containing protein, putative, expressed
	LOC_Os02g49360.1	LOC_Os02g49360	RNA methyltransferase domain-containing protein 2, putative, expressed
		LOC_Os02g49370	histone-like transcription factor and archaeal histone, putative, expressed
		LOC_Os02g49380	retrotransposon protein, putative, unclassified, expressed
		LOC_Os02g49390	retrotransposon protein, putative, Ty3-gypsy subclass, expressed
		LOC_Os02g49400	transposon protein, putative, CACTA, En/Spm sub-class, expressed
		LOC_Os02g49410	histone-like transcription factor and archaeal histone, putative, expressed
		LOC_Os02g49420	fasciclin-like arabinogalactan precursor protein, putative, expressed
		LOC_Os02g49430	hypothetical protein
	LOC_Os02g49440.1	LOC_Os02g49440	dof zinc finger domain containing protein, putative, expressed
	LOC_Os02g49450.1	LOC_Os02g49450	BSD domain-containing protein, putative, expressed
	LOC_Os02g49460.1	LOC_Os02g49460	auxin-independent growth promoter protein, putative, expressed
	LOC_Os02g49470.1	LOC_Os02g49470	tic20 protein-related, putative, expressed
	Sb loci colinear to Pv genes	Sb Loci on Pv syntinic region	Os orthologs of Sb genes	Annotations	Arabidopsis orthologs of Sb genes	Annotation
	Sb04g029280.1	Sb04g029280.1	LOC_Os02g49460.1	auxin-independent growth promoter protein, putative, expressed	AT5G15740.1	O-fucosyltransferase family protein
	Sb04g029290.1	Sb04g029290.1	LOC_Os02g49450.1	BSD domain-containing protein, putative, expressed	AT1G26300.1	BSD domain-containing protein
	Sb04g029300.1	Sb04g029300.1	LOC_Os02g49440.1	dof zinc finger domain containing protein, putative, expressed	AT5G60850.1	OBF binding protein 4
		Sb04g029306.1	LOC_Os02g11760.1	pleiotropic drug resistance protein, putative, expressed	AT1G15520.1	pleiotropic drug resistance 12
		Sb04g029310.1	LOC_Os01g24010.1	pleiotropic drug resistance protein, putative, expressed	AT1G15520.1	pleiotropic drug resistance 12
		Sb04g029320.1	LOC_Os06g12250.1	sphingolipid C4-hydroxylase SUR2, putative, expressed	AT1G14290.1	sphingoid base hydroxylase 2
		Sb04g029330.1	LOC_Os02g49420.1	fasciclin-like arabinogalactan precursor protein, putative, expressed	AT4G12730.1	FASCICLIN-like arabinogalactan 2
		Sb04g029340.1	LOC_Os02g49410.1	histone-like transcription factor and archaeal histone, putative, expressed	AT5G47670.1	nuclear factor Y, subunit B6
		Sb04g029350.1	LOC_Os02g49370.1	histone-like transcription factor and archaeal histone, putative, expressed	AT5G47670.1	nuclear factor Y, subunit B6
	Sb04g029360.1	Sb04g029360.1	LOC_Os02g49360.1	RNA methyltransferase domain-containing protein 2, putative, expressed	AT5G47680.1
		Sb04g029380.1	LOC_Os12g15590.1	heat shock protein DnaJ, putative, expressed	AT1G61770.1	Chaperone DnaJ-domain superfamily protein
		Sb04g029390.1	LOC_Os02g48870.1	aspartic proteinase nepenthesin-2 precursor, putative, expressed	AT5G10770.1	Eukaryotic aspartyl protease family protein
	Sb04g029400.1	Sb04g029400.1	LOC_Os02g48870.1	aspartic proteinase nepenthesin-2 precursor, putative, expressed	AT5G10770.1	Eukaryotic aspartyl protease family protein
	Sb04g029410.1	Sb04g029410.1	LOC_Os02g49340.1	nitrate-induced NOI protein, putative, expressed	AT5G63270.1	RPM1-interacting protein 4 (RIN4) family protein
	Sb04g029420.1	Sb04g029420.1	LOC_Os02g49332.1	CSLE2 - cellulose synthase-like family E, expressed	AT1G55850.1	cellulose synthase like E1
		Sb04g029423.1	LOC_Os08g05750.1	pentatricopeptide, putative, expressed	AT4G16835.1	Tetratricopeptide repeat (TPR)-like superfamily protein
		Sb04g029426.1	LOC_Os02g49080.1	KH domain containing protein, putative, expressed	AT5G56140.1	RNA-binding KH domain-containing protein
	Sb04g029430.1	Sb04g029430.1	LOC_Os02g49326.1	SET domain-containing protein, putative, expressed	AT3G07670.1	Rubisco methyltransferase family protein
		Sb04g029440.1	LOC_Os04g35280.1	neutral/alkaline invertase, putative, expressed	AT4G09510.1	cytosolic invertase 2
	Sb04g029450.1	Sb04g029450.1	LOC_Os02g49320.1	sucrase-related, putative, expressed	AT4G26620.1	Sucrase/ferredoxin-like family protein
	Sb04g029460.1	Sb04g029460.1	LOC_Os02g49310.1	AGC_PVPK_like_kin82y.7 - ACG kinases include homologs to PKA, PKG and PKC, expressed	AT5G47750.1	D6 protein kinase like 2
		Sb04g029465.1	LOC_Os09g37860.1	NOL1/NOP2/sun family protein, putative, expressed	AT4G26600.1	S-adenosyl-L-methionine-dependent methyltransferases superfamily protein
	Sb04g029470.1	Sb04g029470.1	LOC_Os02g49260.1	transporter-related, putative, expressed	AT5G55950.1	Nucleotide/sugar transporter family protein
	Sb04g029480.1	Sb04g029480.1	LOC_Os02g49230.2	CCT/B-box zinc finger protein, putative, expressed	AT5G48250.1	B-box type zinc finger protein with CCT domain
	Bd loci colinear to Pv genes	Bd Loci of Pv syntinic region	Os orthologs of Bd genes	Annotations	Arabidopsis orthologs of Bd genes	Annotation
	Bradi3g56350.1	Bradi3g56350.1	LOC_Os02g49470.1	tic20 protein-related, putative, expressed	AT5G55710.1
		Bradi3g56360.1	LOC_Os02g49460.1	auxin-independent growth promoter protein, putative, expressed	AT5G15740.1	O-fucosyltransferase family protein
	Bradi3g56370.1	Bradi3g56370.1	LOC_Os02g49450.1	BSD domain-containing protein, putative, expressed	AT1G26300.1	BSD domain-containing protein
	Bradi3g56380.1	Bradi3g56380.1	LOC_Os02g49440.1	dof zinc finger domain containing protein, putative, expressed	AT5G60850.1	OBF binding protein 4
		Bradi3g56390.1	LOC_Os02g49420.1	fasciclin-like arabinogalactan precursor protein, putative, expressed	AT4G12730.1	FASCICLIN-like arabinogalactan 2
		Bradi3g56400.1	LOC_Os02g49370.1	histone-like transcription factor and archaeal histone, putative, expressed	AT5G47670.2	nuclear factor Y, subunit B6
	Bradi3g56410.1	Bradi3g56410.1	LOC_Os02g49360.1	RNA methyltransferase domain-containing protein 2, putative, expressed	AT5G47680.1
		Bradi3g56420.1	LOC_Os02g49350.1	plastocyanin-like domain containing protein, putative, expressed	AT1G79800.1	early nodulin-like protein 7
		Bradi3g56430.1	LOC_Os02g49340.1	nitrate-induced NOI protein, putative, expressed	AT5G55850.1	RPM1-interacting protein 4 (RIN4) family protein
	Bradi3g56440.1	Bradi3g56440.1	LOC_Os02g49332.1	CSLE2 - cellulose synthase-like family E, expressed	AT1G55850.1	cellulose synthase like E1
	Bradi3g56450.4	Bradi3g56450.1	LOC_Os02g49326.1	SET domain-containing protein, putative, expressed	AT3G07670.1	Rubisco methyltransferase family protein
	Bradi3g56460.1	Bradi3g56460.1	LOC_Os02g49320.1	sucrase-related, putative, expressed	AT4G26620.1	Sucrase/ferredoxin-like family protein
		Bradi3g56470.1	LOC_Os09g37860.1	NOL1/NOP2/sun family protein, putative, expressed	AT4G26600.1	S-adenosyl-L-methionine-dependent methyltransferases superfamily protein
	Bradi3g56480.1	Bradi3g56480.1	LOC_Os02g49260.1	transporter-related, putative, expressed	AT5G55950.1	Nucleotide/sugar transporter family protein
	Bradi3g56490.3	Bradi3g56490.1	LOC_Os02g49230.2	CCT/B-box zinc finger protein, putative, expressed	AT5G48250.1	B-box type zinc finger protein with CCT domain
	Zm loci colinear to Pv genes	Zm Loci of Pv syntinic region	Os orthologs of Zm genes	Annotations	Arabidopsis orthologs of Zm genes	Annotation
	GRMZM2G317451_P01	GRMZM2G317451	LOC_Os02g49470.1	tic20 protein-related, putative, expressed	AT5G55710.1	FUNCTIONS IN: molecular_function unknown; INVOLVED IN: biological_process unknown; LOCATED IN: chloroplast thylakoid membrane, chloroplast; EXPRESSED IN: 23 plant structures; EXPRESSED DURING: 14 growth stages; BEST Arabidopsis thaliana protein match is: tic20 protein-related (TAIR:AT2G47840.1); Has 268 Blast hits to 268 proteins in 76 species: Archae - 0; Bacteria - 107; Metazoa - 0; Fungi - 0; …
	GRMZM2G020285_P01	GRMZM2G020285	LOC_Os02g49460.1	auxin-independent growth promoter protein, putative, expressed
		GRMZM2G145594
		GRMZM5G880393
		GRMZM2G494600
		GRMZM5G845775
	GRMZM2G312944_P01	GRMZM2G312944	LOC_Os02g49360.1	RNA methyltransferase domain-containing protein 2, putative, expressed	AT5G47680.1	FUNCTIONS IN: molecular_function unknown; INVOLVED IN: biological_process unknown; LOCATED IN: cellular_component unknown; EXPRESSED IN: 23 plant structures; EXPRESSED DURING: 13 growth stages; CONTAINS InterPro DOMAIN/s: tRNA (guanine-N1-)-methyltransferase (InterPro:IPR016009), tRNA (guanine-N(1)-)-methyltransferase, metazoa (InterPro:IPR016653), tRNA (guanine-N1-)-methyltransferase, eukaryotic…
	GRMZM2G011951_P01	GRMZM2G011951	LOC_Os02g49350.1	plastocyanin-like domain containing protein, putative, expressed	AT1G48940.1	plastocyanin-like domain-containing protein
	GRMZM2G011951_P03	GRMZM2G011951	LOC_Os02g49350.1	plastocyanin-like domain containing protein, putative, expressed	AT1G48940.1	plastocyanin-like domain-containing protein
	GRMZM2G012044_P01	GRMZM2G012044	LOC_Os02g49332.2	CSLE2 - cellulose synthase-like family E, expressed	AT1G55850.1	ATCSLE1; cellulose synthase/ transferase, transferring glycosyl groups
		GRMZM2G012213
		GRMZM2G342583
		GRMZM2G342561
	GRMZM2G394941_P01	GRMZM2G394941	LOC_Os02g49440.1	dof zinc finger domain containing protein, putative, expressed	AT5G60850.1	OBP4; DNA binding / transcription factor
		GRMZM2G468299
		GRMZM2G075158
		GRMZM2G834354
	GRMZM2G075372_P01	GRMZM2G075372	LOC_Os02g49260.1	transporter-related, putative, expressed	AT5G55950.1	transporter-related
	Dashed lines represent breaks in contiguity to allow larger genomic regions of the chromosomes to fit in the scale of the figure 8 and the genes from these regions lacking syntenic match in switchgrass have not been plotted.

## Sheet: AC243226
	Supplemental file S8. List of genes from Rice, Sorghum and Brachypodium, that are not present on corresponding regions in switchgrass. Sb - Sorghum bicolor; Os - Oryza sativa; Bd-Brachypodium distachyon; Zm-Zea mays; Pv - Panicum virgatum.
S.No.	model id	Locus_ID	location of BAC	Os orthologs of Pv genes	Annotation	Sb orthologs of Pv genes	Maize orthologs of Pv genes	Bd orthologs of Pv genes
1	AC243226.m00001	AC243226.t00001	4611	LOC_Os07g47120.1	beta-amylase, putative, expressed	Sb02g042220.1	GRMZM2G181284_P01	Bradi1g18390.1
2	AC243226.m00002	AC243226.t00002	7015	LOC_Os07g47140.1	CCT/B-box zinc finger protein, putative, expressed	Sb02g042230.1	GRMZM2G134671_P01	Bradi1g62420.1
3	AC243226.m00003	AC243226.t00003	11255	LOC_Os07g47150.2	expressed protein	Sb02g042240.2	GRMZM2G053434_P02	Bradi1g18420.1
4	AC243226.m00004	AC243226.t00004	13977	LOC_Os02g03980.1	OsFBX36 - F-box domain containing protein	Sb06g020373.1	GRMZM2G169173_P01	Bradi1g31010.1
5	AC243226.m00005	AC243226.t00005	16053	LOC_Os09g31458.1	expressed protein	Sb07g027670.1	GRMZM2G129405_P01	Bradi4g33830.1
6	AC243226.m00006	AC243226.t00006	30727	LOC_Os07g47180.1	transposon protein, putative, unclassified, expressed	Sb02g042260.1	GRMZM2G333433_P01	Bradi1g18450.2
7	AC243226.m00007	AC243226.t00007	30858		transposon protein, putative, unclassified, expressed
8	AC243226.m00008	AC243226.t00008	34874		transposon protein, putative, unclassified, expressed
9	AC243226.m00009	AC243226.t00009	35900	LOC_Os09g27040.1	GEX1, putative, expressed	Sb02g025930.1	GRMZM2G388045_P01	Bradi4g31450.1
10	AC243226.m00010	AC243226.t00010	45950	LOC_Os07g47210.1	GDSL-like lipase/acylhydrolase, putative, expressed	Sb02g042280.1	GRMZM2G070178_P01	Bradi1g18470.1
11	AC243226.m00011	AC243226.t00011	48271	LOC_Os01g23970.1	cysteine-rich receptor protein kinase, putative	Sb02g042290.1	GRMZM2G365282_P01	Bradi1g43890.1
12	AC243226.m00012	AC243226.t00012	63586	LOC_Os04g54020.1	receptor-like kinase, putative	Sb02g042290.1	GRMZM2G177726_P01	Bradi1g25740.1
13	AC243226.m00013	AC243226.t00013	80640	LOC_Os01g27890.1	cytochrome P450, putative, expressed	Sb10g025110.1	GRMZM2G306998_P01	Bradi2g26490.1
14	AC243226.m00014	AC243226.t00014	84706	LOC_Os07g47240.1	expressed protein	Sb09g006050.1	GRMZM2G348914_P01	Bradi2g19270.1
15	AC243226.m00015	AC243226.t00015	97691	LOC_Os07g47250.3	lipase precursor, putative, expressed	Sb02g042310.1	GRMZM2G047995_P07	Bradi1g18490.3
16	AC243226.m00016	AC243226.t00016	10041	LOC_Os07g47270.1	protein kinase APK1B, chloroplast precursor, putative, expressed	Sb02g042320.1	GRMZM2G048210_P02	Bradi2g60120.1
17	AC243226.m00017	AC243226.t00017	117829	LOC_Os07g10860.1	conserved hypothetical protein	Sb02g042330.1	GRMZM2G081639_P01	Bradi1g18510.1
18	AC243226.m00018	AC243226.t00018	126168			Sb02g042330.1	GRMZM2G081639_P01	Bradi1g18510.1
19	AC243226.m00019	AC243226.t00019	128000	LOC_Os07g47290.1	xylose isomerase, putative, expressed	Sb02g042340.2	GRMZM2G081682_P01	Bradi1g18550.2
20	AC243226.m00020	AC243226.t00020	132650	LOC_Os07g47300.1	spo0B-associated GTP-binding protein, putative, expressed	Sb02g042350.1	GRMZM2G077632_P02	Bradi1g18570.1
	Loci that are marked in red color are not present in corresponding regions in the switchgrass BAC clones.
	Os loci colinear to Pv genes	Os Loci of Pv syntinic region	Annotation
	LOC_Os07g47120.1	LOC_Os07g47120	beta-amylase, putative, expressed
		LOC_Os07g47130	OCL5 protein, putative, expressed
	LOC_Os07g47140.1	LOC_Os07g47140	CCT/B-box zinc finger protein, putative, expressed
	LOC_Os07g47150.2	LOC_Os07g47150	expressed protein
		LOC_Os07g47160	OsFBX259 - F-box domain containing protein, expressed
		LOC_Os07g47170	expressed protein
	LOC_Os07g47180.1	LOC_Os07g47180	transposon protein, putative, unclassified, expressed
		LOC_Os07g47194	GEX1, putative, expressed
		LOC_Os07g47201	adenyl cyclase, putative, expressed
	LOC_Os07g47210.1	LOC_Os07g47210	GDSL-like lipase/acylhydrolase, putative, expressed
		LOC_Os07g47220	expressed protein
		LOC_Os07g47230	TKL_IRAK_DUF26-lh.10 - DUF26 kinases have homology to DUF26 containing loci, expressed
	LOC_Os07g47240.1	LOC_Os07g47240	expressed protein
	LOC_Os07g47250.3	LOC_Os07g47250	lipase precursor, putative, expressed
		LOC_Os07g47260	H-BTB7 - Bric-a-Brac, Tramtrack, Broad Complex BTB domain with H family conserved sequence, expressed
	LOC_Os07g47270.1	LOC_Os07g47270	protein kinase APK1B, chloroplast precursor, putative, expressed
		LOC_Os07g47280	DNA polymerase zeta catalytic subunit, putative, expressed
		LOC_Os07g47284	DNA polymerase zeta catalytic subunit, putative, expressed
	LOC_Os07g47290.1	LOC_Os07g47290	xylose isomerase, putative, expressed
	LOC_Os07g47300.1	LOC_Os07g47300	spo0B-associated GTP-binding protein, putative, expressed
	Sb loci colinear to Pv genes	Sb Loci on Pv syntinic region	Os orthologs of Sb genes	Annotations	Arabidopsis orthologs of Sb genes	Annotation
	Sb02g042220.1	Sb02g042220.1	LOC_Os07g47120.1	beta-amylase, putative, expressed	AT5G18670.1	beta-amylase 3
	Sb02g042230.1	Sb02g042230.1	LOC_Os07g47140.1	CCT/B-box zinc finger protein, putative, expressed	AT2G47890.1	B-box type zinc finger protein with CCT domain
	Sb02g042240.2	Sb02g042240.1	LOC_Os07g47150.2	expressed protein	AT3G05100.1	S-adenosyl-L-methionine-dependent methyltransferases superfamily protein
		Sb02g042250.1	LOC_Os07g47160.1	OsFBX259 - F-box domain containing protein	AT3G07870.1	F-box and associated interaction domains-containing protein
	Sb02g042260.1	Sb02g042260.1	LOC_Os03g22700.1	cyclin-dependent kinase C-2, putative, expressed	AT1G54610.3	Protein kinase superfamily protein
		Sb02g042270.1	LOC_Os07g47201.1	adenyl cyclase, putative, expressed	AT3G21465.1
	Sb02g042280.1	Sb02g042280.1	LOC_Os07g47210.1	GDSL-like lipase/acylhydrolase, putative, expressed	AT2G23540.1	GDSL-like Lipase/Acylhydrolase superfamily protein
	Sb02g042290.1	Sb02g042290.1	LOC_Os07g47230.1	TKL_IRAK_DUF26-lh.10 - DUF26 kinases have homology to DUF26 containing loci, expressed	AT4G23310.1	cysteine-rich RLK (RECEPTOR-like protein kinase) 23
		Sb02g042300.1	LOC_Os07g47240.1	expressed protein	AT5G07500.1	Zinc finger C-x8-C-x5-C-x3-H type family protein
	Sb02g042310.1	Sb02g042310.1	LOC_Os07g47250.2	lipase precursor, putative, expressed	AT5G18640.1	alpha/beta-Hydrolases superfamily protein
	Sb02g042320.1	Sb02g042320.1	LOC_Os07g47270.1	protein kinase APK1B, chloroplast precursor, putative, expressed	AT5G18610.1	Protein kinase superfamily protein
	Sb02g042330.1	Sb02g042330.1	LOC_Os11g08330.1	POLD1 - Putative DNA polymerase delta catalytic subunit, expressed	AT1G67500.2	recovery protein 3
	Sb02g042340.2	Sb02g042340.1	LOC_Os07g47290.1	xylose isomerase, putative, expressed	AT5G57655.2	xylose isomerase family protein
	Sb02g042350.1	Sb02g042350.1	LOC_Os07g47300.1	spo0B-associated GTP-binding protein, putative, expressed	AT5G18570.1	GTP1/OBG family protein
	Bd loci colinear to Pv genes	Bd Loci of Pv syntinic region	Os orthologs of Bd genes	Annotations	Arabidopsis orthologs of Bd genes	Annotation
	Bradi1g18390.1	Bradi1g18390.1	LOC_Os07g47120.1	beta-amylase, putative, expressed	AT5G18670.1	beta-amylase 3
		Bradi1g18400.1	LOC_Os05g51820.1	helix-loop-helix DNA-binding protein, putative	AT5G53210.1	basic helix-loop-helix (bHLH) DNA-binding superfamily protein
		Bradi1g18410.1	LOC_Os03g22770.1	CCT/B-box zinc finger protein, putative, expressed	AT1G28050.1	B-box type zinc finger protein with CCT domain
	Bradi1g18420.1	Bradi1g18420.1	LOC_Os07g47150.2	expressed protein	AT3G05100.1	S-adenosyl-L-methionine-dependent methyltransferases superfamily protein
		Bradi1g18430.1	LOC_Os07g47160.1	OsFBX259 - F-box domain containing protein	AT1G15680.1	F-box family protein
		Bradi1g18440.1	LOC_Os03g22730.1	nucleolar protein NOP5-1, putative	AT3G05060.1	NOP56-like pre RNA processing ribonucleoprotein
		Bradi1g18440.2	LOC_Os03g22740.1	nucleolar protein NOP5-1, putative	AT3G05060.1	NOP56-like pre RNA processing ribonucleoprotein
		Bradi1g18440.3	LOC_Os03g22730.1	nucleolar protein NOP5-1, putative	AT3G05060.1	NOP56-like pre RNA processing ribonucleoprotein
	Bradi1g18450.2	Bradi1g18450.1	LOC_Os03g22700.1	cyclin-dependent kinase C-2, putative, expressed	AT1G54610.1	Protein kinase superfamily protein
		Bradi1g18460.1	LOC_Os07g47201.1	adenyl cyclase, putative, expressed	AT3G21465.1
	Bradi1g18470.1	Bradi1g18470.1	LOC_Os07g47210.1	GDSL-like lipase/acylhydrolase, putative, expressed	AT2G23540.1	GDSL-like Lipase/Acylhydrolase superfamily protein
		Bradi1g18480.1
	Bradi1g18490.3	Bradi1g18490.1	LOC_Os07g47250.2	lipase precursor, putative, expressed	AT5G18630.2	alpha/beta-Hydrolases superfamily protein
		Bradi1g18500.1	LOC_Os07g47270.1	protein kinase APK1B, chloroplast precursor, putative, expressed	AT5G18610.1	Protein kinase superfamily protein
	Bradi1g18510.1	Bradi1g18510.1	LOC_Os11g08330.1	POLD1 - Putative DNA polymerase delta catalytic subunit, expressed	AT1G67500.2	recovery protein 3
		Bradi1g18520.1	LOC_Os04g39070.1	OsFBX139 - F-box domain containing protein	AT3G28410.1	F-box/RNI-like superfamily protein
		Bradi1g18530.1	LOC_Os04g39080.1	OsFBX140 - F-box domain containing protein, expressed	AT1G16930.1	F-box/RNI-like/FBD-like domains-containing protein
		Bradi1g18540.1
	Bradi1g18550.2	Bradi1g18550.1	LOC_Os07g47290.1	xylose isomerase, putative, expressed	AT5G57655.2	xylose isomerase family protein
		Bradi1g18560.1	LOC_Os07g47320.1	hypothetical protein
	Bradi1g18570.1	Bradi1g18570.1	LOC_Os07g47300.1	spo0B-associated GTP-binding protein, putative, expressed	AT5G18570.1	GTP1/OBG family protein
	Zm loci colinear to Pv genes	Zm Loci of Pv syntinic region	Os orthologs of Bd genes	Annotations	Arabidopsis orthologs of Bd genes	Annotation
	GRMZM2G181284_P01	GRMZM2G181284	LOC_Os07g47120.1	beta-amylase, putative, expressed	AT5G18670.1	BMY3; beta-amylase/ catalytic/ cation binding
	GRMZM2G333433_P01	GRMZM2G333433	LOC_Os07g47180.1	transposon protein, putative, unclassified, expressed	AT1G54610.3	protein kinase family protein
		GRMZM2G036596
		GRMZM2G047788
		GRMZM2G041595
	GRMZM2G070178_P01	GRMZM2G070178	LOC_Os07g47210.1	GDSL-like lipase/acylhydrolase, putative, expressed	AT2G23540.1	GDSL-motif lipase/hydrolase family protein
	GRMZM2G348914_P01	GRMZM2G348914	LOC_Os07g47240.1	expressed protein	AT5G07500.1	PEI1; nucleic acid binding / transcription factor/ zinc-mediated transcriptional activator
	GRMZM2G047995_P07	GRMZM2G047995	LOC_Os07g47250.3	lipase precursor, putative, expressed	AT5G18640.1	lipase class 3 family protein
	GRMZM2G048210_P02	GRMZM2G048210	LOC_Os07g47270.1	protein kinase APK1B, chloroplast precursor, putative, expressed	AT5G13160.1	PBS1 (avrPphB susceptible 1); kinase/ protein serine/threonine kinase
	GRMZM2G081639_P01	GRMZM2G081639	LOC_Os07g10860.1	conserved hypothetical protein	AT1G67500.1	ATREV3 (ARABIDOPSIS THALIANA RECOVERY PROTEIN 3); DNA binding / DNA-directed DNA polymerase
	GRMZM2G081682_P01	GRMZM2G081682	LOC_Os07g47290.1	xylose isomerase, putative, expressed	AT5G57655.2	xylose isomerase family protein
	Dashed lines represent breaks in contiguity to allow larger genomic regions of the chromosomes to fit in the scale of the figure 8 and the genes from these regions lacking syntenic match in switchgrass have not been plotted.

## Sheet: AC243256
	Supplemental file S8. List of genes from Rice, Sorghum and Brachypodium, that are not present on corresponding regions in switchgrass. Sb - Sorghum bicolor; Os - Oryza sativa; Bd-Brachypodium distachyon; Pv - Panicum virgatum.
S.No.	model id	Locus_ID	location of BAC	Os orthologs of Pv genes	Annotation	Sb orthologs of Pv genes	Maize orthologs of Pv genes	Bd orthologs of Pv genes
1	AC243256.m00001	AC243256.t00001	1130	LOC_Os03g47760.1	SAB, putative, expressed	Sb01g011950.1	GRMZM2G448687_P01	Bradi1g12490.1
2	AC243256.m00002	AC243256.t00002	6602	LOC_Os03g47770.1	ubiquitin-conjugating enzyme E2 W, putative, expressed	Sb01g011940.1	GRMZM2G116840_P04	Bradi1g12480.1
3	AC243256.m00003	AC243256.t00003	12992	LOC_Os03g47780.1	WD repeat-containing protein, putative, expressed	Sb05g023230.1	GRMZM2G094959_P05	Bradi2g60690.1
4	AC243256.m00004	AC243256.t00004	19119	LOC_Os03g47790.3	transposon protein, putative, unclassified, expressed	Sb01g011920.2	GRMZM2G003607_P01	Bradi1g12470.2
5	AC243256.m00005	AC243256.t00005	25088	LOC_Os03g47800.1	RNA recognition motif containing protein, expressed	Sb01g011910.1	GRMZM2G083783_P01	Bradi1g12460.1
6	AC243256.m00006	AC243256.t00006	31469	LOC_Os09g08190.1	sulfotransferase domain containing protein, expressed	Sb01g011900.1	GRMZM2G341959_P02	Bradi4g08950.1
7	AC243256.m00007	AC243256.t00007	38793	LOC_Os03g47810.1	nodulin family protein, putative, expressed	Sb01g011890.1	GRMZM2G467893_P01	Bradi1g12440.1
8	AC243256.m00008	AC243256.t00008	49223	LOC_Os03g47830.1	argonaute, putative, expressed	Sb01g011880.1	GRMZM2G461936_P01	Bradi1g05160.1
9	AC243256.m00009	AC243256.t00009	91132	LOC_Os03g47830.1	argonaute, putative, expressed	Sb01g011870.1	GRMZM2G461936_P01	Bradi1g12430.1
	Loci that are marked in red color are not present in corresponding regions in the switchgrass BAC clones.
	Os loci colinear to Pv genes	Os Loci of Pv syntinic region	Annotation
	LOC_Os03g47760.1	LOC_Os03g47760	SAB, putative, expressed
	LOC_Os03g47770.1	LOC_Os03g47770	ubiquitin-conjugating enzyme E2 W, putative, expressed
	LOC_Os03g47780.1	LOC_Os03g47780	WD repeat-containing protein, putative, expressed
	LOC_Os03g47790.3	LOC_Os03g47790	transposon protein, putative, unclassified, expressed
	LOC_Os03g47800.1	LOC_Os03g47800	RNA recognition motif containing protein, expressed
		LOC_Os03g47804	expressed protein
	LOC_Os03g47810.1	LOC_Os03g47810	nodulin family protein, putative, expressed
		LOC_Os03g47820	PINHEAD, putative, expressed
	LOC_Os03g47830.1	LOC_Os03g47830	argonaute, putative, expressed
	Sb loci colinear to Pv genes	Sb Loci on Pv syntinic region	Os orthologs of Sb genes	Annotations	Arabidopsis orthologs of Sb genes	Annotation
	Sb01g011870.1	Sb01g011870.1	LOC_Os03g47820.1	PINHEAD, putative, expressed	AT1G48410.1	Stabilizer of iron transporter SufD / Polynucleotidyl transferase
	Sb01g011880.1	Sb01g011880.1	LOC_Os03g47820.1	PINHEAD, putative, expressed	AT1G48410.1	Stabilizer of iron transporter SufD / Polynucleotidyl transferase
	Sb01g011890.1	Sb01g011890.1	LOC_Os03g47810.1	nodulin family protein, putative, expressed	AT2G39210.1	Major facilitator superfamily protein
	Sb01g011900.1	Sb01g011900.1	LOC_Os09g08190.1	sulfotransferase domain containing protein, expressed	AT3G45070.1	P-loop containing nucleoside triphosphate hydrolases superfamily protein
	Sb01g011910.1	Sb01g011910.1	LOC_Os03g47800.1	RNA recognition motif containing protein, expressed	AT5G04280.1	RNA-binding (RRM/RBD/RNP motifs) family protein with retrovirus zinc finger-like domain
	Sb01g011920.2	Sb01g011920.1	LOC_Os01g08310.1	serine/threonine protein phosphatase 2A 59 kDa regulatory subunit Bgamma isoform, putative, expressed	AT5G03470.1	Protein phosphatase 2A regulatory B subunit family protein
	Sb05g023230.1	Sb01g011930.1	LOC_Os01g29469.1	dual specificity protein phosphatase, putative, expressed	AT3G23610.3	dual specificity protein phosphatase 1
	Sb01g011940.1	Sb01g011940.1	LOC_Os03g47770.1	ubiquitin-conjugating enzyme E2 W, putative, expressed	AT5G42990.1	ubiquitin-conjugating enzyme 18
	Sb01g011950.1	Sb01g011950.1	LOC_Os03g23030.1	aberrant pollen transmission 1, putative, expressed	AT1G58250.1	Golgi-body localisation protein domain ;RNA pol II promoter Fmp27 protein domain
	Bd loci colinear to Pv genes	Bd Loci of Pv syntinic region	Os orthologs of Bd genes	Annotations	Arabidopsis orthologs of Bd genes	Annotation
	Bradi1g12430.1	Bradi1g12430.1	LOC_Os03g47820.1	PINHEAD, putative, expressed	AT2G27880.1	Argonaute family protein
	Bradi1g12440.1	Bradi1g12440.1	LOC_Os03g47810.1	nodulin family protein, putative, expressed	AT2G39210.1	Major facilitator superfamily protein
		Bradi1g12450.1	LOC_Os03g47800.1	RNA recognition motif containing protein, expressed	AT1G60650.1	RNA-binding (RRM/RBD/RNP motifs) family protein with retrovirus zinc finger-like domain
	Bradi1g12460.1	Bradi1g12460.1	LOC_Os03g47800.1	RNA recognition motif containing protein, expressed	AT5G04280.1	RNA-binding (RRM/RBD/RNP motifs) family protein with retrovirus zinc finger-like domain
	Bradi1g12470.2	Bradi1g12470.1	LOC_Os01g08310.1	serine/threonine protein phosphatase 2A 59 kDa regulatory subunit Bgamma isoform, putative, expressed	AT5G03470.1	Protein phosphatase 2A regulatory B subunit family protein
	Bradi1g12480.1	Bradi1g12480.1	LOC_Os03g47770.1	ubiquitin-conjugating enzyme E2 W, putative, expressed	AT1G45050.1	Ubiquitin-conjugating enzyme family protein
	Bradi1g12490.1	Bradi1g12490.1	LOC_Os03g23030.1	aberrant pollen transmission 1, putative, expressed	AT1G58250.1	Golgi-body localisation protein domain ;RNA pol II promoter Fmp27 protein domain
	Dashed lines represent breaks in contiguity to allow larger genomic regions of the chromosomes to fit in the scale of the figure 8 and the genes from these regions lacking syntenic match in switchgrass have not been plotted.

## Sheet: AC243225
	Supplemental file S8. List of genes from Rice, Sorghum and Brachypodium, that are not present on corresponding regions in switchgrass. Sb - Sorghum bicolor; Os - Oryza sativa; Bd-Brachypodium distachyon; Pv - Panicum virgatum.
S.No.	model id	Locus_ID	location of BAC	Os orthologs of Pv genes	Annotation	Sb orthologs of Pv genes	Maize orthologs of Pv genes	Bd orthologs of Pv genes
1	AC243225.t00001	AC243225.t00001	98	LOC_Os09g39680.1	transporter, major facilitator family, putative, expressed	Sb02g032440.1	GRMZM2G146240_P01	Bradi4g37610.1
2	AC243225.t00002	AC243225.t00002	7807	LOC_Os09g38420.1	cysteinyl-tRNA synthetase, putative, expressed	Sb02g032450.1	GRMZM2G002851_P01	Bradi4g37620.1
3	AC243225.t00003	AC243225.t00003	62690	LOC_Os09g38440.1	ATXR, putative, expressed	Sb02g032470.1	GRMZM2G409224_P03	Bradi4g37630.1
4	AC243225.t00004	AC243225.t00004	70284	LOC_Os09g38440.1	ATXR, putative, expressed	Sb02g032470.1	GRMZM2G409224_P03	Bradi4g37630.2
5	AC243225.t00005	AC243225.t00005	71900	LOC_Os09g38450.1	expressed protein	Sb02g032480.1	GRMZM2G146240_P02	Bradi4g37640.1
6	AC243225.t00006	AC243225.t00006	75077	LOC_Os09g38500.2	mitochondrial glycoprotein, putative, expressed	Sb02g032490.1	GRMZM2G409213_P01	Bradi4g37650.1
7	AC243225.t00007	AC243225.t00007	79191	LOC_Os12g32200.1	expressed protein	Sb03g041320.1	GRMZM2G148783_P01	Bradi4g19690.1
8	AC243225.t00008	AC243225.t00008	99001	LOC_Os09g38510.1	purine permease, putative, expressed	Sb02g032510.1	GRMZM2G103840_P01	Bradi4g37670.1
9	AC243225.t00009	AC243225.t00009	102507	LOC_Os09g38520.1	DOMON domain containing protein, expressed	Sb02g032520.1	GRMZM2G041394_P01	Bradi4g37680.1
10	AC243225.t00010	AC243225.t00010	125786	LOC_Os09g38530.1	transmembrane 9 superfamily member, putative, expressed	Sb02g032530.1	GRMZM2G006117_P01	Bradi4g37690.1
11	AC243225.t00011	AC243225.t00011	129966	LOC_Os09g38540.1	plastocyanin-like domain containing protein, putative, expressed	Sb02g032540.1	GRMZM2G485559_P01	Bradi4g37700.1
12	AC243225.t00012	AC243225.t00012	133883	LOC_Os09g38550.1	protein phosphatase 2C, putative, expressed	Sb10g025800.1	GRMZM2G006416_P03	Bradi4g37710.1
		Loci that are marked in red color are not present in corresponding regions in the switchgrass BAC clones.
		Os loci colinear to Pv genes	Os Loci of Pv syntinic region	Annotation
		LOC_Os09g38420.1	LOC_Os09g38420	cysteinyl-tRNA synthetase, putative, expressed
			LOC_Os09g38429	hypothetical protein
		LOC_Os09g38440.1	LOC_Os09g38440	ATXR, putative, expressed
		LOC_Os09g38450.1	LOC_Os09g38450	expressed protein
			LOC_Os09g38460	expressed protein
			LOC_Os09g38470	expressed protein
			LOC_Os09g38480	expressed protein
			LOC_Os09g38490	expressed protein
		LOC_Os09g38500.2	LOC_Os09g38500	mitochondrial glycoprotein, putative, expressed
		LOC_Os09g38510.1	LOC_Os09g38510	purine permease, putative, expressed
		LOC_Os09g38520.1	LOC_Os09g38520	DOMON domain containing protein, expressed
		LOC_Os09g38530.1	LOC_Os09g38530	transmembrane 9 superfamily member, putative, expressed
		LOC_Os09g38540.1	LOC_Os09g38540	plastocyanin-like domain containing protein, putative, expressed
		LOC_Os09g38550.1	LOC_Os09g38550	protein phosphatase 2C, putative, expressed
		Sb loci colinear to Pv genes	Sb Loci on Pv syntinic region	Os orthologs of Sb genes	Annotations	Arabidopsis orthologs of Sb genes	Annotation
		Sb02g032440.1	Sb02g032440.1	LOC_Os09g38410.1	sialin, putative, expressed	AT5G20380.1	phosphate transporter 4;5
		Sb02g032450.1	Sb02g032450.1	LOC_Os09g38420.1	cysteinyl-tRNA synthetase, putative, expressed	AT2G31170.1	Cysteinyl-tRNA synthetase, class Ia family protein
			Sb02g032460.1
		Sb02g032470.1	Sb02g032470.1	LOC_Os09g38440.1	ATXR, putative, expressed	AT1G05830.1	trithorax-like protein 2
		Sb02g032480.1	Sb02g032480.1	LOC_Os09g38450.1	expressed protein
		Sb02g032490.1	Sb02g032490.1	LOC_Os09g38500.1	mitochondrial glycoprotein, putative, expressed	AT4G31930.1	Mitochondrial glycoprotein family protein
		Sb02g032510.1	Sb02g032510.1	LOC_Os09g38510.1	purine permease, putative, expressed	AT2G24220.1	purine permease 5
		Sb02g032520.1	Sb02g032520.1	LOC_Os09g38520.1	DOMON domain containing protein, expressed	AT5G54830.1	DOMON domain-containing protein / dopamine beta-monooxygenase N-terminal domain-containing protein
		Sb02g032530.1	Sb02g032530.1	LOC_Os09g38530.1	transmembrane 9 superfamily member, putative, expressed	AT5G25100.1	Endomembrane protein 70 protein family
		Sb02g032540.1	Sb02g032540.1	LOC_Os09g38540.1	plastocyanin-like domain containing protein, putative, expressed	AT4G12880.1	early nodulin-like protein 19
		Bd loci colinear to Pv genes	Bd Loci of Pv syntinic region	Os orthologs of Bd genes	Annotations	Arabidopsis orthologs of Bd genes	Annotation
		Bradi4g37610.1	Bradi4g37610.1	LOC_Os09g38410.1	sialin, putative, expressed	AT5G20380.1	phosphate transporter 4;5
		Bradi4g37620.1	Bradi4g37620.1	LOC_Os09g38420.1	cysteinyl-tRNA synthetase, putative, expressed	AT2G31170.1	Cysteinyl-tRNA synthetase, class Ia family protein
		Bradi4g37630.1	Bradi4g37630.1	LOC_Os09g38440.1	ATXR, putative, expressed	AT1G05830.1	trithorax-like protein 2
		Bradi4g37640.1	Bradi4g37640.1	LOC_Os09g38450.1	expressed protein
		Bradi4g37650.1	Bradi4g37650.1	LOC_Os09g38500.1	mitochondrial glycoprotein, putative, expressed	AT4G31930.1	Mitochondrial glycoprotein family protein
			Bradi4g37660.1	LOC_Os10g34614.1	csAtPR5, putative, expressed
		Bradi4g37670.1	Bradi4g37670.1	LOC_Os09g38510.1	purine permease, putative, expressed	AT2G24220.1	purine permease 5
		Bradi4g37680.1	Bradi4g37680.1	LOC_Os09g38520.1	DOMON domain containing protein, expressed	AT5G54830.1	DOMON domain-containing protein / dopamine beta-monooxygenase N-terminal domain-containing protein
		Bradi4g37690.1	Bradi4g37690.1	LOC_Os09g38530.1	transmembrane 9 superfamily member, putative, expressed	AT5G10840.1	Endomembrane protein 70 protein family
		Bradi4g37700.1	Bradi4g37700.1	LOC_Os09g38540.1	plastocyanin-like domain containing protein, putative, expressed	AT5G15350.1	early nodulin-like protein 17
		Bradi4g37710.1	Bradi4g37710.1	LOC_Os09g38550.1	protein phosphatase 2C, putative, expressed	AT4G31860.1	Protein phosphatase 2C family protein
		Dashed lines represent breaks in contiguity to allow larger genomic regions of the chromosomes to fit in the scale of the figure 8 and the genes from these regions lacking syntenic match in switchgrass have not been plotted.

## Sheet: AC243249
	Supplemental file S8. List of genes from rice, sorghum and Brachypodium, that are not present on corresponding regions in switchgrass. Sb - Sorghum bicolor; Os - Oryza sativa; Bd-Brachypodium distachyon; Pv - Panicum virgatum.
S.No.	model id	Locus_ID	location of BAC	Os orthologs of Pv genes	Annotation	Sb orthologs of Pv genes	Maize orthologs of Pv genes	Bd orthologs of Pv genes
1	AC243249.m00001	AC243249.t00001	7055	LOC_Os03g25030.1	GDSL-like lipase/acylhydrolase, putative, expressed	Sb02g040890.1	GRMZM2G117754_P02	Bradi1g19840.1
2	AC243249.m00002	AC243249.t00002	8851	LOC_Os03g25050.1	chaperonin, putative, expressed	Sb01g034530.1	GRMZM2G073401_P01	Bradi1g19860.1
3	AC243249.m00003	AC243249.t00003	14698	LOC_Os04g40380.1	hypothetical protein	Sb07g001530.1	GRMZM2G037023_P01
4	AC243249.m00004	AC243249.t00004	31968	LOC_Os03g25070.1	CAMK_CAMK_like.36 - CAMK includes calcium/calmodulin depedent protein kinases, expressed	Sb01g034520.1	GRMZM2G422576_P03	Bradi1g35090.1
5	AC243249.m00005	AC243249.t00005	37675	LOC_Os06g42890.1	DNA binding protein, putative	Sb05g001130.1	GRMZM2G026879_P01	Bradi1g42330.1
6	AC243249.m00006	AC243249.t00006	44855	LOC_Os03g25110.1	expressed protein	Sb01g034510.1	GRMZM5G808350_P02	Bradi1g61630.1
7	AC243249.m00007	AC243249.t00007	54069	LOC_Os03g25120.1	HSF-type DNA-binding domain containing protein, expressed	Sb01g034500.1	AC216247.3_FGP001	Bradi1g61620.1
8	AC243249.m00008	AC243249.t00008	65388	LOC_Os03g25130.2	OB-fold nucleic acid binding domain containing protein, putative, expressed	Sb01g034490.1	GRMZM2G117779_P01	Bradi1g61610.2
9	AC243249.m00009	AC243249.t00009	68126
10	AC243249.m00010	AC243249.t00010	83933	LOC_Os03g25140.1	peptidyl-prolyl isomerase PASTICCINO1, putative, expressed	Sb01g034480.1	GRMZM2G117746_P01	Bradi1g61590.1
11	AC243249.m00011	AC243249.t00011	95501	LOC_Os03g25150.1	transposon protein, putative, unclassified, expressed	Sb01g034470.1	GRMZM2G119067_P01	Bradi1g61580.1
12	AC243249.m00012	AC243249.t00012	107280	LOC_Os07g49520.1	2-oxoglutarate dehydrogenase E1 component, mitochondrial precursor, putative, expressed	Sb06g013940.1	GRMZM2G151169_P01	Bradi5g08230.5
13	AC243249.m00013	AC243249.t00013	146705	LOC_Os03g25320.1	peroxidase precursor, putative	Sb01g034420.1	GRMZM2G168073_P01	Bradi1g61550.1
14	AC243249.m00014	AC243249.t00014	158268	LOC_Os11g24110.1	retrotransposon protein, putative, Ty3-gypsy subclass	Sb09g008630.1
15	AC243249.m00015	AC243249.t00015	166927	LOC_Os03g25320.1	peroxidase precursor, putative	Sb01g034430.2	GRMZM2G024234_P01	Bradi1g61550.1
16	AC243249.m00016	AC243249.t00016	174288	LOC_Os03g25320.1	peroxidase precursor, putative	Sb01g034430.2	GRMZM2G024234_P01	Bradi1g61550.1
17	AC243249.m00017	AC243249.t00017	184098	LOC_Os03g25330.1	peroxidase precursor, putative, expressed	Sb01g034430.2	GRMZM2G040638_P01	Bradi1g61540.1
18	AC243249.m00018	AC243249.t00018	196986	LOC_Os03g25360.1	peroxidase precursor, putative, expressed	Sb01g034420.1	GRMZM2G024234_P01	Bradi1g61530.1
19	AC243249.m00019	AC243249.t00019	202445	LOC_Os03g60080.1	NAC domain-containing protein 67, putative, expressed	Sb01g034410.1	GRMZM2G347043_P01	Bradi1g17480.1
20	AC243249.m00020	AC243249.t00020	218423	LOC_Os03g25380.1	pentatricopeptide, putative, expressed	Sb05g001460.1	GRMZM2G020864_P03	Bradi1g61520.1
21	AC243249.m00021	AC243249.t00021	251703	LOC_Os03g25400.1	kinase, putative, expressed	Sb01g034390.1	GRMZM2G107196_P02	Bradi1g61500.1
	Loci that are marked in red color are not present in corresponding regions in the switchgrass BAC clones.
	Os loci colinear to Pv genes	Os Loci of Pv syntinic region	Annotation
	LOC_Os03g25030.1	LOC_Os03g25030	GDSL-like lipase/acylhydrolase, putative, expressed
		LOC_Os03g25040	GDSL-like lipase/acylhydrolase, putative, expressed
	LOC_Os03g25050.1	LOC_Os03g25050	chaperonin, putative, expressed
		LOC_Os03g25060	expressed protein
	LOC_Os03g25070.1	LOC_Os03g25070	CAMK_CAMK_like.18 - CAMK includes calcium/calmodulin depedent protein kinases, expressed
		LOC_Os03g25080	OsFBX86 - F-box domain containing protein, expressed
		LOC_Os03g25090	expressed protein
		LOC_Os03g25100	retrotransposon protein, putative, Ty1-copia subclass, expressed
	LOC_Os03g25110.1	LOC_Os03g25110	expressed protein
	LOC_Os03g25120.1	LOC_Os03g25120	HSF-type DNA-binding domain containing protein, expressed
	LOC_Os03g25130.2	LOC_Os03g25130	OB-fold nucleic acid binding domain containing protein, putative, expressed
	LOC_Os03g25140.1	LOC_Os03g25140	peptidyl-prolyl isomerase PASTICCINO1, putative, expressed
	LOC_Os03g25150.1	LOC_Os03g25150	transposon protein, putative, unclassified, expressed
		LOC_Os03g25170	retrotransposon protein, putative, unclassified
		LOC_Os03g25180	retrotransposon protein, putative, unclassified
		LOC_Os03g25190	OsFBX87 - F-box domain containing protein, expressed
		LOC_Os03g25200	transposon protein, putative, CACTA, En/Spm sub-class, expressed
		LOC_Os03g25210	transposon protein, putative, CACTA, En/Spm sub-class, expressed
		LOC_Os03g25220	OsFBX88 - F-box domain containing protein, expressed
		LOC_Os03g25240	OsFBX89 - F-box domain containing protein, expressed
		LOC_Os03g25250	OsFBX90 - F-box domain containing protein, expressed
		LOC_Os03g25260	HIT zinc finger domain containing protein, expressed
		LOC_Os03g25270	pyrrolidone-carboxylate peptidase, putative, expressed
		LOC_Os03g25280	peroxidase precursor, putative, expressed
		LOC_Os03g25289	auxin responsive protein, putative, expressed
		LOC_Os03g25300	peroxidase precursor, putative, expressed
		LOC_Os03g25304	myb-like DNA-binding domain containing protein, expressed
		LOC_Os03g25310	expressed protein
		LOC_Os03g25314	expressed protein
	LOC_Os03g25320.1	LOC_Os03g25320	peroxidase precursor, putative, expressed
	LOC_Os03g25330.1	LOC_Os03g25330	peroxidase precursor, putative, expressed
		LOC_Os03g25340	peroxidase precursor, putative, expressed
		LOC_Os03g25350	LTPL36 - Protease inhibitor/seed storage/LTP family protein precursor, expressed
	LOC_Os03g25360.1	LOC_Os03g25360	peroxidase precursor, putative, expressed
		LOC_Os03g25364	expressed protein
		LOC_Os03g25370	peroxidase precursor, putative, expressed
		LOC_Os03g25374	expressed protein
	LOC_Os03g25380.1	LOC_Os03g25380	pentatricopeptide, putative, expressed
		LOC_Os03g25390	novel plant SNARE 11, putative, expressed
		LOC_Os03g25390	novel plant SNARE 11, putative, expressed
		LOC_Os03g25394	expressed protein
	LOC_Os03g25400.1	LOC_Os03g25400	kinase, putative, expressed
	Sb loci colinear to Pv genes	Sb Loci on Pv syntinic region	Os orthologs of Sb genes	Annotations	Arabidopsis orthologs of Sb genes	Annotation
	Sb01g034390.1	Sb01g034390.1	LOC_Os03g25400.1	kinase, putative, expressed	AT3G06483.1	pyruvate dehydrogenase kinase
		Sb01g034400.1	LOC_Os03g25390.1	novel plant SNARE 11, putative, expressed	AT3G17440.1	novel plant snare 13
	Sb01g034410.1	Sb01g034410.1	LOC_Os03g60080.1	NAC domain-containing protein 67, putative, expressed	AT5G08790.1	NAC (No Apical Meristem) domain transcriptional regulator superfamily protein
	Sb01g034420.1	Sb01g034420.1	LOC_Os03g25360.1	peroxidase precursor, putative, expressed	AT5G58400.1	Peroxidase superfamily protein
	Sb01g034430.2	Sb01g034430.1	LOC_Os03g25330.1	peroxidase precursor, putative, expressed	AT4G11290.1	Peroxidase superfamily protein
		Sb01g034440.1	LOC_Os03g25270.1	pyrrolidone-carboxylate peptidase, putative, expressed	AT1G56700.2	Peptidase C15, pyroglutamyl peptidase I-like
		Sb01g034450.1	LOC_Os03g31210.1	UDP-glucose 6-dehydrogenase, putative, expressed	AT3G29360.1	UDP-glucose 6-dehydrogenase family protein
		Sb01g034460.1	LOC_Os10g17260.1	cytochrome P450, putative, expressed	AT5G07990.1	Cytochrome P450 superfamily protein
	Sb01g034470.1	Sb01g034470.1	LOC_Os10g17260.1	cytochrome P450, putative, expressed	AT5G07990.1	Cytochrome P450 superfamily protein
	Sb01g034480.1	Sb01g034480.1	LOC_Os03g25140.1	peptidyl-prolyl isomerase PASTICCINO1, putative, expressed	AT3G54010.1	FKBP-type peptidyl-prolyl cis-trans isomerase family protein
	Sb01g034490.1	Sb01g034490.1	LOC_Os03g25130.1	OB-fold nucleic acid binding domain containing protein, putative, expressed	AT1G07130.1	Nucleic acid-binding, OB-fold-like protein
	Sb01g034500.1	Sb01g034500.1	LOC_Os03g25120.1	HSF-type DNA-binding domain containing protein, expressed	AT1G46264.1	heat shock transcription factor B4
	Sb01g034510.1	Sb01g034510.1	LOC_Os03g25110.1	expressed protein	AT2G41150.2
	Sb01g034520.1	Sb01g034520.1	LOC_Os03g25070.1	CAMK_CAMK_like.18 - CAMK includes calcium/calmodulin depedent protein kinases, expressed	AT2G41140.1	CDPK-related kinase 1
	Sb01g034530.1	Sb01g034530.1	LOC_Os03g25050.1	chaperonin, putative, expressed	AT1G14980.1	chaperonin 10
	Bd loci colinear to Pv genes	Bd Loci of Pv syntinic region	Os orthologs of Bd genes	Annotations	Arabidopsis orthologs of Bd genes	Annotation
	Bradi1g61500.1	Bradi1g61500.1	LOC_Os03g25400.1	kinase, putative, expressed	AT3G06483.1	pyruvate dehydrogenase kinase
		Bradi1g61510.1	LOC_Os03g25390.1	novel plant SNARE 11, putative, expressed	AT3G17440.1	novel plant snare 13
	Bradi1g61520.1	Bradi1g61520.1	LOC_Os03g25380.1	pentatricopeptide, putative, expressed	AT1G28690.1	Tetratricopeptide repeat (TPR)-like superfamily protein
	Bradi1g61530.1	Bradi1g61530.1	LOC_Os03g25360.1	peroxidase precursor, putative, expressed	AT5G15180.1	Peroxidase superfamily protein
	Bradi1g61540.1	Bradi1g61540.1	LOC_Os03g25330.1	peroxidase precursor, putative, expressed	AT4G36430.1	Peroxidase superfamily protein
	Bradi1g61550.1	Bradi1g61550.1	LOC_Os03g25320.1	peroxidase precursor, putative	AT4G11290.1	Peroxidase superfamily protein
		Bradi1g61560.1	LOC_Os08g01150.1	DTA2, putative, expressed	AT5G23850.1	Arabidopsis thaliana protein of unknown function (DUF821)
		Bradi1g61570.1
	Bradi1g61580.1	Bradi1g61580.1	LOC_Os10g17260.1	cytochrome P450, putative, expressed	AT5G07990.1	Cytochrome P450 superfamily protein
	Bradi1g61590.1	Bradi1g61590.1	LOC_Os03g25140.1	peptidyl-prolyl isomerase PASTICCINO1, putative, expressed	AT3G54010.1	FKBP-type peptidyl-prolyl cis-trans isomerase family protein
		Bradi1g61600.1
	Bradi1g61610.2	Bradi1g61610.1	LOC_Os03g25130.1	OB-fold nucleic acid binding domain containing protein, putative, expressed	AT1G07130.1	Nucleic acid-binding, OB-fold-like protein
	Bradi1g61620.1	Bradi1g61620.1	LOC_Os03g25120.1	HSF-type DNA-binding domain containing protein, expressed	AT1G46264.1	heat shock transcription factor B4
	Bradi1g61630.1	Bradi1g61630.1	LOC_Os03g25110.1	expressed protein	AT2G41150.2
	Dashed lines represent breaks in contiguity to allow larger genomic regions of the chromosomes to fit in the scale of the figure 8 and the genes from these regions lacking syntenic match in switchgrass have not been plotted.
